# Supplementary material for: PKIB facilitates bladder cancer proliferation and metastasis through mediation of HSP27 phosphorylation by PKA
Source: Cell Death Dis. 2025 Jul 1;16(1):470. doi: 10.1038/s41419-025-07814-7 (PMC12219054; doi:10.1038/s41419-025-07814-7)
Supplement: Supplementary file 2 — Supplementary Table S5 [file 41419_2025_7814_MOESM2_ESM.xlsx]

## Sheet: KD VS NC
Number	Sequence	Modifications	Phospho Modifications	Modifications in Master Proteins	Qvality PEP	Qvality q-value	# PSMs	Master Protein Accessions	GeneName	Master Protein Descriptions	# Missed Cleavages	Theo. MH+ [Da]	Charge Mascot	DeltaM [ppm] Mascot	RT [min] Mascot	Ions Score Mascot	Abundances KD1	Abundances KD2	Abundances KD3	Abundances NC1	Abundances NC2	Abundances NC3	Average KD	Average NC	Regulation	KD/NC	P value
1	SSTKSKGDEQQR	1xPhospho [T3]; 2xTMT6plex [K4; K6]; 1xTMT6plex [N-Term]	1xPhospho [T3]	O94915 1xPhospho [T101]	0.00450677	0.00123342	1	O94915	FRYL	Protein furry homolog-like OS=Homo sapiens OX=9606 GN=FRYL PE=1 SV=2	2	2118.12	3	-2.79	31.0213	2	121.5	124.9	121.9	83.4	73.8	74.5	122.767	77.2333	UP	1.58956	0.000154424
2	SNTLNEKPALPVIR	1xPhospho [T3]; 1xTMT6plex [K7]; 1xTMT6plex [N-Term]	1xPhospho [T3]	Q9UMZ2 1xPhospho [T1100]	0.00192858	0.00074367	4	Q9UMZ2	SYNRG	Synergin gamma OS=Homo sapiens OX=9606 GN=SYNRG PE=1 SV=2	0	2090.18	3	-0.72	161.054	6	115.9	128.8	108.5	83.4	89.4	74.1	117.733	82.3	UP	1.43054	0.00878701
3	DKSHSHTPSR	1xPhospho [T/S]; 1xTMT6plex [K2]; 1xTMT6plex [N-Term]	1xPhospho [T/S]	Q9UQ35 1xPhospho [T/S]	0.0042203	0.00116179	7	Q9UQ35	SRRM2	Serine/arginine repetitive matrix protein 2 OS=Homo sapiens OX=9606 GN=SRRM2 PE=1 SV=2	1	1689.85	3	-0.99	14.4934	5	113.1	131.8	104.9	85.2	86.5	78.6	116.6	83.4333	UP	1.39752	0.0163619
4	NSDLLTSPDVGLLK	1xPhospho [S/T]; 1xTMT6plex [K14]; 1xTMT6plex [N-Term]	1xPhospho [S/T]	P05412 1xPhospho [S/T]	0.000592433	0.000268219	43	P05412	JUN	Transcription factor AP-1 OS=Homo sapiens OX=9606 GN=JUN PE=1 SV=2	0	2010.09	3	-0.27	234.115	37	114.6	123.4	111.6	83	90.2	77.2	116.533	83.4667	UP	1.39617	0.00305694
5	EPLIPASPKAEPIWELPTR	1xPhospho [S7]; 1xTMT6plex [K9]; 1xTMT6plex [N-Term]	1xPhospho [S7]	Q9Y613 1xPhospho [S523]	0.00106309	0.000360158	2	Q9Y613	FHOD1	FH1/FH2 domain-containing protein 1 OS=Homo sapiens OX=9606 GN=FHOD1 PE=1 SV=3	1	2682.47	4	-2.38	231.431	12	110.8	124.1	113.2	97.4	78.3	76.2	116.033	83.9667	UP	1.3819	0.015286
6	HAQDSDPRSPTLGIAR	1xPhospho [S9]; 1xTMT6plex [N-Term]	1xPhospho [S9]	Q99618 1xPhospho [S68]	0.0160916	0.00182624	2	Q99618	CDCA3	Cell division cycle-associated protein 3 OS=Homo sapiens OX=9606 GN=CDCA3 PE=1 SV=1	1	2030	3	-1.94	67.9605	3	107.9	109.8	129.6	87.4	74.7	90.7	115.767	84.2667	UP	1.37381	0.0205794
7	VLLSPSIPSVGQDQTLSPGSK	1xPhospho [S]; 1xTMT6plex [K21]; 1xTMT6plex [N-Term]	1xPhospho [S]	Q13625 1xPhospho [S]	2.53168e-05	0.000120771	10	Q13625	TP53BP2	Apoptosis-stimulating of p53 protein 2 OS=Homo sapiens OX=9606 GN=TP53BP2 PE=1 SV=2	0	2648.43	3	0.01	223.094	72	113.8	126.2	106.3	84.6	92.6	76.5	115.433	84.5667	UP	1.365	0.0142381
8	GPSWDPFRDWYPHSR	1xPhospho [S3]; 1xTMT6plex [N-Term]	1xPhospho [S3]	P04792 1xPhospho [S15]	0.00138972	0.000668296	14	P04792	HSPB1	Heat shock protein beta-1 OS=Homo sapiens OX=9606 GN=HSPB1 PE=1 SV=2	1	2212	4	-1.13	205.231	25	111.3	123.8	109.2	80.7	94.4	80.6	114.767	85.2333	UP	1.3465	0.0102661
9	SQSIVSSVFSEAWK	1xPhospho [S]; 1xTMT6plex [K14]; 1xTMT6plex [N-Term]	1xPhospho [S]	Q70E73 1xPhospho [S]	0.00016197	0.000120771	2	Q70E73	RAPH1	Ras-associated and pleckstrin homology domains-containing protein 1 OS=Homo sapiens OX=9606 GN=RAPH1 PE=1 SV=3	0	2093.07	3	6.19	235.689	39	111.6	115.6	115.8	78.1	99.9	79	114.333	85.6667	UP	1.33463	0.0167736
10	TYSIDGPNASRPQSARPSINEIPER	1xPhospho [S3]; 1xTMT6plex [N-Term]	1xPhospho [S3]	Q96RT1 1xPhospho [S1133]	0.00333105	0.00109493	7	Q96RT1	ERBIN	Erbin OS=Homo sapiens OX=9606 GN=ERBIN PE=1 SV=2	0	3064.51	4	0.63	125.026	7	113.1	107.9	120.6	97.4	88.8	72.1	113.867	86.1	UP	1.32249	0.0286018
11	SLTAHSLLPLAEK	1xPhospho [T3]; 1xTMT6plex [K13]; 1xTMT6plex [N-Term]	1xPhospho [T3]	Q86VI3 1xPhospho [T1426]	0.000701425	0.000360158	11	Q86VI3	IQGAP3	Ras GTPase-activating-like protein IQGAP3 OS=Homo sapiens OX=9606 GN=IQGAP3 PE=1 SV=2	0	1918.08	3	-1	199.779	29	115.7	115.7	109.6	91.6	96.3	71.1	113.667	86.3333	UP	1.3166	0.026855
12	TTSFAESCKPVQQPSAFGSMK	1xCarbamidomethyl [C8]; 1xPhospho [S]; 2xTMT6plex [K9; K21]; 1xTMT6plex [N-Term]	1xPhospho [S]	P49841 1xPhospho [S]	2.87744e-05	0.000120771	14	P49841	GSK3B	Glycogen synthase kinase-3 beta OS=Homo sapiens OX=9606 GN=GSK3B PE=1 SV=2	0	3055.52	3	5	169.434	53	112.6	118.4	107.9	88.2	90	82.9	112.967	87.0333	UP	1.29797	0.0022032
13	TWTLCGTPEYLAPEIILSK	1xCarbamidomethyl [C5]; 1xPhospho [T]; 1xTMT6plex [K19]; 1xTMT6plex [N-Term]	1xPhospho [T]	P22694 1xPhospho [T]	0.000278753	0.000120771	2	P22694	PRKACB	cAMP-dependent protein kinase catalytic subunit beta OS=Homo sapiens OX=9606 GN=PRKACB PE=1 SV=2	0	2730.42	3	2.34	236.83	33	114.4	118.2	105.9	89.3	88	84.2	112.833	87.1667	UP	1.29446	0.00287965
14	NVPTKSPSAPINWR	1xPhospho [T4]; 1xTMT6plex [K5]; 1xTMT6plex [N-Term]	1xPhospho [T4]	Q99759 1xPhospho [T353]	0.00423172	0.00116179	3	Q99759	MAP3K3	Mitogen-activated protein kinase kinase kinase 3 OS=Homo sapiens OX=9606 GN=MAP3K3 PE=1 SV=2	1	2105.13	3	2.12	142.921	7	108.7	111.6	118.2	95.7	85.8	80	112.833	87.1667	UP	1.29446	0.00881622
15	MQAYSNPGYSSFPSPTGLEPSCK	1xCarbamidomethyl [C22]; 1xPhospho [S/T]; 1xTMT6plex [K23]; 1xTMT6plex [N-Term]	1xPhospho [S/T]	Q8WZ73 1xPhospho [S/T]	6.51143e-07	0.000120771	7	Q8WZ73	RFFL	E3 ubiquitin-protein ligase rififylin OS=Homo sapiens OX=9606 GN=RFFL PE=1 SV=1	0	3043.4	3	-0.82	198.539	71	111.2	122.5	104.5	89.9	83.7	88.1	112.733	87.2333	UP	1.29232	0.010172
16	RPSVGSQSNQAGQGK	1xPhospho [S3]; 1xTMT6plex [K15]; 1xTMT6plex [N-Term]	1xPhospho [S3]	Q9UPP1 1xPhospho [S1021]	9.47028e-06	0.000120771	2	Q9UPP1	PHF8	Histone lysine demethylase PHF8 OS=Homo sapiens OX=9606 GN=PHF8 PE=1 SV=3	0	2039.04	3	1.74	51.6427	76	118.4	119.8	99.9	92.4	84.9	84.6	112.7	87.3	UP	1.29095	0.0211992
17	THTRVSVQR	1xPhospho [S6]; 1xTMT6plex [N-Term]	1xPhospho [S6]	P15880 1xPhospho [S281]	0.0352866	0.00360101	5	P15880	RPS2	40S ribosomal protein S2 OS=Homo sapiens OX=9606 GN=RPS2 PE=1 SV=2	1	1392.73	3	-0.66	22.2834	12	113.1	106.9	117.5	77.2	91.1	94.3	112.5	87.5333	UP	1.28522	0.0147993
18	TTSFAESCKPVQQPSAFGSMK	1xCarbamidomethyl [C8]; 1xPhospho [S]; 1xOxidation [M20]; 2xTMT6plex [K9; K21]; 1xTMT6plex [N-Term]	1xPhospho [S]	P49841 1xPhospho [S]	0.000259983	0.000120771	8	P49841	GSK3B	Glycogen synthase kinase-3 beta OS=Homo sapiens OX=9606 GN=GSK3B PE=1 SV=2	0	3071.52	4	-1.17	149.266	21	110.3	118.7	105.3	89.3	91.1	85.3	111.433	88.5667	UP	1.25819	0.00585903
19	AHSHEEASRPAATSTR	1xPhospho [S3]; 1xTMT6plex [N-Term]	1xPhospho [S3]	Q96FS4 1xPhospho [S74]	0.000315474	0.000120771	5	Q96FS4	SIPA1	Signal-induced proliferation-associated protein 1 OS=Homo sapiens OX=9606 GN=SIPA1 PE=1 SV=1	0	2016.94	4	-0.44	11.9415	25	104.5	119.6	108.3	86.6	91.7	89.3	110.8	89.2	UP	1.24215	0.0105753
20	NATSPQVQRPSFMDYFDKQDFK	1xPhospho [S11]; 2xTMT6plex [K18; K22]; 1xTMT6plex [N-Term]	1xPhospho [S11]	Q13188 1xPhospho [S392]	0.00105027	0.000360158	2	Q13188	STK3	Serine/threonine-protein kinase 3 OS=Homo sapiens OX=9606 GN=STK3 PE=1 SV=2	1	3416.7	4	0.03	210.791	1	103.8	114.5	114	96.5	78.4	92.7	110.767	89.2	UP	1.24178	0.0297243
21	VDLKSPQVDIK	1xPhospho [S5]; 2xTMT6plex [K4; K11]; 1xTMT6plex [N-Term]	1xPhospho [S5]	Q8IVF2 1xPhospho [S3408]	0.0125849	0.00160541	2	Q8IVF2	AHNAK2	Protein AHNAK2 OS=Homo sapiens OX=9606 GN=AHNAK2 PE=1 SV=2	1	2009.17	3	0.04	163.942	7	106.9	123.4	101.9	91.2	89	87.6	110.733	89.2667	UP	1.24048	0.0310056
22	ETNLDSLPLVDTHSK	1xPhospho [S/T]; 1xTMT6plex [K15]; 1xTMT6plex [N-Term]	1xPhospho [S/T]	P08670 1xPhospho [S/T]	9.07973e-06	0.000120771	340	P08670	VIM	Vimentin OS=Homo sapiens OX=9606 GN=VIM PE=1 SV=4	0	2207.14	3	-1.42	193.488	46	114.7	114.8	102.3	90.2	98.3	79.7	110.6	89.4	UP	1.23714	0.0355766
23	SLSSPTVTLSAPLEGAK	1xPhospho [S/T]; 1xTMT6plex [K17]; 1xTMT6plex [N-Term]	1xPhospho [S/T]	Q96PU5 1xPhospho [S/T]	8.33813e-05	0.000120771	11	Q96PU5	NEDD4L	E3 ubiquitin-protein ligase NEDD4-like OS=Homo sapiens OX=9606 GN=NEDD4L PE=1 SV=2	0	2196.19	3	1.54	204.692	28	113.9	107.7	109.6	89.7	85.5	93.6	110.4	89.6	UP	1.23214	0.00219397
24	MASPPAPSPAPPAISPIIK	1xPhospho [S]; 1xTMT6plex [K19]; 1xTMT6plex [N-Term]	1xPhospho [S]	Q00587 1xPhospho [S]	0.00025171	0.000120771	5	Q00587	CDC42EP1	Cdc42 effector protein 1 OS=Homo sapiens OX=9606 GN=CDC42EP1 PE=1 SV=1	0	2380.31	3	-2.39	216.624	45	115.3	113.2	102.6	92.3	90.7	85.8	110.367	89.6	UP	1.23177	0.00910026
25	HHASISELKK	1xPhospho [S4]; 2xTMT6plex [K9; K10]; 1xTMT6plex [N-Term]	1xPhospho [S4]	P11171 1xPhospho [S684]	0.0286802	0.00285941	1	P11171	EPB41	Protein 4.1 OS=Homo sapiens OX=9606 GN=EPB41 PE=1 SV=4	1	1917.09	4	-2.07	76.6698	12	107.7	112.9	110.4	85.4	87	96.6	110.333	89.6667	UP	1.23048	0.00557973
26	SFGSPNRAYTHQVVTR	2xPhospho [S4; T10]; 1xTMT6plex [N-Term]	2xPhospho [S4; T10]	P50613 2xPhospho [S164; T170]	0.00196353	0.00074367	3	P50613	CDK7	Cyclin-dependent kinase 7 OS=Homo sapiens OX=9606 GN=CDK7 PE=1 SV=1	1	2209.02	3	0.37	97.5659	20	105.8	106.5	118.7	94.3	83.6	91.1	110.333	89.6667	UP	1.23048	0.0170434
27	ATSFSSAGEVPKPRPPSTR	1xPhospho [S3]; 1xTMT6plex [K12]; 1xTMT6plex [N-Term]	1xPhospho [S3]	O15231 1xPhospho [S64]	0.00383667	0.00116179	6	O15231	ZNF185	Zinc finger protein 185 OS=Homo sapiens OX=9606 GN=ZNF185 PE=1 SV=3	0	2510.32	3	0.56	118.977	11	109.1	115.2	106.6	87.7	92.3	89.1	110.3	89.7	UP	1.22965	0.00205935
28	AVKDTLSNPQSPQPSPYNSPKPQHK	1xPhospho [S7]; 3xTMT6plex [K3; K21; K25]; 1xTMT6plex [N-Term]	1xPhospho [S7]	Q96PU5 1xPhospho [S475]	0.00150804	0.000668296	1	Q96PU5	NEDD4L	E3 ubiquitin-protein ligase NEDD4-like OS=Homo sapiens OX=9606 GN=NEDD4L PE=1 SV=2	1	3742.01	5	-1.83	111.986	4	113.2	116.6	101.1	92.8	89.2	87.1	110.3	89.7	UP	1.22965	0.0145079
29	VRKTFVGTPCWMAPEVMEQVR	1xCarbamidomethyl [C10]; 1xPhospho [T8]; 1xTMT6plex [K3]; 1xTMT6plex [N-Term]	1xPhospho [T8]	O95747 1xPhospho [T189]; Q9UEW8 1xPhospho [T235]	0.00060143	0.000268219	2	O95747; Q9UEW8	OXSR1; STK39	Serine/threonine-protein kinase OSR1 OS=Homo sapiens OX=9606 GN=OXSR1 PE=1 SV=1;STE20/SPS1-related proline-alanine-rich protein kinase OS=Homo sapiens OX=9606 GN=STK39 PE=1 SV=3	2	3059.54	4	0.21	209.176	20	98.8	112.8	118.5	94.7	87	88.2	110.033	89.9667	UP	1.22305	0.0337352
30	VSPKSPPTDQK	1xPhospho [S5]; 2xTMT6plex [K4; K11]; 1xTMT6plex [N-Term]	1xPhospho [S5]	Q9BY89 1xPhospho [S1366]	0.0102767	0.00153373	6	Q9BY89	KIAA1671	Uncharacterized protein KIAA1671 OS=Homo sapiens OX=9606 GN=KIAA1671 PE=1 SV=2	1	1951.09	3	-1.3	90.8788	14	110.6	109.1	110.1	89.4	89.1	91.7	109.933	90.0667	UP	1.22058	2.86571e-05
31	SKTFSPGPQSQYVCR	1xCarbamidomethyl [C14]; 1xPhospho [T3]; 1xTMT6plex [K2]; 1xTMT6plex [N-Term]	1xPhospho [T3]	Q8IX03 1xPhospho [T929]	0.000726502	0.000360158	2	Q8IX03	WWC1	Protein KIBRA OS=Homo sapiens OX=9606 GN=WWC1 PE=1 SV=1	1	2280.12	3	-1.84	110.491	19	108.5	117.6	103.6	83.8	98.1	88.4	109.9	90.1	UP	1.21976	0.0281283
32	IDHYRHTAAQLGEK	1xPhospho [T7]; 1xTMT6plex [K14]; 1xTMT6plex [N-Term]	1xPhospho [T7]	P55011 1xPhospho [T230]	0.0109125	0.00153373	2	P55011	SLC12A2	Solute carrier family 12 member 2 OS=Homo sapiens OX=9606 GN=SLC12A2 PE=1 SV=1	1	2177.13	4	0.78	82.7098	17	105	109.6	114.9	91.9	95.6	82.9	109.833	90.1333	UP	1.21857	0.0141203
33	LNSKPGPEGLPGMALGASR	1xPhospho [S3]; 1xTMT6plex [K4]; 1xTMT6plex [N-Term]	1xPhospho [S3]	P21580 1xPhospho [S423]	9.92028e-05	0.000120771	2	P21580	TNFAIP3	Tumor necrosis factor alpha-induced protein 3 OS=Homo sapiens OX=9606 GN=TNFAIP3 PE=1 SV=1	0	2390.27	3	-0.89	183.579	24	102.4	106.1	120.2	91	92.9	87.5	109.567	90.4667	UP	1.21113	0.0277533
34	SSMSGLHLVK	1xPhospho [S4]; 1xTMT6plex [K10]; 1xTMT6plex [N-Term]	1xPhospho [S4]	Q13085 1xPhospho [S80]	0.0179344	0.00197786	3	Q13085	ACACA	Acetyl-CoA carboxylase 1 OS=Homo sapiens OX=9606 GN=ACACA PE=1 SV=2	0	1596.86	3	2.91	140.936	24	108.5	117.2	102.6	91.9	90.1	89.8	109.433	90.6	UP	1.20787	0.0117898
35	AAYADLLTPLISK	1xPhospho [T8]; 1xTMT6plex [K13]; 1xTMT6plex [N-Term]	1xPhospho [T8]	O94967 1xPhospho [T285]	0.000697916	0.000360158	1	O94967	WDR47	WD repeat-containing protein 47 OS=Homo sapiens OX=9606 GN=WDR47 PE=1 SV=1	0	1914.08	3	-0.15	235.287	25	106.2	109.6	112.4	95.5	91.2	85.2	109.4	90.6333	UP	1.20706	0.00574031
36	SKSLAFHTMLTK	1xPhospho [S3]; 2xTMT6plex [K2; K12]; 1xTMT6plex [N-Term]	1xPhospho [S3]	Q14D04 1xPhospho [S449]	0.0042203	0.00116179	2	Q14D04	VEPH1	Ventricular zone-expressed PH domain-containing protein homolog 1 OS=Homo sapiens OX=9606 GN=VEPH1 PE=1 SV=1	1	2131.2	4	-0.53	165.562	31	113.9	110.6	102.9	93.3	91.3	88	109.133	90.8667	UP	1.20103	0.00715778
37	KVSSAEGAAKEEPK	1xPhospho [S]; 3xTMT6plex [K1; K10; K14]; 1xTMT6plex [N-Term]	1xPhospho [S]	P05114 1xPhospho [S]	0.0514279	0.00457998	3	P05114	HMGN1	Non-histone chromosomal protein HMG-14 OS=Homo sapiens OX=9606 GN=HMGN1 PE=1 SV=3	2	2427.37	4	-1.31	89.7092	2	107.8	114.6	104.9	89.7	92.7	90.3	109.1	90.9	UP	1.20022	0.00380723
38	LALSPLSLGK	1xPhospho [S4]; 1xTMT6plex [K10]; 1xTMT6plex [N-Term]	1xPhospho [S4]	P49454 1xPhospho [S3023]	0.00325067	0.00100803	8	P49454	CENPF	Centromere protein F OS=Homo sapiens OX=9606 GN=CENPF PE=1 SV=3	0	1536.92	3	-0.51	223.231	22	89.9	91.6	90	104.9	110.3	113.4	90.5	109.533	DOWN	0.826233	0.00170618
39	SEIPSPQSQLLEDAEANLVGR	1xPhospho [S5]; 1xTMT6plex [N-Term]	1xPhospho [S5]	Q9ULJ8 1xPhospho [S338]	0.000117281	0.000120771	1	Q9ULJ8	PPP1R9A	Neurabin-1 OS=Homo sapiens OX=9606 GN=PPP1R9A PE=1 SV=2	0	2562.26	3	1.76	234.77	50	87.1	93	91.3	114.2	111	103.3	90.4667	109.5	DOWN	0.82618	0.00663831
40	KRDSQGTYSSR	1xPhospho [S4]; 1xTMT6plex [K1]; 1xTMT6plex [N-Term]	1xPhospho [S4]	Q9C0C2 1xPhospho [S851]	0.00749465	0.00134627	20	Q9C0C2	TNKS1BP1	182 kDa tankyrase-1-binding protein OS=Homo sapiens OX=9606 GN=TNKS1BP1 PE=1 SV=4	2	1822.92	4	-1.35	24.2791	10	89.8	90.5	90.9	114.7	99.4	114.8	90.4	109.633	DOWN	0.824567	0.0199211
41	AAKSPAK	1xPhospho [S4]; 2xTMT6plex [K3; K7]; 1xTMT6plex [N-Term]	1xPhospho [S4]	P16402 1xPhospho [S189]	0.109847	0.00802203	2	P16402	H1-3	Histone H1.3 OS=Homo sapiens OX=9606 GN=H1-3 PE=1 SV=2	1	1439.86	2	4.85	50.0547	10	94.7	93.6	82.4	109.1	115.9	104.4	90.2333	109.8	DOWN	0.821797	0.0191873
42	REGSYDR	1xPhospho [S4]; 1xTMT6plex [N-Term]	1xPhospho [S4]	Q9HCD5 1xPhospho [S126]	0.0305367	0.00293496	2	Q9HCD5	NCOA5	Nuclear receptor coactivator 5 OS=Homo sapiens OX=9606 GN=NCOA5 PE=1 SV=2	1	1191.54	3	2.66	13.9321	21	84.8	92.3	93.3	109.2	107.5	112.9	90.1333	109.867	DOWN	0.820388	0.00319847
43	FSSLWGLDTTSK	1xPhospho [S3]; 1xTMT6plex [K12]; 1xTMT6plex [N-Term]	1xPhospho [S3]	Q13009 1xPhospho [S695]	0.00216537	0.00074367	2	Q13009	TIAM1	T-lymphoma invasion and metastasis-inducing protein 1 OS=Homo sapiens OX=9606 GN=TIAM1 PE=1 SV=2	0	1879.96	3	-0.31	232.336	37	84.6	95	89.6	113	112.2	105.6	89.7333	110.267	DOWN	0.813785	0.00573245
44	RRESQEEPR	1xPhospho [S4]; 1xTMT6plex [N-Term]	1xPhospho [S4]	Q9H6S3 1xPhospho [S240]	0.0137862	0.00167728	4	Q9H6S3	EPS8L2	Epidermal growth factor receptor kinase substrate 8-like protein 2 OS=Homo sapiens OX=9606 GN=EPS8L2 PE=1 SV=2	2	1495.72	3	0.45	8.3975	20	87.5	84.7	96.5	113.1	106.3	111.8	89.5667	110.4	DOWN	0.811292	0.00722763
45	TGTGTPVKR	1xPhospho [T5]; 1xTMT6plex [K8]; 1xTMT6plex [N-Term]	1xPhospho [T5]	Q9H582 1xPhospho [T1020]	0.016565	0.00182624	2	Q9H582	ZNF644	Zinc finger protein 644 OS=Homo sapiens OX=9606 GN=ZNF644 PE=1 SV=2	1	1454.81	2	2.54	41.63	12	88.8	89.8	90	112.6	107	111.7	89.5333	110.433	DOWN	0.810746	0.000297982
46	KGSSGNASEVSVACLTER	1xCarbamidomethyl [C14]; 1xPhospho [S]; 1xTMT6plex [K1]; 1xTMT6plex [N-Term]	1xPhospho [S]	Q69YQ0 1xPhospho [S]	1.08282e-05	0.000120771	7	Q69YQ0	SPECC1L	Cytospin-A OS=Homo sapiens OX=9606 GN=SPECC1L PE=1 SV=2	1	2390.18	3	1.09	125.237	59	84.4	91.3	92.7	110.8	104.6	116.2	89.4667	110.533	DOWN	0.809409	0.00753529
47	KGSSSQAPASK	1xPhospho [S3]; 2xTMT6plex [K1; K11]; 1xTMT6plex [N-Term]	1xPhospho [S3]	Q9H6F5 1xPhospho [S217]	0.00437217	0.00116179	1	Q9H6F5	CCDC86	Coiled-coil domain-containing protein 86 OS=Homo sapiens OX=9606 GN=CCDC86 PE=1 SV=1	1	1815	3	1.57	54.0705	13	83.5	95.4	89.4	112.8	110.1	108.8	89.4333	110.567	DOWN	0.808863	0.00434201
48	RLSSFVTK	1xPhospho [S3]; 1xTMT6plex [K8]; 1xTMT6plex [N-Term]	1xPhospho [S3]	P27708 1xPhospho [S1406]	0.00135768	0.000668296	4	P27708	CAD	CAD protein OS=Homo sapiens OX=9606 GN=CAD PE=1 SV=3	1	1475.84	3	0.26	139.218	29	88.5	84.2	95.3	100.2	110.5	121.3	89.3333	110.667	DOWN	0.807229	0.0364406
49	VRSLETENR	1xPhospho [S3]; 1xTMT6plex [N-Term]	1xPhospho [S3]	P05783 1xPhospho [S100]	0.0209959	0.00219201	7	P05783	KRT18	Keratin, type I cytoskeletal 18 OS=Homo sapiens OX=9606 GN=KRT18 PE=1 SV=2	1	1412.71	3	0.48	59.6469	12	86.7	89.5	91.8	109.1	112.2	110.7	89.3333	110.667	DOWN	0.807229	0.000245672
50	RFSMEGISNILQSGIR	1xPhospho [S3]; 1xTMT6plex [N-Term]	1xPhospho [S3]	Q99689 1xPhospho [S316]	6.60427e-05	0.000120771	2	Q99689	FEZ1	Fasciculation and elongation protein zeta-1 OS=Homo sapiens OX=9606 GN=FEZ1 PE=1 SV=1	1	2117.08	3	-1.17	232.081	62	95.7	83.3	88.6	112	115.8	104.6	89.2	110.8	DOWN	0.805054	0.0113749
51	TSSAVSTPSK	1xPhospho [T7]; 1xTMT6plex [K10]; 1xTMT6plex [N-Term]	1xPhospho [T7]	Q9P2N5 1xPhospho [T888]	0.00267665	0.000824932	3	Q9P2N5	RBM27	RNA-binding protein 27 OS=Homo sapiens OX=9606 GN=RBM27 PE=1 SV=2	0	1502.79	3	2.37	67.9886	32	91	90	86.5	119.1	111.3	102.1	89.1667	110.833	DOWN	0.804511	0.0131657
52	HTPPTIGGSLPYR	1xPhospho [S/T]; 1xTMT6plex [N-Term]	1xPhospho [S/T]	Q9NYB9 1xPhospho [S/T]	0.000893835	0.000360158	14	Q9NYB9	ABI2	Abl interactor 2 OS=Homo sapiens OX=9606 GN=ABI2 PE=1 SV=1	0	1704.87	3	0.63	120.113	34	83	84.8	99.3	113.9	100.7	118.3	89.0333	110.967	DOWN	0.802343	0.0411975
53	KLSLPTDLKPDLDVK	1xPhospho [S3]; 3xTMT6plex [K1; K9; K15]; 1xTMT6plex [N-Term]	1xPhospho [S3]	Q5T5C0 1xPhospho [S759]	0.00509289	0.00126585	5	Q5T5C0	STXBP5	Syntaxin-binding protein 5 OS=Homo sapiens OX=9606 GN=STXBP5 PE=1 SV=1	1	2678.59	4	-1.76	217.925	10	96.3	87.8	82.9	108.8	112.3	111.8	89	110.967	DOWN	0.802043	0.00567364
54	LGFSSSPTKK	1xPhospho [S]; 2xTMT6plex [K9; K10]; 1xTMT6plex [N-Term]	1xPhospho [S]	Q8IVF2 1xPhospho [S]	0.0408354	0.00387789	4	Q8IVF2	AHNAK2	Protein AHNAK2 OS=Homo sapiens OX=9606 GN=AHNAK2 PE=1 SV=2	1	1819.03	3	-0.67	123.879	4	85.4	89.8	91.6	117.4	103.2	112.6	88.9333	111.067	DOWN	0.80072	0.00830851
55	HRSEPQHPK	1xPhospho [S3]; 1xTMT6plex [K9]; 1xTMT6plex [N-Term]	1xPhospho [S3]	Q9HB19 1xPhospho [S401]	0.0445616	0.00415987	3	Q9HB19	PLEKHA2	Pleckstrin homology domain-containing family A member 2 OS=Homo sapiens OX=9606 GN=PLEKHA2 PE=1 SV=2	1	1653.86	4	1.13	14.5697	15	85.5	94.3	85.6	111.2	109.6	113.8	88.4667	111.533	DOWN	0.793186	0.00187983
56	GRASSHSSQTQGGGSVTK	1xPhospho [S4]; 1xTMT6plex [K18]; 1xTMT6plex [N-Term]	1xPhospho [S4]	P02545 1xPhospho [S403]	0.000609538	0.000268219	2	P02545	LMNA	Prelamin-A/C OS=Homo sapiens OX=9606 GN=LMNA PE=1 SV=1	1	2270.13	3	-2.31	28.2093	42	93.9	84.2	86.6	103.4	106.9	125	88.2333	111.767	DOWN	0.789442	0.0321834
57	TQPHHSTPTK	1xPhospho [S/T]; 1xTMT6plex [K10]; 1xTMT6plex [N-Term]	1xPhospho [S/T]	Q12789 1xPhospho [S/T]	0.00248192	0.000824932	6	Q12789	GTF3C1	General transcription factor 3C polypeptide 1 OS=Homo sapiens OX=9606 GN=GTF3C1 PE=1 SV=4	0	1671.86	4	0.35	25.5192	18	89.7	88.5	86.3	115.5	112	107.9	88.1667	111.8	DOWN	0.788611	0.000607453
58	KLSPTKEAFGEQPLQLTTKPDLLAWDPAR	1xPhospho [S3]; 3xTMT6plex [K1; K6; K19]; 1xTMT6plex [N-Term]	1xPhospho [S3]	O00257 1xPhospho [S349]	0.000792723	0.000360158	1	O00257	CBX4	E3 SUMO-protein ligase CBX4 OS=Homo sapiens OX=9606 GN=CBX4 PE=1 SV=3	2	4247.37	5	1.26	232.661	4	87.6	89.5	87.4	111.4	109	115.1	88.1667	111.833	DOWN	0.788376	0.000237014
59	LGTSAEGAHLR	1xPhospho [S4]; 1xTMT6plex [N-Term]	1xPhospho [S4]	Q15042 1xPhospho [S664]	0.00147799	0.000668296	1	Q15042	RAB3GAP1	Rab3 GTPase-activating protein catalytic subunit OS=Homo sapiens OX=9606 GN=RAB3GAP1 PE=1 SV=3	0	1420.71	3	-3.19	85.0551	12	91.8	76.8	93.9	110.3	118.2	109	87.5	112.5	DOWN	0.777778	0.014902
60	SVSPLLSTHVLGK	1xPhospho [S3]; 1xTMT6plex [K13]; 1xTMT6plex [N-Term]	1xPhospho [S3]	Q96H12 1xPhospho [S98]	0.000772988	0.000360158	4	Q96H12	MSANTD3	Myb/SANT-like DNA-binding domain-containing protein 3 OS=Homo sapiens OX=9606 GN=MSANTD3 PE=1 SV=1	0	1876.07	3	-1.25	192.209	19	84.7	93.7	82	112.4	111.6	115.5	86.8	113.167	DOWN	0.76701	0.00211647
61	EVQAEQPSSSSPRR	1xPhospho [S]; 1xTMT6plex [N-Term]	1xPhospho [S]	Q9Y388 1xPhospho [S]	0.00282062	0.000824932	3	Q9Y388	RBMX2	RNA-binding motif protein, X-linked 2 OS=Homo sapiens OX=9606 GN=RBMX2 PE=1 SV=2	1	1866.89	4	-2.06	41.1756	29	74.9	82.8	100.3	117.3	116.3	108.3	86	113.967	DOWN	0.754607	0.0252594
62	GESAPTLSTSPSPSSPSPTSPSPTLGR	1xPhospho [S/T]; 1xTMT6plex [N-Term]	1xPhospho [S/T]	Q9H330 1xPhospho [S/T]	4.23993e-07	0.000120771	14	Q9H330	TMEM245	Transmembrane protein 245 OS=Homo sapiens OX=9606 GN=TMEM245 PE=1 SV=3	0	2891.39	3	-0.12	139.126	81	90.4	92.4	75	108	125.9	108.2	85.9333	114.033	DOWN	0.753581	0.0254901
63	KVAGAATPKK	1xPhospho [T7]; 3xTMT6plex [K1; K9; K10]; 1xTMT6plex [N-Term]	1xPhospho [T7]	P16402 1xPhospho [T147]	0.0309512	0.00307617	2	P16402	H1-3	Histone H1.3 OS=Homo sapiens OX=9606 GN=H1-3 PE=1 SV=2	2	1967.22	3	-0.72	75.4554	1	84.3	82.1	87.1	119.7	98.8	127.9	84.5	115.467	DOWN	0.731813	0.0243236
64	APDALSHTPSVRR	1xPhospho [S10]; 1xTMT6plex [N-Term]	1xPhospho [S10]	Q9BZ72 1xPhospho [S867]	0.0425577	0.00415987	2	Q9BZ72	PITPNM2	Membrane-associated phosphatidylinositol transfer protein 2 OS=Homo sapiens OX=9606 GN=PITPNM2 PE=1 SV=1	1	1715.88	4	6.34	75.8393	5	82.5	85.2	85.4	125.5	110.1	111.3	84.3667	115.633	DOWN	0.729605	0.00341695
65	CQEHSKESPAR	1xCarbamidomethyl [C1]; 1xPhospho [S8]; 1xTMT6plex [K6]; 1xTMT6plex [N-Term]	1xPhospho [S8]	Q9NQW6 1xPhospho [S388]	0.022502	0.00235229	1	Q9NQW6	ANLN	Anillin OS=Homo sapiens OX=9606 GN=ANLN PE=1 SV=2	1	1866.89	3	3.32	22.6343	9	79.8	83.4	84.8	119.9	106.4	125.7	82.6667	117.333	DOWN	0.704545	0.00421262
66	KTGSPGSPGAGGVQSTAK	1xPhospho [S]; 2xTMT6plex [K1; K18]; 1xTMT6plex [N-Term]	1xPhospho [S]	O43237 1xPhospho [S]	3.19175e-06	0.000120771	3	O43237	DYNC1LI2	Cytoplasmic dynein 1 light intermediate chain 2 OS=Homo sapiens OX=9606 GN=DYNC1LI2 PE=1 SV=1	1	2354.27	3	-1.22	79.248	68	84.9	79.2	83.3	108.7	113.6	130.3	82.4667	117.533	DOWN	0.701645	0.00655527
67	SSLLPTDYLVEINK	1xPhospho [S2]; 1xTMT6plex [K14]; 1xTMT6plex [N-Term]	1xPhospho [S2]	P46939 1xPhospho [S1866]	0.000293483	0.000120771	2	P46939	UTRN	Utrophin OS=Homo sapiens OX=9606 GN=UTRN PE=1 SV=2	0	2130.15	3	-1.73	235.609	40	71.7	80.7	80	114.7	105.9	147.1	77.4667	122.567	DOWN	0.632037	0.0247151
68	TIPVKSPNLSEIK	1xPhospho [S6]; 2xTMT6plex [K5; K13]; 1xTMT6plex [N-Term]	1xPhospho [S6]	Q9H792 1xPhospho [S587]	0.00591835	0.00126585	2	Q9H792	PEAK1	Inactive tyrosine-protein kinase PEAK1 OS=Homo sapiens OX=9606 GN=PEAK1 PE=1 SV=4	1	2193.29	4	-3.01	178.753	22	99.5	170	98.5	79.4	76.5	76	122.667	77.3	-	1.58689	0.12803
69	HHYDSDEKSETR	1xPhospho [S5]; 1xTMT6plex [K8]; 1xTMT6plex [N-Term]	1xPhospho [S5]	Q9BQ39 1xPhospho [S41]	0.0341836	0.00345893	2	Q9BQ39	DDX50	ATP-dependent RNA helicase DDX50 OS=Homo sapiens OX=9606 GN=DDX50 PE=1 SV=1	1	2041.94	4	-1.88	23.7544	16	119.3	122.1	113.2	54	97.4	94	118.2	81.8	-	1.44499	0.0621778
70	QGSGSGQSPGHGQR	1xPhospho [S8]; 1xTMT6plex [N-Term]	1xPhospho [S8]	Q86YZ3 1xPhospho [S1125]; 1xPhospho [S1595]; 1xPhospho [S2065]; 1xPhospho [S2535]	0.0013384	0.000668296	1	Q86YZ3	HRNR	Hornerin OS=Homo sapiens OX=9606 GN=HRNR PE=1 SV=2	0	1648.74	3	-1.73	8.3762	44	128.9	79.1	143.7	78.7	67.6	102	117.233	82.7667	-	1.41643	0.192454
71	VSMPDVELNLKSPK	1xPhospho [S12]; 2xTMT6plex [K11; K14]; 1xTMT6plex [N-Term]	1xPhospho [S12]	Q09666 1xPhospho [S3426]	0.00034006	0.000268219	36	Q09666	AHNAK	Neuroblast differentiation-associated protein AHNAK OS=Homo sapiens OX=9606 GN=AHNAK PE=1 SV=2	1	2324.29	4	-0.51	204.977	33	90	167.7	89	78	83.4	92	115.567	84.4667	-	1.36819	0.303846
72	EPGGRSPAFVQLAPLSSK	1xPhospho [S6]; 1xTMT6plex [K18]; 1xTMT6plex [N-Term]	1xPhospho [S6]	P51610 1xPhospho [S1205]	1.21226e-05	0.000120771	4	P51610	HCFC1	Host cell factor 1 OS=Homo sapiens OX=9606 GN=HCFC1 PE=1 SV=2	1	2379.28	3	0.32	182.304	50	90.9	147	101.6	82.6	85	93	113.167	86.8667	-	1.30276	0.206907
73	AVSPFAK	1xPhospho [S3]; 1xTMT6plex [K7]; 1xTMT6plex [N-Term]	1xPhospho [S3]	Q9Y2H2 1xPhospho [S1069]	0.141381	0.00933118	3	Q9Y2H2	INPP5F	Phosphatidylinositide phosphatase SAC2 OS=Homo sapiens OX=9606 GN=INPP5F PE=1 SV=3	0	1257.7	2	0.98	124.15	8	92.1	154.4	91.2	88.4	81.3	92.5	112.567	87.4	-	1.28795	0.300324
74	KISPPSYAR	1xPhospho [S3]; 1xTMT6plex [K1]; 1xTMT6plex [N-Term]	1xPhospho [S3]	Q8N2M8 1xPhospho [S285]	0.0317988	0.00307617	4	Q8N2M8	CLASRP	CLK4-associating serine/arginine rich protein OS=Homo sapiens OX=9606 GN=CLASRP PE=1 SV=4	1	1556.86	2	1.46	103.079	4	86.8	97.4	152.6	84	90.2	89.1	112.267	87.7667	-	1.27915	0.297781
75	FGFGAKSPK	1xPhospho [S7]; 2xTMT6plex [K6; K9]; 1xTMT6plex [N-Term]	1xPhospho [S7]	Q09666 1xPhospho [S4986]	0.0248851	0.00249442	4	Q09666	AHNAK	Neuroblast differentiation-associated protein AHNAK OS=Homo sapiens OX=9606 GN=AHNAK PE=1 SV=2	1	1705.96	4	1.83	139.097	16	96	135.7	103.4	92.6	77.9	94.4	111.7	88.3	-	1.26501	0.152419
76	ASGYQSSQKK	1xPhospho [S7]; 2xTMT6plex [K9; K10]; 1xTMT6plex [N-Term]	1xPhospho [S7]	P51858 1xPhospho [S103]	0.0202861	0.00219201	1	P51858	HDGF	Hepatoma-derived growth factor OS=Homo sapiens OX=9606 GN=HDGF PE=1 SV=1	1	1851	4	0.67	56.8891	10	99.7	97.7	137.1	78.3	94.5	92.7	111.5	88.5	-	1.25989	0.17092
77	IPIVRSFADIGK	1xPhospho [S6]; 1xTMT6plex [K12]; 1xTMT6plex [N-Term]	1xPhospho [S6]	Q6U841 1xPhospho [S238]	0.001166	0.000485341	28	Q6U841	SLC4A10	Sodium-driven chloride bicarbonate exchanger OS=Homo sapiens OX=9606 GN=SLC4A10 PE=1 SV=1	1	1854.07	3	-0.45	225.064	7	101.4	105.4	127.7	99.1	69.4	97.1	111.5	88.5333	-	1.25941	0.142457
78	KAASLMNLENI	1xPhospho [S4]; 1xTMT6plex [K1]; 1xTMT6plex [N-Term]	1xPhospho [S4]	Q96NL6 1xPhospho [S681]	0.00990324	0.00153373	3	Q96NL6	SCLT1	Sodium channel and clathrin linker 1 OS=Homo sapiens OX=9606 GN=SCLT1 PE=1 SV=2	1	1741.93	3	-1.21	205.128	20	83.8	146.3	103.9	72.2	81.3	112.4	111.333	88.6333	-	1.25611	0.36198
79	GALHTVSHEDIR	1xPhospho [S7]; 1xTMT6plex [N-Term]	1xPhospho [S7]	Q13136 1xPhospho [S763]	0.000871352	0.000360158	14	Q13136	PPFIA1	Liprin-alpha-1 OS=Homo sapiens OX=9606 GN=PPFIA1 PE=1 SV=1	0	1643.81	4	-0.12	58.9154	44	85	94.9	154	86.8	87.2	92.1	111.3	88.7	-	1.25479	0.354635
80	QLLSPKGER	1xPhospho [S4]; 1xTMT6plex [K6]; 1xTMT6plex [N-Term]	1xPhospho [S4]	Q6ZRV2 1xPhospho [S974]	0.0159593	0.00182624	4	Q6ZRV2	FAM83H	Protein FAM83H OS=Homo sapiens OX=9606 GN=FAM83H PE=1 SV=3	1	1565.88	3	-0.57	93.4625	13	102.8	113.6	117.4	104.2	69.8	92.2	111.267	88.7333	-	1.25394	0.109607
81	SHPSPQAKPSNPSNPR	1xAcetyl [N-Term]; 1xPhospho [S]; 1xTMT6plex [K8]	1xPhospho [S]	Q08752 1xAcetyl [N-Term]; 1xPhospho [S]	0.00141244	0.000668296	2	Q08752	PPID	Peptidyl-prolyl cis-trans isomerase D OS=Homo sapiens OX=9606 GN=PPID PE=1 SV=3	0	2051.99	3	-1.38	47.6105	19	88.5	103.9	140.9	86	79.1	101.6	111.1	88.9	-	1.24972	0.259574
82	NKDWVFINYTYKR	1xPhospho [T10]; 2xTMT6plex [K2; K12]; 1xTMT6plex [N-Term]	1xPhospho [T10]	Q15208 1xPhospho [T444]	0.00715148	0.00134627	1	Q15208	STK38	Serine/threonine-protein kinase 38 OS=Homo sapiens OX=9606 GN=STK38 PE=1 SV=1	2	2514.35	4	2.96	176.308	6	108.4	124.5	100.1	80.1	112.4	74.4	111	88.9667	-	1.24766	0.186366
83	SAPSTGGVK	1xPhospho [S1]; 1xTMT6plex [K9]; 1xTMT6plex [N-Term]	1xPhospho [S1]	P84243 1xPhospho [S29]	0.0295926	0.00285941	1	P84243	H3-3A	Histone H3.3 OS=Homo sapiens OX=9606 GN=H3-3A PE=1 SV=2	0	1341.72	3	0.26	70.7282	10	89.5	91.2	151.7	79	91.7	97	110.8	89.2333	-	1.24169	0.365354
84	QRPRESYQMGHMR	1xPhospho [S6]; 1xOxidation [M9]; 1xTMT6plex [N-Term]	1xPhospho [S6]	O14672 1xPhospho [S740]	0.0625299	0.004901	1	O14672	ADAM10	Disintegrin and metalloproteinase domain-containing protein 10 OS=Homo sapiens OX=9606 GN=ADAM10 PE=1 SV=1	1	2000.91	4	4.76	23.3339	7	116	103.8	111.9	109.4	92.7	66.2	110.567	89.4333	-	1.2363	0.181412
85	NLSPTAVINITSEK	1xPhospho [T5]; 1xTMT6plex [K14]; 1xTMT6plex [N-Term]	1xPhospho [T5]	Q92870 1xPhospho [T125]	0.000272852	0.000120771	4	Q92870	APBB2	Amyloid-beta A4 precursor protein-binding family B member 2 OS=Homo sapiens OX=9606 GN=APBB2 PE=1 SV=3	0	2025.1	3	-2.13	218.068	47	113.5	118.6	99.4	79.9	105	83.6	110.5	89.5	-	1.23464	0.0964569
86	TKDSGSISLQETR	1xPhospho [S6]; 1xTMT6plex [K2]; 1xTMT6plex [N-Term]	1xPhospho [S6]	Q9H2G2 1xPhospho [S779]	0.00182154	0.000668296	20	Q9H2G2	SLK	STE20-like serine/threonine-protein kinase OS=Homo sapiens OX=9606 GN=SLK PE=1 SV=1	1	1960.02	3	0.02	94.9857	28	90.1	139.6	100.7	83.9	91.4	94.2	110.133	89.8333	-	1.22597	0.256782
87	QSLGHGQHGSGSGQSPSPSR	1xPhospho [S17]; 1xTMT6plex [N-Term]	1xPhospho [S17]	Q86YZ3 1xPhospho [S1008]; 1xPhospho [S1478]; 1xPhospho [S1948]; 1xPhospho [S2418]	0.000246328	0.000120771	1	Q86YZ3	HRNR	Hornerin OS=Homo sapiens OX=9606 GN=HRNR PE=1 SV=2	0	2257.03	4	-0.3	20.3465	9	95.3	93.9	140.3	98.5	91.3	80.7	109.833	90.1667	-	1.21811	0.288739
88	IIKPFPAPQTPGR	1xPhospho [T10]; 1xTMT6plex [K3]; 1xTMT6plex [N-Term]	1xPhospho [T10]	P78536 1xPhospho [T735]	0.0035804	0.00109493	1	P78536	ADAM17	Disintegrin and metalloproteinase domain-containing protein 17 OS=Homo sapiens OX=9606 GN=ADAM17 PE=1 SV=1	0	1960.12	3	-1.11	163.598	3	89.2	135.7	103.4	91.4	92.6	87.7	109.433	90.5667	-	1.20832	0.244422
89	TSTFCGTPEFLAPEVLTETSYTR	1xCarbamidomethyl [C5]; 1xPhospho [T3]; 1xTMT6plex [N-Term]	1xPhospho [T3]	Q16513 1xPhospho [T816]	2.54624e-05	0.000120771	3	Q16513	PKN2	Serine/threonine-protein kinase N2 OS=Homo sapiens OX=9606 GN=PKN2 PE=1 SV=1	0	2916.36	4	3.6	235.08	55	100.1	121.6	106.6	85.6	92.8	93.4	109.433	90.6	-	1.20787	0.051229
90	TSPFSVSPTGPSTK	1xPhospho [S]; 1xTMT6plex [K14]; 1xTMT6plex [N-Term]	1xPhospho [S]	P09086 1xPhospho [S]	0.000494978	0.000268219	5	P09086	POU2F2	POU domain, class 2, transcription factor 2 OS=Homo sapiens OX=9606 GN=POU2F2 PE=1 SV=3	0	1930.99	3	-1.34	148.426	40	104.7	114.7	108.6	103.1	88.9	79.9	109.333	90.6333	-	1.20633	0.0637742
91	EGPPAPPPVKPPPSPVNIR	1xPhospho [S14]; 1xTMT6plex [K10]; 1xTMT6plex [N-Term]	1xPhospho [S14]	Q8TF74 1xPhospho [S235]	0.000239748	0.000120771	4	Q8TF74	WIPF2	WAS/WASL-interacting protein family member 2 OS=Homo sapiens OX=9606 GN=WIPF2 PE=1 SV=1	0	2484.38	3	-1.66	153.7	31	86.3	145.9	95.8	85.1	88.4	98.4	109.333	90.6333	-	1.20633	0.378816
92	LGPATGPPGPSASPTR	1xPhospho [S13]; 1xTMT6plex [N-Term]	1xPhospho [S13]	Q9ULC8 1xPhospho [S743]	0.000939141	0.000360158	3	Q9ULC8	ZDHHC8	Probable palmitoyltransferase ZDHHC8 OS=Homo sapiens OX=9606 GN=ZDHHC8 PE=1 SV=3	0	1771.89	3	1.38	110.415	27	94.5	102.7	130.7	87.3	95.2	89.6	109.3	90.7	-	1.20507	0.172317
93	RLSQRPTPEELEQR	1xPhospho [T7]; 1xTMT6plex [N-Term]	1xPhospho [T7]	Q8IZ21 1xPhospho [T594]	0.00174899	0.000668296	2	Q8IZ21	PHACTR4	Phosphatase and actin regulator 4 OS=Homo sapiens OX=9606 GN=PHACTR4 PE=1 SV=1	1	2048.05	4	-2.74	83.4363	34	111.8	104.2	111.5	98.6	99.1	74.8	109.167	90.8333	-	1.20183	0.0943163
94	TPKTPKGPSSVEDIK	1xPhospho [T4]; 3xTMT6plex [K3; K6; K15]; 1xTMT6plex [N-Term]	1xPhospho [T4]	P06748 1xPhospho [T237]	0.00275673	0.000824932	3	P06748	NPM1	Nucleophosmin OS=Homo sapiens OX=9606 GN=NPM1 PE=1 SV=2	2	2580.48	4	-0.62	117.851	19	103	109.2	115	90.3	75.1	107.4	109.067	90.9333	-	1.19941	0.142537
95	TASPPPPPKR	1xPhospho [S3]; 1xTMT6plex [K9]; 1xTMT6plex [N-Term]	1xPhospho [S3]	Q8IYB3 1xPhospho [S616]	0.00719919	0.00134627	5	Q8IYB3	SRRM1	Serine/arginine repetitive matrix protein 1 OS=Homo sapiens OX=9606 GN=SRRM1 PE=1 SV=2	1	1585.89	3	0.19	59.5472	2	104.7	112.4	110	75.7	85.7	111.5	109.033	90.9667	-	1.19861	0.172905
96	RSDSIKFQHR	1xPhospho [S4]; 1xTMT6plex [K6]; 1xTMT6plex [N-Term]	1xPhospho [S4]	Q8TDM6 1xPhospho [S1021]	0.00580983	0.00126585	5	Q8TDM6	DLG5	Disks large homolog 5 OS=Homo sapiens OX=9606 GN=DLG5 PE=1 SV=4	2	1811.97	4	0.73	46.1213	12	109.9	94.6	122.6	100.9	88.8	83.2	109.033	90.9667	-	1.19861	0.133989
97	QQSFCAKPPPSPLSPVPSVVK	1xCarbamidomethyl [C5]; 1xPhospho [S14]; 2xTMT6plex [K7; K21]; 1xTMT6plex [N-Term]	1xPhospho [S14]	Q70E73 1xPhospho [S856]	0.00206105	0.00074367	3	Q70E73	RAPH1	Ras-associated and pleckstrin homology domains-containing protein 1 OS=Homo sapiens OX=9606 GN=RAPH1 PE=1 SV=3	0	3017.65	4	1.88	189.933	11	107.7	115.9	103.4	93.8	85.6	93.6	109	91	-	1.1978	0.0167788
98	SKSATLLYDQPLQVFTGSSSSSDLISGTK	1xPhospho [S/T]; 2xTMT6plex [K2; K29]; 1xTMT6plex [N-Term]	1xPhospho [S/T]	Q96RT1 1xPhospho [S/T]	1.118e-07	0.000120771	3	Q96RT1	ERBIN	Erbin OS=Homo sapiens OX=9606 GN=ERBIN PE=1 SV=2	1	3784.99	4	9.35	234.246	81	107	116.2	103.8	83.7	101.9	87.4	109	91	-	1.1978	0.0544557
99	RHSPSPRPR	1xPhospho [S3]; 1xTMT6plex [N-Term]	1xPhospho [S3]	Q8IYB3 1xPhospho [S683]	0.00722321	0.00134627	2	Q8IYB3	SRRM1	Serine/arginine repetitive matrix protein 1 OS=Homo sapiens OX=9606 GN=SRRM1 PE=1 SV=2	1	1398.73	4	0.97	6.3843	13	91.1	116.6	118.4	112.5	77.5	83.8	108.7	91.2667	-	1.19102	0.278616
100	QRPRESYQMGHMR	1xPhospho [S6]; 1xTMT6plex [N-Term]	1xPhospho [S6]	O14672 1xPhospho [S740]	0.000817122	0.000360158	3	O14672	ADAM10	Disintegrin and metalloproteinase domain-containing protein 10 OS=Homo sapiens OX=9606 GN=ADAM10 PE=1 SV=1	1	1984.92	4	0.09	39.8981	29	115.1	74.2	136.8	129	72	72.8	108.7	91.2667	-	1.19102	0.543973
101	TVSLPPPDLGTGTDGPAGSDTSPFR	1xPhospho [S/T]; 1xTMT6plex [N-Term]	1xPhospho [S/T]	Q96FX7 1xPhospho [S/T]	0.00112789	0.000360158	8	Q96FX7	TRMT61A	tRNA (adenine(58)-N(1))-methyltransferase catalytic subunit TRMT61A OS=Homo sapiens OX=9606 GN=TRMT61A PE=1 SV=1	0	2751.31	3	-3.92	213.66	26	101.7	123.7	100.7	90.1	91.9	91.9	108.7	91.3	-	1.19058	0.0819502
102	SQSTSEQEKR	1xPhospho [S3]; 1xTMT6plex [K9]; 1xTMT6plex [N-Term]	1xPhospho [S3]	P11274 1xPhospho [S301]	0.071598	0.00583447	3	P11274	BCR	Breakpoint cluster region protein OS=Homo sapiens OX=9606 GN=BCR PE=1 SV=2	1	1717.85	3	-1.25	26.3258	9	115.7	95.5	114.9	99.9	96.1	77.9	108.7	91.3	-	1.19058	0.140066
103	GRSPRSPSGHPHVR	2xPhospho [S3; S6]; 1xTMT6plex [N-Term]	2xPhospho [S3; S6]	Q8WX93 2xPhospho [S1101; S1104]	0.00309779	0.000909718	2	Q8WX93	PALLD	Palladin OS=Homo sapiens OX=9606 GN=PALLD PE=1 SV=3	2	1915.9	5	0.6	12.867	22	119.2	86.7	120	112.4	80.3	81.5	108.633	91.4	-	1.18855	0.319913
104	SRSSDIVSSVR	1xPhospho [S]; 1xTMT6plex [N-Term]	1xPhospho [S]	Q14C86 1xPhospho [S]	0.00112004	0.000360158	10	Q14C86	GAPVD1	GTPase-activating protein and VPS9 domain-containing protein 1 OS=Homo sapiens OX=9606 GN=GAPVD1 PE=1 SV=2	1	1501.76	2	0.21	59.9333	33	105.6	101.7	118.4	92.9	91.6	89.7	108.567	91.4	-	1.18782	0.0286454
105	TSRDTSPSSGSAVSSSK	2xPhospho [T5; S6]; 1xTMT6plex [K17]; 1xTMT6plex [N-Term]	2xPhospho [T5; S6]	Q8NEY8 2xPhospho [T204; S205]	0.00238159	0.00074367	1	Q8NEY8	PPHLN1	Periphilin-1 OS=Homo sapiens OX=9606 GN=PPHLN1 PE=1 SV=2	1	2259.03	3	-1.21	57.0297	38	104.8	103.3	117.7	96	97.4	80.9	108.6	91.4333	-	1.18775	0.0698696
106	SFTGGLGQLVVPSK	1xPhospho [T3]; 1xTMT6plex [K14]; 1xTMT6plex [N-Term]	1xPhospho [T3]	Q9Y3Q8 1xPhospho [T167]	1.19384e-05	0.000120771	8	Q9Y3Q8	TSC22D4	TSC22 domain family protein 4 OS=Homo sapiens OX=9606 GN=TSC22D4 PE=1 SV=2	0	1928.07	3	-0.22	226.512	53	93.1	146.6	85.9	83.2	89.9	101.4	108.533	91.5	-	1.18616	0.439644
107	NTFVGTPFWMAPEVIK	1xPhospho [T]; 1xOxidation [M10]; 1xTMT6plex [K16]; 1xTMT6plex [N-Term]	1xPhospho [T]	O00506 1xPhospho [T]	6.32201e-05	0.000120771	2	O00506	STK25	Serine/threonine-protein kinase 25 OS=Homo sapiens OX=9606 GN=STK25 PE=1 SV=1	0	2391.22	3	0.4	236.06	39	105.4	97.9	122.2	101.2	107.9	65.5	108.5	91.5333	-	1.18536	0.321026
108	SGSVSNYR	1xPhospho [S3]; 1xTMT6plex [N-Term]	1xPhospho [S3]	Q13131 1xPhospho [S496]	0.00682917	0.00126585	7	Q13131	PRKAA1	5'-AMP-activated protein kinase catalytic subunit alpha-1 OS=Homo sapiens OX=9606 GN=PRKAA1 PE=1 SV=4	0	1178.54	2	-1.74	44.9655	15	108	111.2	106.2	91.8	96.3	86.5	108.467	91.5333	-	1.185	0.00603499
109	TWTLCGTPEYLAPEVIQSK	1xCarbamidomethyl [C5]; 1xPhospho [T3]; 1xTMT6plex [K19]; 1xTMT6plex [N-Term]	1xPhospho [T3]	O43930 1xPhospho [T203]	0.000136996	0.000120771	3	O43930	PRKY	Putative serine/threonine-protein kinase PRKY OS=Homo sapiens OX=9606 GN=PRKY PE=5 SV=1	0	2731.38	3	7.59	234.33	42	110	112.1	103.2	89.3	95.8	89.6	108.433	91.5667	-	1.1842	0.00786977
110	RLSMSEVKDDNSATK	1xPhospho [S3]; 2xTMT6plex [K8; K15]; 1xTMT6plex [N-Term]	1xPhospho [S3]	Q8TDM6 1xPhospho [S1666]	0.000341835	0.000268219	4	Q8TDM6	DLG5	Disks large homolog 5 OS=Homo sapiens OX=9606 GN=DLG5 PE=1 SV=4	2	2448.28	4	-0.4	118.469	21	104	115.4	105.7	93.5	90.7	90.6	108.367	91.6	-	1.18304	0.0103276
111	HNSTTSSTSSGGYR	1xPhospho [S3]; 1xTMT6plex [N-Term]	1xPhospho [S3]	Q8IZP0 1xPhospho [S323]	0.000740007	0.000360158	2	Q8IZP0	ABI1	Abl interactor 1 OS=Homo sapiens OX=9606 GN=ABI1 PE=1 SV=4	0	1750.76	2	0.95	16.4543	44	126.2	76.7	122.1	107.7	105.2	62.2	108.333	91.7	-	1.18139	0.485569
112	GRSPPERPVPGTPK	1xPhospho [S3]; 1xTMT6plex [K14]; 1xTMT6plex [N-Term]	1xPhospho [S3]	Q9Y4B5 1xPhospho [S306]	0.00570406	0.00126585	2	Q9Y4B5	MTCL1	Microtubule cross-linking factor 1 OS=Homo sapiens OX=9606 GN=MTCL1 PE=1 SV=5	1	2013.1	4	0.77	65.6778	13	106.1	108.3	110.3	78.7	93.1	103.6	108.233	91.8	-	1.17901	0.0880894
113	LSKSSATLWNSPSR	1xPhospho [S]; 1xTMT6plex [K3]; 1xTMT6plex [N-Term]	1xPhospho [S]	Q3KQU3 1xPhospho [S]	0.00141499	0.000668296	2	Q3KQU3	MAP7D1	MAP7 domain-containing protein 1 OS=Homo sapiens OX=9606 GN=MAP7D1 PE=1 SV=1	1	2072.09	3	-0.1	148.19	16	104.2	108.8	111.5	99.2	93.9	82.5	108.167	91.8667	-	1.17743	0.0385339
114	RKGSQITQQSTNQSR	1xPhospho [S4]; 1xTMT6plex [K2]; 1xTMT6plex [N-Term]	1xPhospho [S4]	P50750 1xPhospho [S347]	0.00102338	0.000360158	2	P50750	CDK9	Cyclin-dependent kinase 9 OS=Homo sapiens OX=9606 GN=CDK9 PE=1 SV=3	2	2257.18	3	0.06	38.5542	21	107.4	111.8	105.2	87.1	101.4	87.1	108.133	91.8667	-	1.17707	0.0341585
115	IHTGDRPYK	1xPhospho [T3]; 1xTMT6plex [K9]; 1xTMT6plex [N-Term]	1xPhospho [T3]	Q8TF68 1xPhospho [T368]; Q5T0B9 1xPhospho [T306]	0.0585778	0.004901	1	Q8TF68; Q5T0B9	ZNF384; ZNF362	Zinc finger protein 384 OS=Homo sapiens OX=9606 GN=ZNF384 PE=1 SV=2;Zinc finger protein 362 OS=Homo sapiens OX=9606 GN=ZNF362 PE=1 SV=1	0	1624.86	4	2.68	57.4017	3	113.2	101.5	109.8	89.6	90.2	95.9	108.167	91.9	-	1.177	0.0154317
116	SRSADGAK	1xPhospho [S3]; 1xTMT6plex [K8]; 1xTMT6plex [N-Term]	1xPhospho [S3]	Q96CV9 1xPhospho [S218]	0.0222106	0.00235229	1	Q96CV9	OPTN	Optineurin OS=Homo sapiens OX=9606 GN=OPTN PE=1 SV=3	1	1329.69	3	-0.31	21.9547	10	94.4	92.1	137.7	99.8	93.2	82.7	108.067	91.9	-	1.17592	0.359822
117	ANLQQAIVTPLKPVDNTYYK	1xPhospho [T9]; 2xTMT6plex [K12; K20]; 1xTMT6plex [N-Term]	1xPhospho [T9]	Q9ULW0 1xPhospho [T72]	1.21459e-05	0.000120771	8	Q9ULW0	TPX2	Targeting protein for Xklp2 OS=Homo sapiens OX=9606 GN=TPX2 PE=1 SV=2	0	3043.68	3	-0.42	198.397	40	106.5	114.4	103.3	86.7	98.8	90.2	108.067	91.9	-	1.17592	0.0295566
118	GGAVERPLTPAPR	1xPhospho [T9]; 1xTMT6plex [N-Term]	1xPhospho [T9]	O15417 1xPhospho [T2146]	0.00624155	0.00126585	2	O15417	TNRC18	Trinucleotide repeat-containing gene 18 protein OS=Homo sapiens OX=9606 GN=TNRC18 PE=1 SV=3	0	1629.87	3	-1.68	68.0535	6	111.2	116.1	97	86.3	84.8	104.7	108.1	91.9333	-	1.17585	0.13287
119	HGSLSSR	1xPhospho [S3]; 1xTMT6plex [N-Term]	1xPhospho [S3]	Q70E73 1xPhospho [S1183]	0.0122451	0.00160541	3	Q70E73	RAPH1	Ras-associated and pleckstrin homology domains-containing protein 1 OS=Homo sapiens OX=9606 GN=RAPH1 PE=1 SV=3	0	1052.51	3	0.14	13.2744	29	120.9	86.1	117.1	100.9	102	72.9	108.033	91.9333	-	1.17513	0.331002
120	MYFPDVEFDIKSPK	1xPhospho [S12]; 2xTMT6plex [K11; K14]; 1xTMT6plex [N-Term]	1xPhospho [S12]	Q09666 1xPhospho [S5099]	0.000602438	0.000268219	7	Q09666	AHNAK	Neuroblast differentiation-associated protein AHNAK OS=Homo sapiens OX=9606 GN=AHNAK PE=1 SV=2	1	2483.29	4	0.55	233.405	38	99	131.8	93.3	82.5	86.5	106.9	108.033	91.9667	-	1.1747	0.320432
121	RRSPQEGPTWSR	1xPhospho [S3]; 1xTMT6plex [N-Term]	1xPhospho [S3]	Q9Y4F5 1xPhospho [S772]	0.00123785	0.000485341	3	Q9Y4F5	CEP170B	Centrosomal protein of 170 kDa protein B OS=Homo sapiens OX=9606 GN=CEP170B PE=1 SV=4	2	1765.87	4	-2.35	37.9054	27	100.3	121.4	102.4	86.1	98.6	91.2	108.033	91.9667	-	1.1747	0.102955
122	NATSPQVQRPSFMDYFDK	1xPhospho [S4]; 1xTMT6plex [K18]; 1xTMT6plex [N-Term]	1xPhospho [S4]	Q13188 1xPhospho [S385]	0.000509354	0.000268219	3	Q13188	STK3	Serine/threonine-protein kinase 3 OS=Homo sapiens OX=9606 GN=STK3 PE=1 SV=2	0	2669.28	3	-1.25	203.232	11	113.8	117	93.1	82.9	105.5	87.6	107.967	92	-	1.17355	0.191648
123	SGGIVISPFRLEELTNR	1xPhospho [S7]; 1xTMT6plex [N-Term]	1xPhospho [S7]	Q16204 1xPhospho [S52]	0.00166442	0.000668296	1	Q16204	CCDC6	Coiled-coil domain-containing protein 6 OS=Homo sapiens OX=9606 GN=CCDC6 PE=1 SV=2	1	2197.16	4	1.07	222.622	20	103.6	91.9	128.4	80.7	94.9	100.5	107.967	92.0333	-	1.17313	0.263845
124	AVYIGVHVPFSKESR	1xPhospho [S14]; 1xTMT6plex [K12]; 1xTMT6plex [N-Term]	1xPhospho [S14]	Q9Y6M7 1xPhospho [S55]	0.006144	0.00126585	5	Q9Y6M7	SLC4A7	Sodium bicarbonate cotransporter 3 OS=Homo sapiens OX=9606 GN=SLC4A7 PE=1 SV=2	1	2227.2	4	-1.34	178.487	13	113.1	99.5	111.2	104.8	89.6	81.8	107.933	92.0667	-	1.17234	0.117689
125	FSVSGLKAEGPDVAVDLPK	1xPhospho [S2]; 2xTMT6plex [K7; K19]; 1xTMT6plex [N-Term]	1xPhospho [S2]	Q09666 1xPhospho [S3483]	4.99378e-05	0.000120771	2	Q09666	AHNAK	Neuroblast differentiation-associated protein AHNAK OS=Homo sapiens OX=9606 GN=AHNAK PE=1 SV=2	1	2696.49	3	-1.59	231.607	32	106	100.4	117.4	85.9	103.8	86.5	107.933	92.0667	-	1.17234	0.108753
126	RYSLGQVSK	1xPhospho [S3]; 1xTMT6plex [K9]; 1xTMT6plex [N-Term]	1xPhospho [S3]	Q14D04 1xPhospho [S430]	0.000960274	0.000360158	6	Q14D04	VEPH1	Ventricular zone-expressed PH domain-containing protein homolog 1 OS=Homo sapiens OX=9606 GN=VEPH1 PE=1 SV=1	1	1575.87	3	-0.67	108.464	19	116.6	108.9	98.3	91.8	95.2	89.2	107.933	92.0667	-	1.17234	0.0467509
127	TKSFLNYYADLETSAR	1xPhospho [S/T]; 1xTMT6plex [K2]; 1xTMT6plex [N-Term]	1xPhospho [S/T]	Q92870 1xPhospho [S/T]	9.64362e-05	0.000120771	4	Q92870	APBB2	Amyloid-beta A4 precursor protein-binding family B member 2 OS=Homo sapiens OX=9606 GN=APBB2 PE=1 SV=3	1	2417.22	3	-1.69	205.75	49	107.4	121.6	94.8	87.4	99.5	89.4	107.933	92.1	-	1.17191	0.139398
128	HSPSPRPR	1xPhospho [S]; 1xTMT6plex [N-Term]	1xPhospho [S]	Q8IYB3 1xPhospho [S]	0.0344949	0.00353112	4	Q8IYB3	SRRM1	Serine/arginine repetitive matrix protein 1 OS=Homo sapiens OX=9606 GN=SRRM1 PE=1 SV=2	0	1242.63	3	-1.62	9.6728	10	106.8	111.4	105.6	102.2	82.6	91.5	107.933	92.1	-	1.17191	0.0559424
129	QAPPHIELSNSSPDPMAEAER	1xPhospho [S12]; 1xTMT6plex [N-Term]	1xPhospho [S12]	Q9Y2D5 1xPhospho [S121]	0.000462663	0.000268219	1	Q9Y2D5	AKAP2	A-kinase anchor protein 2 OS=Homo sapiens OX=9606 GN=AKAP2 PE=1 SV=3	0	2585.19	4	-0.9	151.945	8	121.3	95.4	106.9	76.8	95.6	104	107.867	92.1333	-	1.17077	0.225534
130	VAVATPAK	1xPhospho [T5]; 1xTMT6plex [K8]; 1xTMT6plex [N-Term]	1xPhospho [T5]	P19338 1xPhospho [T76]	0.00914144	0.00153373	7	P19338	NCL	Nucleolin OS=Homo sapiens OX=9606 GN=NCL PE=1 SV=3	0	1294.75	2	-2	98.9107	25	109.8	108.5	105.3	83.1	98	95.4	107.867	92.1667	-	1.17034	0.0304819
131	RNTYVCER	1xCarbamidomethyl [C6]; 1xPhospho [T3]; 1xTMT6plex [N-Term]	1xPhospho [T3]	Q9P0L2 1xPhospho [T504]	0.00863473	0.00149934	5	Q9P0L2	MARK1	Serine/threonine-protein kinase MARK1 OS=Homo sapiens OX=9606 GN=MARK1 PE=1 SV=2	1	1406.64	3	-0.97	33.5185	10	108.7	108.9	105.9	99.3	93.6	83.7	107.833	92.2	-	1.16956	0.028426
132	GAGHHHTLDSCR	1xCarbamidomethyl [C11]; 1xPhospho [T7]; 1xTMT6plex [N-Term]	1xPhospho [T7]	Q14574 1xPhospho [T800]	0.00105027	0.000360158	2	Q14574	DSC3	Desmocollin-3 OS=Homo sapiens OX=9606 GN=DSC3 PE=1 SV=3	0	1656.73	3	-2.32	10.0813	31	106.5	96.2	120.7	84.6	94.5	97.5	107.8	92.2	-	1.1692	0.126456
133	SKSLAFHTMLTK	1xPhospho [S3]; 1xOxidation [M9]; 2xTMT6plex [K2; K12]; 1xTMT6plex [N-Term]	1xPhospho [S3]	Q14D04 1xPhospho [S449]	0.0115547	0.00153373	2	Q14D04	VEPH1	Ventricular zone-expressed PH domain-containing protein homolog 1 OS=Homo sapiens OX=9606 GN=VEPH1 PE=1 SV=1	1	2147.19	3	-0.85	135.202	13	107.2	110	106.2	94.1	89	93.5	107.8	92.2	-	1.1692	0.0013779
134	EFLPTSWSPVGAGPTPSLYK	1xPhospho [S8]; 1xTMT6plex [K20]; 1xTMT6plex [N-Term]	1xPhospho [S8]	Q9BWH6 1xPhospho [S603]	1.64649e-05	0.000120771	2	Q9BWH6	RPAP1	RNA polymerase II-associated protein 1 OS=Homo sapiens OX=9606 GN=RPAP1 PE=1 SV=3	0	2672.38	3	-0.25	235.522	55	105.7	107.2	110.5	92.2	97.6	86.8	107.8	92.2	-	1.1692	0.0103792
135	ESAKQTPAPAASVTGSR	1xPhospho [T6]; 1xTMT6plex [K4]; 1xTMT6plex [N-Term]	1xPhospho [T6]	P46013 1xPhospho [T2773]	0.000290895	0.000120771	3	P46013	MKI67	Proliferation marker protein Ki-67 OS=Homo sapiens OX=9606 GN=MKI67 PE=1 SV=2	1	2196.14	3	-0.32	75.4184	13	103	112	108.3	86	97.6	93.1	107.767	92.2333	-	1.16841	0.021987
136	LDTFCGSPPYAAPELFQGK	1xCarbamidomethyl [C5]; 1xPhospho [T3]; 1xTMT6plex [K19]; 1xTMT6plex [N-Term]	1xPhospho [T3]	Q9P0L2 1xPhospho [T215]; Q7KZI7 1xPhospho [T208]; P27448 1xPhospho [T211]	4.26334e-05	0.000120771	8	Q9P0L2; Q7KZI7; P27448	MARK1; MARK2; MARK3	Serine/threonine-protein kinase MARK1 OS=Homo sapiens OX=9606 GN=MARK1 PE=1 SV=2;Serine/threonine-protein kinase MARK2 OS=Homo sapiens OX=9606 GN=MARK2 PE=1 SV=2;MAP/microtubule affinity-regulating kinase 3 OS=Homo sapiens OX=9606 GN=MARK3 PE=1 SV=5	0	2636.29	3	5.12	233.429	47	107.2	116.4	99.7	88.6	101.6	86.6	107.767	92.2667	-	1.16799	0.0829768
137	QISGQYSGSPQLLK	1xPhospho [S9]; 1xTMT6plex [K14]; 1xTMT6plex [N-Term]	1xPhospho [S9]	Q96N67 1xPhospho [S30]	0.000609538	0.000268219	6	Q96N67	DOCK7	Dedicator of cytokinesis protein 7 OS=Homo sapiens OX=9606 GN=DOCK7 PE=1 SV=4	0	2044.09	3	-1.9	155.813	32	107.3	116.2	99.7	87.4	98.1	91.3	107.733	92.2667	-	1.16763	0.0533901
138	LSLTRSPVSPLAAQGIPLPAQLTK	1xPhospho [S9]; 1xTMT6plex [K24]; 1xTMT6plex [N-Term]	1xPhospho [S9]	Q96SI1 1xPhospho [S38]	0.119905	0.00856536	1	Q96SI1	KCTD15	BTB/POZ domain-containing protein KCTD15 OS=Homo sapiens OX=9606 GN=KCTD15 PE=1 SV=1	1	2996.73	4	-1.96	234.579	4	112.6	95.5	115.1	94.2	91.8	90.8	107.733	92.2667	-	1.16763	0.0683453
139	NTRTIQR	1xPhospho [T4]; 1xTMT6plex [N-Term]	1xPhospho [T4]	Q9H2G2 1xPhospho [T183]	0.0955872	0.0071288	2	Q9H2G2	SLK	STE20-like serine/threonine-protein kinase OS=Homo sapiens OX=9606 GN=SLK PE=1 SV=1	1	1197.63	2	0.55	16.8844	1	96.5	115.8	110.8	94.9	90.5	91.5	107.7	92.3	-	1.16685	0.0603615
140	SGSLPSLHDIIK	1xPhospho [S]; 1xTMT6plex [K12]; 1xTMT6plex [N-Term]	1xPhospho [S]	Q9UBS9 1xPhospho [S]	0.000779507	0.000360158	4	Q9UBS9	SUCO	SUN domain-containing ossification factor OS=Homo sapiens OX=9606 GN=SUCO PE=1 SV=1	0	1805	3	-1.29	192.115	43	109.4	104.9	108.7	96.9	91.1	88.9	107.667	92.3	-	1.16649	0.00513455
141	LVSESSDVLPK	1xPhospho [S3]; 1xTMT6plex [K11]; 1xTMT6plex [N-Term]	1xPhospho [S3]	P05787 1xPhospho [S475]	0.00262309	0.000824932	9	P05787	KRT8	Keratin, type II cytoskeletal 8 OS=Homo sapiens OX=9606 GN=KRT8 PE=1 SV=7	0	1711.93	3	6.69	178.562	33	90.5	100.2	132.3	90.9	93.5	92.5	107.667	92.3	-	1.16649	0.291382
142	HAYKDDSPR	1xPhospho [S7]; 1xTMT6plex [K4]; 1xTMT6plex [N-Term]	1xPhospho [S7]	Q02040 1xPhospho [S633]	0.0596801	0.004901	3	Q02040	AKAP17A	A-kinase anchor protein 17A OS=Homo sapiens OX=9606 GN=AKAP17A PE=1 SV=2	1	1626.8	3	-1.33	37.104	5	105.1	106.9	111	59.9	109.2	107.9	107.667	92.3333	-	1.16606	0.400508
143	RSTQGVTLTDLK	1xPhospho [T/S]; 1xTMT6plex [K12]; 1xTMT6plex [N-Term]	1xPhospho [T/S]	Q9BZL4 1xPhospho [T/S]	0.000205789	0.000120771	9	Q9BZL4	PPP1R12C	Protein phosphatase 1 regulatory subunit 12C OS=Homo sapiens OX=9606 GN=PPP1R12C PE=1 SV=1	1	1857.02	3	-0.4	127.919	65	109.9	109.8	103.2	95.9	94.2	86.9	107.633	92.3333	-	1.1657	0.0124341
144	AAVTPGKK	1xPhospho [T4]; 2xTMT6plex [K7; K8]; 1xTMT6plex [N-Term]	1xPhospho [T4]	P19338 1xPhospho [T84]	0.0156985	0.00174804	3	P19338	NCL	Nucleolin OS=Homo sapiens OX=9606 GN=NCL PE=1 SV=3	1	1538.93	2	2.05	74.4442	15	103.3	109.4	110.2	84	97.5	95.6	107.633	92.3667	-	1.16528	0.0324341
145	KSVSSPTSSNTPTPTK	1xPhospho [T/S]; 2xTMT6plex [K1; K16]; 1xTMT6plex [N-Term]	1xPhospho [T/S]	Q5M775 1xPhospho [T/S]	1.86447e-05	0.000120771	3	Q5M775	SPECC1	Cytospin-B OS=Homo sapiens OX=9606 GN=SPECC1 PE=1 SV=1	1	2386.28	3	-1.16	96.5068	68	124.5	97.9	100.3	103.4	98.3	75.6	107.567	92.4333	-	1.16372	0.27747
146	ALEYSNGIFDCQSPTSPFMGSLR	1xCarbamidomethyl [C11]; 1xPhospho [S13]; 1xTMT6plex [N-Term]	1xPhospho [S13]	Q86W92 1xPhospho [S37]	3.44768e-07	0.000120771	2	Q86W92	PPFIBP1	Liprin-beta-1 OS=Homo sapiens OX=9606 GN=PPFIBP1 PE=1 SV=2	0	2886.3	3	1.46	234.598	108	113.7	95.6	113.4	96.2	87.6	93.5	107.567	92.4333	-	1.16372	0.0804235
147	SSKSAGALEEGTSEGQLCGR	1xCarbamidomethyl [C18]; 1xPhospho [S4]; 1xTMT6plex [K3]; 1xTMT6plex [N-Term]	1xPhospho [S4]	Q8N2F6 1xPhospho [S45]	8.79147e-05	0.000120771	1	Q8N2F6	ARMC10	Armadillo repeat-containing protein 10 OS=Homo sapiens OX=9606 GN=ARMC10 PE=1 SV=1	1	2562.23	3	6.04	104.984	36	107	113.7	102	96.6	91.2	89.6	107.567	92.4667	-	1.1633	0.0194647
148	QFPPSPSAPK	1xPhospho [S5]; 1xTMT6plex [K10]; 1xTMT6plex [N-Term]	1xPhospho [S5]	O75381 1xPhospho [S232]	0.0171978	0.00197786	1	O75381	PEX14	Peroxisomal membrane protein PEX14 OS=Homo sapiens OX=9606 GN=PEX14 PE=1 SV=1	0	1593.84	3	-0.77	128.167	16	98.3	101.2	123.2	92.6	87.5	97.3	107.567	92.4667	-	1.1633	0.145008
149	ALSMTHGSVK	1xPhospho [T/S]; 1xTMT6plex [K10]; 1xTMT6plex [N-Term]	1xPhospho [T/S]	Q08357 1xPhospho [T/S]	0.0511899	0.00457998	2	Q08357	SLC20A2	Sodium-dependent phosphate transporter 2 OS=Homo sapiens OX=9606 GN=SLC20A2 PE=1 SV=1	0	1568.83	3	-1.09	100.803	9	105.8	107.9	108.8	91.9	94.8	90.7	107.5	92.4667	-	1.16258	0.000567359
150	LSGPSLKMPSLEISAPK	1xPhospho [S5]; 2xTMT6plex [K7; K17]; 1xTMT6plex [N-Term]	1xPhospho [S5]	Q09666 1xPhospho [S4903]	0.0035804	0.00109493	1	Q09666	AHNAK	Neuroblast differentiation-associated protein AHNAK OS=Homo sapiens OX=9606 GN=AHNAK PE=1 SV=2	1	2522.43	5	7.98	226.677	23	122.7	95.4	104.4	102.1	68.5	107	107.5	92.5333	-	1.16174	0.360978
151	SLSPPQSQSK	1xPhospho [S3]; 1xTMT6plex [K10]; 1xTMT6plex [N-Term]	1xPhospho [S3]	Q9UQB8 1xPhospho [S325]	0.000839493	0.000360158	16	Q9UQB8	BAIAP2	Brain-specific angiogenesis inhibitor 1-associated protein 2 OS=Homo sapiens OX=9606 GN=BAIAP2 PE=1 SV=1	0	1596.84	2	2.16	89.5085	44	103.4	97.3	121.7	91.1	94	92.5	107.467	92.5333	-	1.16138	0.113011
152	EHIEIIAPSPQR	1xPhospho [S9]; 1xTMT6plex [N-Term]	1xPhospho [S9]	Q9NZJ5 1xPhospho [S715]	0.000866931	0.000360158	3	Q9NZJ5	EIF2AK3	Eukaryotic translation initiation factor 2-alpha kinase 3 OS=Homo sapiens OX=9606 GN=EIF2AK3 PE=1 SV=3	0	1698.88	3	-0.95	117.778	21	93.2	90.3	138.9	91.7	92.2	93.7	107.467	92.5333	-	1.16138	0.396754
153	ISLPGQMAGTPITPLK	1xPhospho [T10]; 1xTMT6plex [K16]; 1xTMT6plex [N-Term]	1xPhospho [T10]	Q9H8Y8 1xPhospho [T222]	5.8704e-05	0.000120771	5	Q9H8Y8	GORASP2	Golgi reassembly-stacking protein 2 OS=Homo sapiens OX=9606 GN=GORASP2 PE=1 SV=3	0	2162.21	3	-0.51	229.787	49	105.5	116.1	100.7	83.6	100.1	94	107.433	92.5667	-	1.1606	0.088248
154	TPHYGSQTPLHDGSR	1xPhospho [T8]; 1xTMT6plex [N-Term]	1xPhospho [T8]	O00267 1xPhospho [T806]	0.00191712	0.00074367	2	O00267	SUPT5H	Transcription elongation factor SPT5 OS=Homo sapiens OX=9606 GN=SUPT5H PE=1 SV=1	0	1961.91	4	6.63	49.8443	28	89.8	93.3	139.2	88.6	90.8	98.4	107.433	92.6	-	1.16019	0.411398
155	ATGAALTPTEERR	1xPhospho [T7]; 1xTMT6plex [N-Term]	1xPhospho [T7]	Q13459 1xPhospho [T1346]	0.000350231	0.000268219	15	Q13459	MYO9B	Unconventional myosin-IXb OS=Homo sapiens OX=9606 GN=MYO9B PE=1 SV=3	1	1681.85	3	3.68	57.9823	23	103.5	112.1	106.4	87.9	88.8	101.2	107.333	92.6333	-	1.15869	0.041882
156	KKTLCGTPNYIAPEVLSK	1xCarbamidomethyl [C5]; 1xPhospho [Y/T]; 3xTMT6plex [K1; K2; K18]; 1xTMT6plex [N-Term]	1xPhospho [Y/T]	P53350 1xPhospho [Y/T]	0.000514523	0.000268219	4	P53350	PLK1	Serine/threonine-protein kinase PLK1 OS=Homo sapiens OX=9606 GN=PLK1 PE=1 SV=1	2	3015.71	4	0.3	176.528	24	104.2	116.8	101	88.3	98.1	91.6	107.333	92.6667	-	1.15827	0.0593368
157	RSSVKVEAEASR	1xPhospho [S3]; 1xTMT6plex [K5]; 1xTMT6plex [N-Term]	1xPhospho [S3]	Q15742 1xPhospho [S515]	0.0622388	0.004901	1	Q15742	NAB2	NGFI-A-binding protein 2 OS=Homo sapiens OX=9606 GN=NAB2 PE=1 SV=1	2	1857	4	0.52	51.1902	1	99.1	110.7	112.2	107.6	74.7	95.7	107.333	92.6667	-	1.15827	0.233898
158	AAATTPTK	1xPhospho [T5]; 1xTMT6plex [K8]; 1xTMT6plex [N-Term]	1xPhospho [T5]	Q8N3V7 1xPhospho [T461]	0.00794161	0.00142095	2	Q8N3V7	SYNPO	Synaptopodin OS=Homo sapiens OX=9606 GN=SYNPO PE=1 SV=2	0	1298.71	2	-0.51	53.6857	20	98.9	123	100.1	89.5	94.1	94.4	107.333	92.6667	-	1.15827	0.140672
159	ESTIKFTLPTDHALAEK	1xPhospho [T]; 2xTMT6plex [K5; K17]; 1xTMT6plex [N-Term]	1xPhospho [T]	Q658P3 1xPhospho [T]	0.00830755	0.00142095	2	Q658P3	STEAP3	Metalloreductase STEAP3 OS=Homo sapiens OX=9606 GN=STEAP3 PE=1 SV=2	1	2668.46	4	-0.7	181.295	7	113.9	90.2	117.9	101.1	90.8	86.2	107.333	92.7	-	1.15786	0.205967
160	SATTSGAPGVEK	1xPhospho [S/T]; 1xTMT6plex [K12]; 1xTMT6plex [N-Term]	1xPhospho [S/T]	Q2PPJ7 1xPhospho [S/T]	0.000242798	0.000120771	7	Q2PPJ7	RALGAPA2	Ral GTPase-activating protein subunit alpha-2 OS=Homo sapiens OX=9606 GN=RALGAPA2 PE=1 SV=2	0	1642.85	2	7.31	84.852	49	104.2	110.1	107.6	91.5	93.6	93	107.3	92.7	-	1.1575	0.00131086
161	ESSLDGLGGTGKDNLTSATLPR	1xPhospho [T19]; 1xTMT6plex [K12]; 1xTMT6plex [N-Term]	1xPhospho [T19]	Q8WUF5 1xPhospho [T308]	0.000108179	0.000120771	4	Q8WUF5	PPP1R13L	RelA-associated inhibitor OS=Homo sapiens OX=9606 GN=PPP1R13L PE=1 SV=4	1	2727.4	3	-1.63	169.53	24	96.1	110.8	115	100	81.7	96.4	107.3	92.7	-	1.1575	0.142426
162	ASSRVSGSFPEDSSK	2xPhospho [S3; S6]; 1xTMT6plex [K15]; 1xTMT6plex [N-Term]	2xPhospho [S3; S6]	O15400 2xPhospho [S126; S129]	0.00940936	0.00153373	6	O15400	STX7	Syntaxin-7 OS=Homo sapiens OX=9606 GN=STX7 PE=1 SV=4	1	2158.98	3	-1.63	101.425	10	103.8	118.2	99.9	88.4	105.6	84.1	107.3	92.7	-	1.1575	0.165143
163	GRGPSPAAASPEGSPLR	1xPhospho [S5]; 1xTMT6plex [N-Term]	1xPhospho [S5]	Q9P107 1xPhospho [S914]	0.000569077	0.000268219	2	Q9P107	GMIP	GEM-interacting protein OS=Homo sapiens OX=9606 GN=GMIP PE=1 SV=2	1	1915.96	3	-5.55	77.9009	32	98.6	93	130.3	93	84.2	101	107.3	92.7333	-	1.15708	0.311518
164	KSAPATGGVK	1xPhospho [S2]; 2xTMT6plex [K1; K10]; 1xTMT6plex [N-Term]	1xPhospho [S2]	P68431 1xPhospho [S29]	0.0226987	0.00242358	5	P68431	H3C1	Histone H3.1 OS=Homo sapiens OX=9606 GN=H3C1 PE=1 SV=2	1	1682.98	3	-2.07	77.9932	6	106.9	106.2	108.7	90.4	104.1	83.7	107.267	92.7333	-	1.15672	0.0741605
165	KPSLVSDLPWEGAAPQSPSFSGSEDSGSPK	1xPhospho [S17]; 2xTMT6plex [K1; K30]; 1xTMT6plex [N-Term]	1xPhospho [S17]	Q13425 1xPhospho [S222]	5.10254e-06	0.000120771	1	Q13425	SNTB2	Beta-2-syntrophin OS=Homo sapiens OX=9606 GN=SNTB2 PE=1 SV=1	0	3811.9	4	1.21	219.6	59	119	100.6	102.1	83.1	115	80.3	107.233	92.8	-	1.15553	0.31575
166	SGRLSKELDLVSHHVR	1xPhospho [S5]; 1xTMT6plex [K6]; 1xTMT6plex [N-Term]	1xPhospho [S5]	P80303 1xPhospho [S89]	0.00196746	0.00074367	4	P80303	NUCB2	Nucleobindin-2 OS=Homo sapiens OX=9606 GN=NUCB2 PE=1 SV=3	2	2371.3	5	-0.67	116.79	13	110.2	104.6	106.9	95.6	94.3	88.5	107.233	92.8	-	1.15553	0.0060699
167	SNSPRGEAQK	1xPhospho [S3]; 1xTMT6plex [K10]; 1xTMT6plex [N-Term]	1xPhospho [S3]	Q96T58 1xPhospho [S1857]	0.0812133	0.00638757	2	Q96T58	SPEN	Msx2-interacting protein OS=Homo sapiens OX=9606 GN=SPEN PE=1 SV=1	1	1611.83	3	-1.26	34.0323	0	99.7	110.2	111.7	108.3	80.4	89.7	107.2	92.8	-	1.15517	0.185966
168	SDGHVYHTVHK	1xPhospho [T8]; 1xTMT6plex [K11]; 1xTMT6plex [N-Term]	1xPhospho [T8]	Q08357 1xPhospho [T346]	0.00338061	0.00109493	3	Q08357	SLC20A2	Sodium-dependent phosphate transporter 2 OS=Homo sapiens OX=9606 GN=SLC20A2 PE=1 SV=1	0	1817.91	4	0.57	44.4671	19	102.2	111.6	107.8	91.2	97.9	89.3	107.2	92.8	-	1.15517	0.0188791
169	SQVEDPLPPVFSGTPK	1xPhospho [T/S]; 1xTMT6plex [K16]; 1xTMT6plex [N-Term]	1xPhospho [T/S]	Q13164 1xPhospho [T/S]	0.001887	0.000668296	2	Q13164	MAPK7	Mitogen-activated protein kinase 7 OS=Homo sapiens OX=9606 GN=MAPK7 PE=1 SV=2	0	2236.17	3	1.58	205.68	13	99	117.9	104.6	88.9	95.5	94	107.167	92.8	-	1.15481	0.0731973
170	SSAFGTLNWFTK	1xPhospho [T6]; 1xTMT6plex [K12]; 1xTMT6plex [N-Term]	1xPhospho [T6]	Q4KMQ2 1xPhospho [T160]	0.0265903	0.00272694	1	Q4KMQ2	ANO6	Anoctamin-6 OS=Homo sapiens OX=9606 GN=ANO6 PE=1 SV=2	0	1896.97	3	-3.81	236.035	27	104.1	114.1	103.1	76.9	103.5	98.2	107.1	92.8667	-	1.15327	0.183243
171	FHSLPFSLTK	1xPhospho [S7]; 1xTMT6plex [K10]; 1xTMT6plex [N-Term]	1xPhospho [S7]	Q9NQC7 1xPhospho [S422]	0.00164259	0.000668296	2	Q9NQC7	CYLD	Ubiquitin carboxyl-terminal hydrolase CYLD OS=Homo sapiens OX=9606 GN=CYLD PE=1 SV=1	0	1714.93	3	2.47	204.087	27	113	95.8	112.5	101.1	92.6	85.1	107.1	92.9333	-	1.15244	0.124324
172	TPSADLFHYDSMNAVNWGMR	1xPhospho [S3]; 1xTMT6plex [N-Term]	1xPhospho [S3]	O94929 1xPhospho [S599]	0.000251257	0.000120771	2	O94929	ABLIM3	Actin-binding LIM protein 3 OS=Homo sapiens OX=9606 GN=ABLIM3 PE=1 SV=3	0	2621.15	3	2.48	223.99	36	124.1	93.7	103.4	102.4	96.3	80.1	107.067	92.9333	-	1.15208	0.274256
173	RAQSLKAPSIATIK	1xPhospho [S4]; 2xTMT6plex [K6; K14]; 1xTMT6plex [N-Term]	1xPhospho [S4]	Q6R327 1xPhospho [S1302]	0.00139223	0.000668296	2	Q6R327	RICTOR	Rapamycin-insensitive companion of mTOR OS=Homo sapiens OX=9606 GN=RICTOR PE=1 SV=1	2	2251.35	4	-2.99	139.268	25	118.4	82.5	120.3	103.9	90	85	107.067	92.9667	-	1.15167	0.356296
174	NHNSSSPHSGVSR	1xPhospho [S5]; 1xTMT6plex [N-Term]	1xPhospho [S5]	Q99759 1xPhospho [S130]	0.00917438	0.00153373	1	Q99759	MAP3K3	Mitogen-activated protein kinase kinase kinase 3 OS=Homo sapiens OX=9606 GN=MAP3K3 PE=1 SV=2	0	1674.75	4	0.65	8.1424	21	96.6	110.7	113.7	103.1	93.5	82.4	107	93	-	1.15054	0.153925
175	QASPSIVIALAGNK	1xPhospho [S3]; 1xTMT6plex [K14]; 1xTMT6plex [N-Term]	1xPhospho [S3]	P61020 1xPhospho [S123]	0.000722864	0.000360158	1	P61020	RAB5B	Ras-related protein Rab-5B OS=Homo sapiens OX=9606 GN=RAB5B PE=1 SV=1	0	1907.08	3	-0.18	213.212	15	95.3	115.2	110.5	86.2	92	100.9	107	93.0333	-	1.15013	0.131037
176	AKSLSAMDVEK	1xPhospho [S3]; 2xTMT6plex [K2; K11]; 1xTMT6plex [N-Term]	1xPhospho [S3]	Q6ZV73 1xPhospho [S605]	0.00802414	0.00142095	1	Q6ZV73	FGD6	FYVE, RhoGEF and PH domain-containing protein 6 OS=Homo sapiens OX=9606 GN=FGD6 PE=1 SV=2	1	1946.06	3	5.87	138.255	15	104.5	110.9	105.6	99.2	92.4	87.5	107	93.0333	-	1.15013	0.0236336
177	GSSGSPAHAESYSSGGGGQQK	1xPhospho [S5]; 1xTMT6plex [K21]; 1xTMT6plex [N-Term]	1xPhospho [S5]	P15408 1xPhospho [S19]	4.79926e-06	0.000120771	2	P15408	FOSL2	Fos-related antigen 2 OS=Homo sapiens OX=9606 GN=FOSL2 PE=1 SV=1	0	2474.13	3	1.58	50.3349	63	107.8	107.6	105.5	97.6	84.2	97.3	106.967	93.0333	-	1.14977	0.0358278
178	LLASTLVHSVKK	1xPhospho [S9]; 2xTMT6plex [K11; K12]; 1xTMT6plex [N-Term]	1xPhospho [S9]	Q9NYF8 1xPhospho [S578]	0.001365	0.000668296	2	Q9NYF8	BCLAF1	Bcl-2-associated transcription factor 1 OS=Homo sapiens OX=9606 GN=BCLAF1 PE=1 SV=2	1	2063.26	4	-2.73	161.774	8	109.2	101.3	110.3	93	94.9	91.3	106.933	93.0667	-	1.149	0.0100853
179	RKSELPQDPHTK	1xPhospho [S3]; 2xTMT6plex [K2; K12]; 1xTMT6plex [N-Term]	1xPhospho [S3]	Q13362 1xPhospho [S497]	0.0169838	0.00197786	4	Q13362	PPP2R5C	Serine/threonine-protein phosphatase 2A 56 kDa regulatory subunit gamma isoform OS=Homo sapiens OX=9606 GN=PPP2R5C PE=1 SV=3	2	2203.22	4	-1.21	68.1404	8	131.1	75.3	114.3	109.4	103	66.9	106.9	93.1	-	1.14823	0.550053
180	IPSFFPSPEEPPSPSAPSIAK	1xPhospho [S]; 1xTMT6plex [K21]; 1xTMT6plex [N-Term]	1xPhospho [S]	Q12802 1xPhospho [S]	2.8338e-05	0.000120771	5	Q12802	AKAP13	A-kinase anchor protein 13 OS=Homo sapiens OX=9606 GN=AKAP13 PE=1 SV=2	0	2720.4	3	-0.61	234.99	49	114	99.2	107.5	82.6	110.2	86.6	106.9	93.1333	-	1.14782	0.22556
181	EGLRPGDTTSTFCGTPNYIAPEILR	1xCarbamidomethyl [C13]; 1xPhospho [T/S]; 1xTMT6plex [N-Term]	1xPhospho [T/S]	P41743 1xPhospho [T/S]	3.75597e-06	0.000120771	22	P41743	PRKCI	Protein kinase C iota type OS=Homo sapiens OX=9606 GN=PRKCI PE=1 SV=2	0	3074.49	3	8.54	206.265	61	110.2	109.2	101.2	92.9	98	88.5	106.867	93.1333	-	1.14746	0.0255369
182	KTPQGPPEIYSDTQFPSLQSTAK	1xPhospho [T2]; 2xTMT6plex [K1; K23]; 1xTMT6plex [N-Term]	1xPhospho [T2]	Q9UKY7 1xPhospho [T182]	9.42774e-05	0.000120771	3	Q9UKY7	CDV3	Protein CDV3 homolog OS=Homo sapiens OX=9606 GN=CDV3 PE=1 SV=1	1	3287.72	4	0.57	192.018	27	104.9	111.2	104.5	92.2	96.5	90.7	106.867	93.1333	-	1.14746	0.00781739
183	AEPYVASEYKTVHEELTK	1xPhospho [S/T]; 2xTMT6plex [K10; K18]; 1xTMT6plex [N-Term]	1xPhospho [S/T]	Q9BZ29 1xPhospho [S/T]	0.00085671	0.000360158	4	Q9BZ29	DOCK9	Dedicator of cytokinesis protein 9 OS=Homo sapiens OX=9606 GN=DOCK9 PE=1 SV=2	1	2861.49	4	-0.19	165.835	29	102.7	107.2	110.7	95.7	88.4	95.3	106.867	93.1333	-	1.14746	0.014314
184	SLSVPDSGR	1xPhospho [S3]; 1xTMT6plex [N-Term]	1xPhospho [S3]	O75420 1xPhospho [S638]	0.0104311	0.00153373	10	O75420	GIGYF1	GRB10-interacting GYF protein 1 OS=Homo sapiens OX=9606 GN=GIGYF1 PE=1 SV=2	0	1226.6	2	0.1	97.2313	9	104.5	107.6	108.5	93.7	96.6	89.2	106.867	93.1667	-	1.14705	0.00517039
185	VDINTPDVDVHGPDWHLK	1xPhospho [T5]; 1xTMT6plex [K18]; 1xTMT6plex [N-Term]	1xPhospho [T5]	Q09666 1xPhospho [T4766]	9.82721e-05	0.000120771	17	Q09666	AHNAK	Neuroblast differentiation-associated protein AHNAK OS=Homo sapiens OX=9606 GN=AHNAK PE=1 SV=2	0	2595.3	5	7.59	185.641	44	105.8	115.1	99.7	89.9	93.5	96.1	106.867	93.1667	-	1.14705	0.0468921
186	ESMCSTPAFPVSPETPYVK	1xCarbamidomethyl [C4]; 1xPhospho [S12]; 1xTMT6plex [K19]; 1xTMT6plex [N-Term]	1xPhospho [S12]	Q68CZ2 1xPhospho [S850]	5.05392e-06	0.000120771	15	Q68CZ2	TNS3	Tensin-3 OS=Homo sapiens OX=9606 GN=TNS3 PE=1 SV=2	0	2665.27	3	-1.12	204.029	52	108.9	110.9	100.7	92.7	97	89.8	106.833	93.1667	-	1.14669	0.0220032
187	HFRHDTPDSSPR	2xPhospho [T6; S9]; 1xTMT6plex [N-Term]	2xPhospho [T6; S9]	Q9BRD0 2xPhospho [T123; S126]	0.03883	0.00365698	1	Q9BRD0	BUD13	BUD13 homolog OS=Homo sapiens OX=9606 GN=BUD13 PE=1 SV=1	1	1840.77	4	4.07	21.732	17	103.6	108.2	108.5	90.7	87.6	101.2	106.767	93.1667	-	1.14597	0.036794
188	ARSFSLPADPILQAAK	1xPhospho [S5]; 1xTMT6plex [K16]; 1xTMT6plex [N-Term]	1xPhospho [S5]	B7ZBB8 1xPhospho [S86]	2.52202e-05	0.000120771	4	B7ZBB8	PPP1R3G	Protein phosphatase 1 regulatory subunit 3G OS=Homo sapiens OX=9606 GN=PPP1R3G PE=1 SV=1	1	2223.23	3	0.51	207.927	45	103.7	108.2	108.5	92.9	99.9	86.8	106.8	93.2	-	1.14592	0.0292509
189	MQAYSNPGYSSFPSPTGLEPSCK	1xCarbamidomethyl [C22]; 1xPhospho [S14]; 1xOxidation [M1]; 1xTMT6plex [K23]; 1xTMT6plex [N-Term]	1xPhospho [S14]	Q8WZ73 1xPhospho [S39]	1.55168e-05	0.000120771	3	Q8WZ73	RFFL	E3 ubiquitin-protein ligase rififylin OS=Homo sapiens OX=9606 GN=RFFL PE=1 SV=1	0	3059.39	3	0.41	181.414	49	104.3	105	111	92.3	88.5	98.8	106.767	93.2	-	1.14557	0.0211371
190	LGSEIRDSVV	1xPhospho [S3]; 1xTMT6plex [N-Term]	1xPhospho [S3]	Q9NPR2 1xPhospho [S830]	0.0176355	0.00197786	35	Q9NPR2	SEMA4B	Semaphorin-4B OS=Homo sapiens OX=9606 GN=SEMA4B PE=1 SV=4	1	1383.71	2	-0.57	175.253	12	105.2	108.8	106.3	94.8	94.9	89.9	106.767	93.2	-	1.14557	0.00230441
191	SGSPRPTEPTDFLMLFEGSPSGK	1xPhospho [S/T]; 1xTMT6plex [K23]; 1xTMT6plex [N-Term]	1xPhospho [S/T]	Q9UPN4 1xPhospho [S/T]	4.32061e-05	0.000120771	2	Q9UPN4	CEP131	Centrosomal protein of 131 kDa OS=Homo sapiens OX=9606 GN=CEP131 PE=1 SV=3	0	2975.46	4	-0.67	235.584	32	105.5	111.7	103.1	93.9	96.4	89.4	106.767	93.2333	-	1.14516	0.0145421
192	TRSEGGGTGESSQGGTSK	1xPhospho [S3]; 1xTMT6plex [K18]; 1xTMT6plex [N-Term]	1xPhospho [S3]	Q9H6E5 1xPhospho [S644]	9.38007e-06	0.000120771	4	Q9H6E5	TUT1	Speckle targeted PIP5K1A-regulated poly(A) polymerase OS=Homo sapiens OX=9606 GN=TUT1 PE=1 SV=2	1	2221.05	3	-2.27	30.5711	64	100.6	113.2	106.4	98.6	85.9	95.4	106.733	93.3	-	1.14398	0.0634583
193	KTSSVSSISQVSPER	1xPhospho [S]; 1xTMT6plex [K1]; 1xTMT6plex [N-Term]	1xPhospho [S]	P42356 1xPhospho [S]	0.00126888	0.00062309	4	P42356	PI4KA	Phosphatidylinositol 4-kinase alpha OS=Homo sapiens OX=9606 GN=PI4KA PE=1 SV=4	1	2130.12	3	-0.41	102.091	31	94.9	124	101.2	91.6	94.9	93.4	106.7	93.3	-	1.14362	0.206229
194	QAFSMYEPGSALKPFGGPPGDELTTR	1xPhospho [S4]; 1xTMT6plex [K13]; 1xTMT6plex [N-Term]	1xPhospho [S4]	Q9Y2X7 1xPhospho [S508]	0.000326141	0.000268219	5	Q9Y2X7	GIT1	ARF GTPase-activating protein GIT1 OS=Homo sapiens OX=9606 GN=GIT1 PE=1 SV=2	0	3291.62	4	-1.27	229.461	22	104.9	116.1	99	91.4	100.6	87.9	106.667	93.3	-	1.14327	0.100543
195	ATVASSTQKFQDLGVK	1xPhospho [T7]; 2xTMT6plex [K9; K16]; 1xTMT6plex [N-Term]	1xPhospho [T7]	Q9UHD8 1xPhospho [T60]	0.00135283	0.000668296	2	Q9UHD8	SEPTIN9	Septin-9 OS=Homo sapiens OX=9606 GN=SEPTIN9 PE=1 SV=2	1	2447.35	3	-1.12	163.841	13	109.1	112.3	98.6	94	91.8	94.2	106.667	93.3333	-	1.14286	0.0339187
196	ASTFCGTPDYIAPEILQGLK	1xCarbamidomethyl [C5]; 1xPhospho [T3]; 1xTMT6plex [K20]; 1xTMT6plex [N-Term]	1xPhospho [T3]	Q05655 1xPhospho [T507]	1.00109e-05	0.000120771	1	Q05655	PRKCD (T507)	Protein kinase C delta type OS=Homo sapiens OX=9606 GN=PRKCD PE=1 SV=2	0	2719.38	3	3.18	236.542	42	93.2	111.9	114.8	81.7	106.3	92.1	106.633	93.3667	-	1.14209	0.2485
197	SASVNKEPVSLPGIMR	1xPhospho [S3]; 1xTMT6plex [K6]; 1xTMT6plex [N-Term]	1xPhospho [S3]	Q8WWI1 1xPhospho [S1493]	0.00124223	0.000485341	3	Q8WWI1	LMO7	LIM domain only protein 7 OS=Homo sapiens OX=9606 GN=LMO7 PE=1 SV=3	1	2223.2	3	1.12	176.401	7	109.7	107.5	102.7	94.4	99.1	86.6	106.633	93.3667	-	1.14209	0.0339873
198	RTSFSTSDVSK	1xPhospho [S3]; 1xTMT6plex [K11]; 1xTMT6plex [N-Term]	1xPhospho [S3]	Q13459 1xPhospho [S1354]	0.000676104	0.000360158	5	Q13459	MYO9B	Unconventional myosin-IXb OS=Homo sapiens OX=9606 GN=MYO9B PE=1 SV=3	1	1752.89	3	-1.15	89.9245	54	107.7	104.3	107.8	97.2	94.6	88.3	106.6	93.3667	-	1.14174	0.0100906
199	SSSVSPSSWKSPPASPESWK	1xPhospho [S8]; 2xTMT6plex [K10; K20]; 1xTMT6plex [N-Term]	1xPhospho [S8]	Q96JM3 1xPhospho [S379]	0.000439003	0.000268219	2	Q96JM3	CHAMP1	Chromosome alignment-maintaining phosphoprotein 1 OS=Homo sapiens OX=9606 GN=CHAMP1 PE=1 SV=2	1	2885.47	3	1.59	173.534	34	105.7	108.1	105.9	94.9	87	98.4	106.567	93.4333	-	1.14056	0.0191402
200	WLKSPTTPIDPEK	1xPhospho [S4]; 2xTMT6plex [K3; K13]; 1xTMT6plex [N-Term]	1xPhospho [S4]	Q08AD1 1xPhospho [S862]	0.000419324	0.000268219	7	Q08AD1	CAMSAP2	Calmodulin-regulated spectrin-associated protein 2 OS=Homo sapiens OX=9606 GN=CAMSAP2 PE=1 SV=3	1	2279.27	3	-0.73	182.396	20	107.7	115.7	96.1	88.8	101.8	89.8	106.5	93.4667	-	1.13944	0.138541
201	FATLSLHDR	1xPhospho [T3]; 1xTMT6plex [N-Term]	1xPhospho [T3]	Q8TBZ3 1xPhospho [T463]	0.00198332	0.00074367	2	Q8TBZ3	WDR20	WD repeat-containing protein 20 OS=Homo sapiens OX=9606 GN=WDR20 PE=1 SV=2	0	1368.69	3	-0.19	124.112	30	100.7	105.1	113.8	85.5	108.2	86.8	106.533	93.5	-	1.13939	0.191665
202	KLSPTEPK	1xPhospho [S/T]; 2xTMT6plex [K1; K8]; 1xTMT6plex [N-Term]	1xPhospho [S/T]	O14828 1xPhospho [S/T]	0.0130907	0.00160541	2	O14828	SCAMP3	Secretory carrier-associated membrane protein 3 OS=Homo sapiens OX=9606 GN=SCAMP3 PE=1 SV=3	1	1666.97	3	-0.12	94.4377	0	93.5	119	107	96.1	85.4	99	106.5	93.5	-	1.13904	0.198639
203	MVVSMPNLQDIAMPELAPR	1xPhospho [S4]; 1xOxidation [M5]; 1xTMT6plex [N-Term]	1xPhospho [S4]	A2RUS2 1xPhospho [S472]	0.00171908	0.000668296	1	A2RUS2	DENND3	DENN domain-containing protein 3 OS=Homo sapiens OX=9606 GN=DENND3 PE=1 SV=2	0	2437.19	3	6.18	221.649	20	107.2	105.5	106.8	88	89.9	102.6	106.5	93.5	-	1.13904	0.0478772
204	AGETRFTDTR	1xPhospho [T7]; 1xTMT6plex [N-Term]	1xPhospho [T7]	P13639 1xPhospho [T57]	0.0282987	0.00285941	13	P13639	EEF2	Elongation factor 2 OS=Homo sapiens OX=9606 GN=EEF2 PE=1 SV=4	1	1462.69	3	-0.22	55.1339	8	115.1	100.2	104.2	92.4	98.5	89.6	106.5	93.5	-	1.13904	0.0657332
205	LDSEQLPLRPKSVDFDSLTVR	1xPhospho [S12]; 1xTMT6plex [K11]; 1xTMT6plex [N-Term]	1xPhospho [S12]	Q9Y5K6 1xPhospho [S458]	0.0381269	0.00365698	1	Q9Y5K6	CD2AP	CD2-associated protein OS=Homo sapiens OX=9606 GN=CD2AP PE=1 SV=1	1	2953.58	4	1.97	221.105	0	99.8	109.5	110.1	95.7	83.7	101.1	106.467	93.5	-	1.13868	0.101896
206	HDSSRSEERK	1xPhospho [S6]; 1xTMT6plex [K10]; 1xTMT6plex [N-Term]	1xPhospho [S6]	Q9BZ95 1xPhospho [S208]	0.0605208	0.004901	1	Q9BZ95	NSD3	Histone-lysine N-methyltransferase NSD3 OS=Homo sapiens OX=9606 GN=NSD3 PE=1 SV=1	2	1768.87	4	-3.21	10.5892	0	102.2	112.9	104.4	73.1	98	109.5	106.5	93.5333	-	1.13863	0.312406
207	HSHSHSPMSTR	2xPhospho [S4; S6]; 1xTMT6plex [N-Term]	2xPhospho [S4; S6]	P62995 2xPhospho [S97; S99]	0.00940936	0.00153373	2	P62995	TRA2B	Transformer-2 protein homolog beta OS=Homo sapiens OX=9606 GN=TRA2B PE=1 SV=1	0	1652.66	3	-3.77	9.1797	25	110.5	96.5	112.5	96.6	84.1	99.9	106.5	93.5333	-	1.13863	0.136063
208	QLSLEGSGLGVEDLKDNTPSGK	1xPhospho [S3]; 2xTMT6plex [K15; K22]; 1xTMT6plex [N-Term]	1xPhospho [S3]	Q9UMZ2 1xPhospho [S752]	6.71807e-05	0.000120771	10	Q9UMZ2	SYNRG	Synergin gamma OS=Homo sapiens OX=9606 GN=SYNRG PE=1 SV=2	1	3011.59	4	2.17	200.295	32	105	110.1	104.2	95.5	94.1	91.1	106.433	93.5667	-	1.13751	0.00468748
209	SVSSFPVPQDNVDTHPGSGK	1xPhospho [S4]; 1xTMT6plex [K20]; 1xTMT6plex [N-Term]	1xPhospho [S4]	Q676U5 1xPhospho [S290]	1.19384e-05	0.000120771	1	Q676U5	ATG16L1	Autophagy-related protein 16-1 OS=Homo sapiens OX=9606 GN=ATG16L1 PE=1 SV=2	0	2593.27	3	2.34	142.812	53	105.9	101.6	111.8	89.7	101.7	89.3	106.433	93.5667	-	1.13751	0.0627427
210	SPRPQSFCHSSSISPQDK	1xCarbamidomethyl [C8]; 1xPhospho [S6]; 1xTMT6plex [K18]; 1xTMT6plex [N-Term]	1xPhospho [S6]	Q9ULH1 1xPhospho [S738]	0.00450677	0.00123342	2	Q9ULH1	ASAP1	Arf-GAP with SH3 domain, ANK repeat and PH domain-containing protein 1 OS=Homo sapiens OX=9606 GN=ASAP1 PE=1 SV=4	0	2583.24	4	-0.05	94.0892	13	98.6	104.8	115.8	104.6	87.6	88.6	106.4	93.6	-	1.13675	0.161265
211	HSSPSSPTSPK	1xPhospho [S9]; 1xTMT6plex [K11]; 1xTMT6plex [N-Term]	1xPhospho [S9]	O94921 1xPhospho [S126]	0.00193627	0.00074367	1	O94921	CDK14	Cyclin-dependent kinase 14 OS=Homo sapiens OX=9606 GN=CDK14 PE=1 SV=3	0	1649.83	3	-3.09	38.13	22	105.3	93.9	119.9	100.5	87.9	92.4	106.367	93.6	-	1.1364	0.20227
212	SSTPLHSPSPIR	1xPhospho [S7]; 1xTMT6plex [N-Term]	1xPhospho [S7]	O95817 1xPhospho [S289]	0.00115786	0.000485341	4	O95817	BAG3	BAG family molecular chaperone regulator 3 OS=Homo sapiens OX=9606 GN=BAG3 PE=1 SV=3	0	1587.81	3	-2.91	77.5974	14	97.2	111.7	110.2	91.2	89.7	100	106.367	93.6333	-	1.13599	0.0858991
213	KGPSSTGASGQAK	1xPhospho [T/S]; 2xTMT6plex [K1; K13]; 1xTMT6plex [N-Term]	1xPhospho [T/S]	Q9NWH9 1xPhospho [T/S]	0.000738769	0.000360158	5	Q9NWH9	SLTM	SAFB-like transcription modulator OS=Homo sapiens OX=9606 GN=SLTM PE=1 SV=2	1	1943.06	3	1.79	54.0247	19	104.4	109.5	105.2	93.6	94	93.3	106.367	93.6333	-	1.13599	0.00133933
214	ISMPDLDLHLKSPK	1xPhospho [S12]; 2xTMT6plex [K11; K14]; 1xTMT6plex [N-Term]	1xPhospho [S12]	Q09666 1xPhospho [S2397]	0.000327281	0.000268219	87	Q09666	AHNAK	Neuroblast differentiation-associated protein AHNAK OS=Homo sapiens OX=9606 GN=AHNAK PE=1 SV=2	1	2361.32	4	-0.87	229.214	29	99.1	123	97	92.6	90.6	97.8	106.367	93.6667	-	1.13559	0.214247
215	VADPRSPSAGILR	1xPhospho [S6]; 1xTMT6plex [N-Term]	1xPhospho [S6]	Q99618 1xPhospho [S29]	0.00431286	0.00116179	3	Q99618	CDCA3	Cell division cycle-associated protein 3 OS=Homo sapiens OX=9606 GN=CDCA3 PE=1 SV=1	1	1647.88	3	-1.19	112.599	5	114.2	101.2	103.7	98	88.6	94.4	106.367	93.6667	-	1.13559	0.0583259
216	EVRSPTKAPHLQLIEGK	1xPhospho [T/S]; 2xTMT6plex [K7; K17]; 1xTMT6plex [N-Term]	1xPhospho [T/S]	O43491 1xPhospho [T/S]	0.000172809	0.000120771	12	O43491	EPB41L2	Band 4.1-like protein 2 OS=Homo sapiens OX=9606 GN=EPB41L2 PE=1 SV=1	2	2670.53	4	-0.9	132.211	29	104.1	110.8	104.1	94.3	89.8	96.9	106.333	93.6667	-	1.13523	0.0141905
217	HQSGSMREK	1xPhospho [S5]; 1xTMT6plex [K9]; 1xTMT6plex [N-Term]	1xPhospho [S5]	Q9Y2H5 1xPhospho [S835]	0.0992053	0.00740182	1	Q9Y2H5	PLEKHA6	Pleckstrin homology domain-containing family A member 6 OS=Homo sapiens OX=9606 GN=PLEKHA6 PE=1 SV=4	1	1597.79	3	-0.11	22.2021	0	119	67.1	132.8	113.7	90.2	77.1	106.3	93.6667	-	1.13488	0.6073
218	RPHTPTPGIYMGRPTYGSSR	1xPhospho [T4]; 1xTMT6plex [N-Term]	1xPhospho [T4]	P62995 1xPhospho [T201]	0.00848395	0.00149934	1	P62995	TRA2B	Transformer-2 protein homolog beta OS=Homo sapiens OX=9606 GN=TRA2B PE=1 SV=1	0	2540.24	4	3.06	85.3083	3	106.9	104.6	107.5	98	92.6	90.5	106.333	93.7	-	1.13483	0.00625952
219	EILSHLQGDCTSPGRNPSQFK	1xCarbamidomethyl [C10]; 1xPhospho [S12]; 1xTMT6plex [K21]; 1xTMT6plex [N-Term]	1xPhospho [S12]	Q9UQ49 1xPhospho [S417]	0.000569077	0.000268219	1	Q9UQ49	NEU3	Sialidase-3 OS=Homo sapiens OX=9606 GN=NEU3 PE=1 SV=1	1	2909.44	4	1.52	148.386	6	106.6	110.1	102.2	92.4	98.7	90	106.3	93.7	-	1.13447	0.0218794
220 S82	QLSSGVSEIR	1xPhospho [S]; 1xTMT6plex [N-Term]	1xPhospho [S]	P04792 1xPhospho [S]	0.000567172	0.000268219	50	P04792	HSPB1	Heat shock protein beta-1 OS=Homo sapiens OX=9606 GN=HSPB1 PE=1 SV=2	0	1384.7	2	0.57	107.749	45	108.1	105.7	105.1	96.1	96.7	88.3	106.3	93.7	-	1.13447	0.0115927
221	RQLHGESPTRR	1xPhospho [S7]; 1xTMT6plex [N-Term]	1xPhospho [S7]	Q9UQ26 1xPhospho [S956]	0.0161582	0.00182624	2	Q9UQ26	RIMS2	Regulating synaptic membrane exocytosis protein 2 OS=Homo sapiens OX=9606 GN=RIMS2 PE=1 SV=2	2	1645.85	4	-1.25	12.7232	15	87	98.6	133.3	115.8	80	85.3	106.3	93.7	-	1.13447	0.518759
222	FRTITSSYYR	1xPhospho [T3]; 1xTMT6plex [N-Term]	1xPhospho [T3]	P62820 1xPhospho [T75]; Q9H0U4 1xPhospho [T72]	0.00203606	0.00074367	4	P62820; Q9H0U4	RAB1A; RAB1B	Ras-related protein Rab-1A OS=Homo sapiens OX=9606 GN=RAB1A PE=1 SV=3;Ras-related protein Rab-1B OS=Homo sapiens OX=9606 GN=RAB1B PE=1 SV=1	1	1602.79	3	-0.8	128.632	27	118.3	93.5	107.1	90.7	105.1	85.3	106.3	93.7	-	1.13447	0.246577
223	SKSKQHQGNK	1xPhospho [S3]; 3xTMT6plex [K2; K4; K10]; 1xTMT6plex [N-Term]	1xPhospho [S3]	Q9NUQ6 1xPhospho [S75]	0.03883	0.00365698	1	Q9NUQ6	SPATS2L	SPATS2-like protein OS=Homo sapiens OX=9606 GN=SPATS2L PE=1 SV=2	2	2138.23	3	-1.65	30.6109	9	97.8	100.4	120.6	103.7	68.8	108.6	106.267	93.7	-	1.13412	0.433684
224	SPGCRPLPSAGSPTPTTHEIVTVGDPLLSSGLR	1xCarbamidomethyl [C4]; 1xPhospho [T17]; 1xTMT6plex [N-Term]	1xPhospho [T17]	Q03164 1xPhospho [T2172]	4.07264e-05	0.000120771	2	Q03164	KMT2A	Histone-lysine N-methyltransferase 2A OS=Homo sapiens OX=9606 GN=KMT2A PE=1 SV=5	0	3665.86	4	0.77	199.935	48	117.7	99.9	101.3	93.6	95.6	92	106.3	93.7333	-	1.13407	0.0965073
225	VNVPGSQAQLK	1xPhospho [S6]; 1xTMT6plex [K11]; 1xTMT6plex [N-Term]	1xPhospho [S6]	Q02818 1xPhospho [S224]	0.00396931	0.00116179	3	Q02818	NUCB1	Nucleobindin-1 OS=Homo sapiens OX=9606 GN=NUCB1 PE=1 SV=4	0	1678.93	3	-0.1	131.857	8	111.5	108.6	98.6	91.2	91.4	98.6	106.233	93.7333	-	1.13336	0.0532434
226	SEPFSPSLRPEPPKHPESIK	1xPhospho [S5]; 2xTMT6plex [K14; K20]; 1xTMT6plex [N-Term]	1xPhospho [S5]	O60885 1xPhospho [S1126]	0.0500174	0.00443665	1	O60885	BRD4	Bromodomain-containing protein 4 OS=Homo sapiens OX=9606 GN=BRD4 PE=1 SV=2	1	3026.63	5	0.19	142.53	1	103.9	114.7	100.1	91.2	94.8	95.3	106.233	93.7667	-	1.13295	0.0522268
227	MYFPDVEFDIKSPK	1xPhospho [S12]; 1xOxidation [M1]; 2xTMT6plex [K11; K14]; 1xTMT6plex [N-Term]	1xPhospho [S12]	Q09666 1xPhospho [S5099]	0.00195569	0.00074367	19	Q09666	AHNAK	Neuroblast differentiation-associated protein AHNAK OS=Homo sapiens OX=9606 GN=AHNAK PE=1 SV=2	1	2499.28	4	-0.65	226.946	46	98	122.9	97.8	91.5	91.3	98.5	106.233	93.7667	-	1.13295	0.223545
228	SRSAPPNLWAAQR	1xPhospho [S3]; 1xTMT6plex [N-Term]	1xPhospho [S3]	Q92934 1xPhospho [S99]	2.33193e-05	0.000120771	8	Q92934	BAD	Bcl2-associated agonist of cell death OS=Homo sapiens OX=9606 GN=BAD PE=1 SV=3	1	1762.9	3	-1.05	98.309	65	103.6	104.1	111	96.7	94.6	90	106.233	93.7667	-	1.13295	0.0158599
229	ANTTAFLTPLEIK	1xPhospho [T8]; 1xTMT6plex [K13]; 1xTMT6plex [N-Term]	1xPhospho [T8]	Q9Y5K6 1xPhospho [T565]	0.00158225	0.000668296	5	Q9Y5K6	CD2AP	CD2-associated protein OS=Homo sapiens OX=9606 GN=CD2AP PE=1 SV=1	0	1957.08	3	-2.5	219.602	39	99.1	114.5	105.1	85	99.6	96.7	106.233	93.7667	-	1.13295	0.120007
230	RLSPPACTLR	1xCarbamidomethyl [C7]; 1xPhospho [S3]; 1xTMT6plex [N-Term]	1xPhospho [S3]	P28360 1xPhospho [S160]	0.0018039	0.000668296	4	P28360	MSX1	Homeobox protein MSX-1 OS=Homo sapiens OX=9606 GN=MSX1 PE=1 SV=3	1	1479.77	3	-0.97	95.319	24	102.3	119.7	96.6	97.1	97.1	87.2	106.2	93.8	-	1.1322	0.182221
231	VWASSRR	1xPhospho [S4]; 1xTMT6plex [N-Term]	1xPhospho [S4]	P16383 1xPhospho [S73]	0.0509531	0.00457998	1	P16383	GCFC2	GC-rich sequence DNA-binding factor 2 OS=Homo sapiens OX=9606 GN=GCFC2 PE=1 SV=2	1	1170.6	3	1.21	47.0771	11	131.7	92.8	94.1	109.6	86.8	85	106.2	93.8	-	1.1322	0.455241
232	KQFSLENVQEGEILHDAK	1xPhospho [S4]; 2xTMT6plex [K1; K18]; 1xTMT6plex [N-Term]	1xPhospho [S4]	O75113 1xPhospho [S300]	0.000226655	0.000120771	16	O75113	N4BP1	NEDD4-binding protein 1 OS=Homo sapiens OX=9606 GN=N4BP1 PE=1 SV=4	1	2852.52	4	-0.25	177.795	49	108.6	106.5	103.5	96.2	96.2	89	106.2	93.8	-	1.1322	0.011711
233	SSSSSAAASTPPPGPPAPADPLGYLPLHGGYQYK	1xPhospho [T10]; 1xTMT6plex [K34]; 1xTMT6plex [N-Term]	1xPhospho [T10]	Q8NDT2 1xPhospho [T238]	2.84464e-05	0.000120771	1	Q8NDT2	RBM15B	Putative RNA-binding protein 15B OS=Homo sapiens OX=9606 GN=RBM15B PE=1 SV=3	0	3876.92	5	5.64	227.382	26	101.2	115.1	102.3	88.6	90.7	102.1	106.2	93.8	-	1.1322	0.112841
234	HGNDKSTPKK	1xPhospho [T7]; 3xTMT6plex [K5; K9; K10]; 1xTMT6plex [N-Term]	1xPhospho [T7]	Q8WY36 1xPhospho [T468]	0.0124378	0.00160541	1	Q8WY36	BBX	HMG box transcription factor BBX OS=Homo sapiens OX=9606 GN=BBX PE=1 SV=1	2	2108.2	5	0.75	38.957	4	100.2	104.5	113.9	85.3	93.7	102.4	106.2	93.8	-	1.1322	0.123966
235	DAELAGSPELLEFLGTRSPGAAGLTSR	1xPhospho [S18]; 1xTMT6plex [N-Term]	1xPhospho [S18]	Q53T59 1xPhospho [S139]	0.00125548	0.000485341	1	Q53T59	HS1BP3	HCLS1-binding protein 3 OS=Homo sapiens OX=9606 GN=HS1BP3 PE=1 SV=1	1	3024.52	4	-0.24	234.316	5	92.2	114.6	111.7	93	86.4	102	106.167	93.8	-	1.13184	0.213208
236	SPALKSPLQSVVVR	1xPhospho [S6]; 1xTMT6plex [K5]; 1xTMT6plex [N-Term]	1xPhospho [S6]	Q9Y2W1 1xPhospho [S253]	7.80364e-05	0.000120771	3	Q9Y2W1	THRAP3	Thyroid hormone receptor-associated protein 3 OS=Homo sapiens OX=9606 GN=THRAP3 PE=1 SV=2	1	2019.18	4	-2.24	163.772	33	104.3	106.1	108.1	91.3	92.9	97.3	106.167	93.8333	-	1.13144	0.00421987
237	RLDSSACLHAVGDK	1xCarbamidomethyl [C7]; 1xPhospho [S]; 1xTMT6plex [K14]; 1xTMT6plex [N-Term]	1xPhospho [S]	O94808 1xPhospho [S]	0.000904545	0.000360158	10	O94808	GFPT2	Glutamine--fructose-6-phosphate aminotransferase [isomerizing] 2 OS=Homo sapiens OX=9606 GN=GFPT2 PE=1 SV=3	1	2067.05	3	0.93	102.036	20	112.3	93.6	112.6	102.5	97.2	81.9	106.167	93.8667	-	1.13104	0.235203
238	LVHSGSGCRSPSLGSDLTFATR	1xCarbamidomethyl [C8]; 1xPhospho [S10]; 1xTMT6plex [N-Term]	1xPhospho [S10]	Q13425 1xPhospho [S393]	0.000146508	0.000120771	4	Q13425	SNTB2	Beta-2-syntrophin OS=Homo sapiens OX=9606 GN=SNTB2 PE=1 SV=1	1	2614.26	4	-7.03	143.114	40	103	110	105.4	91.3	97.3	93	106.133	93.8667	-	1.13068	0.0107596
239	NAISLPVIGGPQALTLPTAQAPPKPPR	1xPhospho [S4]; 1xTMT6plex [K24]; 1xTMT6plex [N-Term]	1xPhospho [S4]	O14613 1xPhospho [S109]	2.06336e-05	0.000120771	2	O14613	CDC42EP2	Cdc42 effector protein 2 OS=Homo sapiens OX=9606 GN=CDC42EP2 PE=1 SV=1	0	3242.84	4	5.38	233.479	50	103.1	112.5	102.7	98.8	93.4	89.4	106.1	93.8667	-	1.13033	0.0436723
240	KVPCSPDFQR	1xCarbamidomethyl [C4]; 1xPhospho [S5]; 1xTMT6plex [K1]; 1xTMT6plex [N-Term]	1xPhospho [S5]	Q68DQ2 1xPhospho [S395]	0.00535435	0.00126585	7	Q68DQ2	CRYBG3	Very large A-kinase anchor protein OS=Homo sapiens OX=9606 GN=CRYBG3 PE=1 SV=3	1	1771.9	3	-0.36	97.34	10	101.1	112	105.3	95	93.3	93.4	106.133	93.9	-	1.13028	0.0191456
241	GGSGYHSRSPAR	1xPhospho [S9]; 1xTMT6plex [N-Term]	1xPhospho [S9]	Q9UQ35 1xPhospho [S1824]	0.00951246	0.00153373	3	Q9UQ35	SRRM2	Serine/arginine repetitive matrix protein 2 OS=Homo sapiens OX=9606 GN=SRRM2 PE=1 SV=2	1	1540.72	3	-0.85	10.7279	16	103.2	107	108.1	97.1	83.8	100.8	106.1	93.9	-	1.12993	0.0855861
242	AILDAEPGPRPALQPSPSIRLPLDAPLPGSK	1xPhospho [S16]; 1xTMT6plex [K31]; 1xTMT6plex [N-Term]	1xPhospho [S16]	Q9BXI6 1xPhospho [S407]	0.000238451	0.000120771	2	Q9BXI6	TBC1D10A	TBC1 domain family member 10A OS=Homo sapiens OX=9606 GN=TBC1D10A PE=1 SV=1	1	3712.06	4	-2.92	232.526	7	118.2	82.8	117.2	115.4	78.7	87.7	106.067	93.9333	-	1.12917	0.491563
243	MEFDLGAALEPTSQKPGVGAGHGGDPKLSPHKVQGR	1xAcetyl [N-Term]; 1xPhospho [S29]; 3xTMT6plex [K15; K27; K32]	1xPhospho [S29]	Q9GZP8 1xAcetyl [N-Term]; 1xPhospho [S29]	0.000738769	0.000360158	1	Q9GZP8	IMUP	Immortalization up-regulated protein OS=Homo sapiens OX=9606 GN=IMUP PE=1 SV=1	2	4478.33	5	9.48	189.351	4	100.3	104.4	113.4	108.5	75.2	98.1	106.033	93.9333	-	1.12881	0.316138
244	KVRPFSMFDAVDQSNAPPSFGTLR	1xPhospho [S6]; 1xTMT6plex [K1]; 1xTMT6plex [N-Term]	1xPhospho [S6]	Q13625 1xPhospho [S458]	0.00103583	0.000360158	3	Q13625	TP53BP2	Apoptosis-stimulating of p53 protein 2 OS=Homo sapiens OX=9606 GN=TP53BP2 PE=1 SV=2	1	3205.63	4	1.33	228.823	19	109.4	97.7	111	97.8	98.3	85.7	106.033	93.9333	-	1.12881	0.108603
245	VPKSPEHSAEPIR	1xPhospho [S4]; 1xTMT6plex [K3]; 1xTMT6plex [N-Term]	1xPhospho [S4]	Q9ULH0 1xPhospho [S1555]	0.0029547	0.000909718	5	Q9ULH0	KIDINS220	Kinase D-interacting substrate of 220 kDa OS=Homo sapiens OX=9606 GN=KIDINS220 PE=1 SV=3	1	1985.06	4	1.11	81.4393	18	96.8	106.1	115.1	103.1	89.2	89.6	106	93.9667	-	1.12806	0.159995
246	TFCGTPDYIAPEIIAYQPYGK	1xCarbamidomethyl [C3]; 1xPhospho [T]; 1xTMT6plex [K21]; 1xTMT6plex [N-Term]	1xPhospho [T]	P17252 1xPhospho [T]	0.000108179	0.000120771	3	P17252	PRKCA	Protein kinase C alpha type OS=Homo sapiens OX=9606 GN=PRKCA PE=1 SV=4	0	2942.45	4	5.91	234.964	39	113.1	113.1	91.8	84.3	110.3	87.4	106	94	-	1.12766	0.330609
247	RNTYVCSER	1xCarbamidomethyl [C6]; 1xPhospho [T3]; 1xTMT6plex [N-Term]	1xPhospho [T3]	P27448 1xPhospho [T507]	0.00150528	0.000668296	11	P27448	MARK3	MAP/microtubule affinity-regulating kinase 3 OS=Homo sapiens OX=9606 GN=MARK3 PE=1 SV=5	1	1493.68	3	-0.84	32.8155	29	101.6	112.7	103.7	95.9	100	86.1	106	94	-	1.12766	0.0882166
248	KVYEDSGIPLPAESPK	1xPhospho [S14]; 2xTMT6plex [K1; K16]; 1xTMT6plex [N-Term]	1xPhospho [S14]	Q8IXM2 1xPhospho [S96]	0.0100505	0.00153373	3	Q8IXM2	BAP18	Chromatin complexes subunit BAP18 OS=Homo sapiens OX=9606 GN=BAP18 PE=1 SV=1	1	2497.36	4	-1.26	173.812	7	99.2	108.9	109.8	91.5	88.5	102	105.967	94	-	1.1273	0.0875595
249	QGPVSPGPAPPPSFIMSYK	1xPhospho [S5]; 1xTMT6plex [K19]; 1xTMT6plex [N-Term]	1xPhospho [S5]	P29375 1xPhospho [S1666]	0.00017964	0.000120771	2	P29375	KDM5A	Lysine-specific demethylase 5A OS=Homo sapiens OX=9606 GN=KDM5A PE=1 SV=3	0	2495.28	3	-1.5	215.387	36	102.8	108.1	107.1	97.3	83.9	100.9	106	94.0333	-	1.12726	0.0919129
250	ISMPDLDLHLKSPK	1xPhospho [S12]; 1xOxidation [M3]; 2xTMT6plex [K11; K14]; 1xTMT6plex [N-Term]	1xPhospho [S12]	Q09666 1xPhospho [S2397]	0.000394353	0.000268219	53	Q09666	AHNAK	Neuroblast differentiation-associated protein AHNAK OS=Homo sapiens OX=9606 GN=AHNAK PE=1 SV=2	1	2377.32	4	-1.39	178.75	24	99.2	119.5	99.2	92.5	91.9	97.7	105.967	94.0333	-	1.12691	0.164036
251	HISLTLPATFR	1xPhospho [T5]; 1xTMT6plex [N-Term]	1xPhospho [T5]	Q9H7P6 1xPhospho [T226]	0.000461881	0.000268219	2	Q9H7P6	MVB12B	Multivesicular body subunit 12B OS=Homo sapiens OX=9606 GN=MVB12B PE=1 SV=2	0	1564.85	3	0.55	190.709	44	106.3	99.8	111.8	105.6	97.5	79	105.967	94.0333	-	1.12691	0.237652
252	ISTITPQIQAFNLQK	1xPhospho [T5]; 1xTMT6plex [K15]; 1xTMT6plex [N-Term]	1xPhospho [T5]	P30260 1xPhospho [T446]	0.00015434	0.000120771	2	P30260	CDC27	Cell division cycle protein 27 homolog OS=Homo sapiens OX=9606 GN=CDC27 PE=1 SV=2	0	2240.25	3	-2.46	230.196	53	97.8	113.4	106.7	95.3	94	92.9	105.967	94.0667	-	1.12651	0.0598416
253	SSSTSDIPEPLCSDSSQGQK	1xCarbamidomethyl [C12]; 1xPhospho [S]; 1xTMT6plex [K20]; 1xTMT6plex [N-Term]	1xPhospho [S]	Q2PPJ7 1xPhospho [S]	0.000295568	0.000120771	9	Q2PPJ7	RALGAPA2	Ral GTPase-activating protein subunit alpha-2 OS=Homo sapiens OX=9606 GN=RALGAPA2 PE=1 SV=2	0	2648.22	3	-0.21	145.995	47	106.1	118.7	93	95.2	93.3	93.7	105.933	94.0667	-	1.12615	0.186035
254	IAEFTTNLTEEEEKSKSLAK	1xPhospho [S17]; 3xTMT6plex [K14; K16; K20]; 1xTMT6plex [N-Term]	1xPhospho [S17]	P35579 1xPhospho [S1017]	0.00284675	0.000909718	1	P35579	MYH9	Myosin-9 OS=Homo sapiens OX=9606 GN=MYH9 PE=1 SV=4	2	3264.78	5	0.08	206.499	6	113.7	89.2	114.9	90.6	90.5	101.1	105.933	94.0667	-	1.12615	0.261419
255	KVSLFGK	1xPhospho [S3]; 2xTMT6plex [K1; K7]; 1xTMT6plex [N-Term]	1xPhospho [S3]	O14777 1xPhospho [S55]	0.0969288	0.00718832	2	O14777	NDC80	Kinetochore protein NDC80 homolog OS=Homo sapiens OX=9606 GN=NDC80 PE=1 SV=1	1	1545.94	3	-1.65	152.244	2	104.9	112.6	100.3	101.4	101.1	79.7	105.933	94.0667	-	1.12615	0.213535
256	SRLNSHGGR	1xPhospho [S5]; 1xTMT6plex [N-Term]	1xPhospho [S5]	Q9UDY2 1xPhospho [S163]	0.00575661	0.00126585	2	Q9UDY2	TJP2	Tight junction protein ZO-2 OS=Homo sapiens OX=9606 GN=TJP2 PE=1 SV=2	1	1292.64	3	-0.02	9.263	18	126.4	90.7	100.7	112.2	73	97	105.933	94.0667	-	1.12615	0.489133
257	AGAPGALSPSYDGGLHGLQSK	1xPhospho [S8]; 1xTMT6plex [K21]; 1xTMT6plex [N-Term]	1xPhospho [S8]	P15923 1xPhospho [S379]	4.63042e-07	0.000120771	2	P15923	TCF3	Transcription factor E2-alpha OS=Homo sapiens OX=9606 GN=TCF3 PE=1 SV=1	0	2521.29	3	0.42	155.255	63	105.3	109.6	102.8	93.1	94.9	94.3	105.9	94.1	-	1.1254	0.00455879
258	AASIFGGAKPVDTAAR	1xPhospho [S3]; 1xTMT6plex [K9]; 1xTMT6plex [N-Term]	1xPhospho [S3]	P23588 1xPhospho [S359]	0.00241789	0.00074367	1	P23588	EIF4B	Eukaryotic translation initiation factor 4B OS=Homo sapiens OX=9606 GN=EIF4B PE=1 SV=2	0	2070.11	3	-1.21	149.766	4	103.2	108.1	106.4	95	96.3	91.1	105.9	94.1333	-	1.125	0.00517657
259	AHSPASLSFASYR	1xPhospho [S3]; 1xTMT6plex [N-Term]	1xPhospho [S3]	Q9UKK3 1xPhospho [S1335]	0.000692108	0.000360158	4	Q9UKK3	PARP4	Protein mono-ADP-ribosyltransferase PARP4 OS=Homo sapiens OX=9606 GN=PARP4 PE=1 SV=3	0	1702.82	3	0.4	113.924	36	99.5	96	122.2	97.8	87.3	97.3	105.9	94.1333	-	1.125	0.256488
260	AYTHQVVTR	1xPhospho [T3]; 1xTMT6plex [N-Term]	1xPhospho [T3]	P50613 1xPhospho [T170]	0.00317295	0.000909718	7	P50613	CDK7	Cyclin-dependent kinase 7 OS=Homo sapiens OX=9606 GN=CDK7 PE=1 SV=1	0	1383.7	2	0.23	48.5656	17	100	110.5	107.1	91.6	96.8	94	105.867	94.1333	-	1.12465	0.0269774
261	VTVSRASSSR	1xPhospho [S7]; 1xTMT6plex [N-Term]	1xPhospho [S7]	P20700 1xPhospho [S404]	0.0360978	0.00360101	2	P20700	LMNB1	Lamin-B1 OS=Homo sapiens OX=9606 GN=LMNB1 PE=1 SV=2	1	1358.7	2	-3.89	32.25	5	111.3	95.6	110.7	107.9	73.4	101.1	105.867	94.1333	-	1.12465	0.373949
262	NTAPSPGPSVIR	1xPhospho [S5]; 1xTMT6plex [N-Term]	1xPhospho [S5]	Q9H7P9 1xPhospho [S469]	0.00161507	0.000668296	2	Q9H7P9	PLEKHG2	Pleckstrin homology domain-containing family G member 2 OS=Homo sapiens OX=9606 GN=PLEKHG2 PE=1 SV=3	0	1504.77	2	3.68	91.7869	20	107.2	110.6	99.8	85.5	99.1	97.9	105.867	94.1667	-	1.12425	0.0957771
263	TAGTSFMMTPYVVTR	1xPhospho [T9]; 1xOxidation [M7]; 1xTMT6plex [N-Term]	1xPhospho [T9]	P53779 1xPhospho [T221]	0.0011518	0.000485341	4	P53779	MAPK10	Mitogen-activated protein kinase 10 OS=Homo sapiens OX=9606 GN=MAPK10 PE=1 SV=2	0	1986.93	3	-4.65	171.846	36	110.6	107	99.9	102.4	93.5	86.6	105.833	94.1667	-	1.12389	0.10338
264	DSQQKSLVMSGPYELK	1xPhospho [S]; 2xTMT6plex [K5; K16]; 1xTMT6plex [N-Term]	1xPhospho [S]	P01584 1xPhospho [S]	0.000903006	0.000360158	2	P01584	IL1B	Interleukin-1 beta OS=Homo sapiens OX=9606 GN=IL1B PE=1 SV=2	1	2577.36	3	-4.73	170.366	23	105.2	111.9	100.4	95.6	97	90	105.833	94.2	-	1.1235	0.0425369
265	RSSLVITTK	1xPhospho [S3]; 1xTMT6plex [K9]; 1xTMT6plex [N-Term]	1xPhospho [S3]	Q13303 1xPhospho [S112]	0.0022868	0.00074367	5	Q13303	KCNAB2	Voltage-gated potassium channel subunit beta-2 OS=Homo sapiens OX=9606 GN=KCNAB2 PE=1 SV=2	1	1542.9	3	-0.55	102.635	23	108.4	102.9	106.2	96.5	91.6	94.5	105.833	94.2	-	1.1235	0.00555325
266	RHSFATEGAGAVENFAAAR	1xPhospho [S3]; 1xTMT6plex [N-Term]	1xPhospho [S3]	Q6ZRV2 1xPhospho [S411]	2.26978e-06	0.000120771	2	Q6ZRV2	FAM83H	Protein FAM83H OS=Homo sapiens OX=9606 GN=FAM83H PE=1 SV=3	1	2271.09	3	-0.31	125.903	78	109	93.2	115.3	93.3	90.9	98.4	105.833	94.2	-	1.1235	0.168765
267	RTKSFLNYYADLETSAR	1xPhospho [S4]; 1xTMT6plex [K3]; 1xTMT6plex [N-Term]	1xPhospho [S4]	Q92870 1xPhospho [S160]	0.00037011	0.000268219	2	Q92870	APBB2	Amyloid-beta A4 precursor protein-binding family B member 2 OS=Homo sapiens OX=9606 GN=APBB2 PE=1 SV=3	2	2573.32	4	-0.46	174.538	26	98.4	105.3	113.8	80.4	94.6	107.6	105.833	94.2	-	1.1235	0.26708
268	EWNGVVSESDSPVK	1xPhospho [S11]; 1xTMT6plex [K14]; 1xTMT6plex [N-Term]	1xPhospho [S11]	P18858 1xPhospho [S51]	0.0580345	0.004901	3	P18858	LIG1	DNA ligase 1 OS=Homo sapiens OX=9606 GN=LIG1 PE=1 SV=1	0	2071.01	3	-8.13	174.1	5	99.3	100.6	117.5	102.1	92.7	87.8	105.8	94.2	-	1.12314	0.182869
269	AESGKEEDKK	1xPhospho [S3]; 3xTMT6plex [K5; K9; K10]; 1xTMT6plex [N-Term]	1xPhospho [S3]	Q99442 1xPhospho [S117]	0.00816422	0.00142095	2	Q99442	SEC62	Translocation protein SEC62 OS=Homo sapiens OX=9606 GN=SEC62 PE=1 SV=1	2	2117.17	3	0.08	57.3867	2	113.2	115.6	88.6	85	103	94.6	105.8	94.2	-	1.12314	0.313668
270	GTHDRDPSEKPPR	1xPhospho [S8]; 1xTMT6plex [K10]; 1xTMT6plex [N-Term]	1xPhospho [S8]	Q969S3 1xPhospho [S174]	0.00418631	0.00116179	1	Q969S3	ZNF622	Zinc finger protein 622 OS=Homo sapiens OX=9606 GN=ZNF622 PE=1 SV=1	1	2030.02	3	-2.02	26.4848	4	93	104.8	119.6	91.8	100.7	90.1	105.8	94.2	-	1.12314	0.237923
271	SLLNARTPENHENLFLQPPK	1xPhospho [T7]; 1xTMT6plex [K20]; 1xTMT6plex [N-Term]	1xPhospho [T7]	Q7LBC6 1xPhospho [T614]	0.00142784	0.000668296	1	Q7LBC6	KDM3B	Lysine-specific demethylase 3B OS=Homo sapiens OX=9606 GN=KDM3B PE=1 SV=2	1	2856.52	4	0.73	179.88	15	102.3	108.5	106.6	96.3	94.7	91.6	105.8	94.2	-	1.12314	0.00720759
272	QMSEPNIPFPPQGFK	1xPhospho [S3]; 1xTMT6plex [K15]; 1xTMT6plex [N-Term]	1xPhospho [S3]	P50549 1xPhospho [S216]	0.00388694	0.00116179	3	P50549	ETV1	ETS translocation variant 1 OS=Homo sapiens OX=9606 GN=ETV1 PE=1 SV=2	0	2255.13	3	3.05	226.918	8	103.7	106.5	107.1	95	95.2	92.4	105.767	94.2	-	1.12279	0.0011159
273	LDLLGNLPGSK	1xPhospho [S10]; 1xTMT6plex [K11]; 1xTMT6plex [N-Term]	1xPhospho [S10]	P46013 1xPhospho [S1937]; 1xPhospho [S2420]	0.001166	0.000485341	4	P46013	MKI67	Proliferation marker protein Ki-67 OS=Homo sapiens OX=9606 GN=MKI67 PE=1 SV=2	0	1664.94	3	-1.23	229.157	37	99.8	105.7	111.8	87.3	105	90.4	105.767	94.2333	-	1.12239	0.148942
274	TDEQALLSSILAK	1xPhospho [S9]; 1xTMT6plex [K13]; 1xTMT6plex [N-Term]	1xPhospho [S9]	Q6IAA8 1xPhospho [S56]	0.000213834	0.000120771	6	Q6IAA8	LAMTOR1	Ragulator complex protein LAMTOR1 OS=Homo sapiens OX=9606 GN=LAMTOR1 PE=1 SV=2	0	1927.06	3	4.4	230.505	36	104.4	111.7	101.2	93.3	99.4	90	105.767	94.2333	-	1.12239	0.0499173
275	SHTETKPHK	1xPhospho [T/S]; 2xTMT6plex [K6; K9]; 1xTMT6plex [N-Term]	1xPhospho [T/S]	Q8TF68 1xPhospho [T/S]	0.0220186	0.00219201	2	Q8TF68	ZNF384	Zinc finger protein 384 OS=Homo sapiens OX=9606 GN=ZNF384 PE=1 SV=2	0	1832	4	0.79	35.2988	2	104.6	105	107.7	90.8	93.8	98.1	105.767	94.2333	-	1.12239	0.0077784
276	HTPLRTSLR	1xPhospho [S7]; 1xTMT6plex [N-Term]	1xPhospho [S7]	Q9HCD6 1xPhospho [S294]	0.0188672	0.00214139	1	Q9HCD6	TANC2	Protein TANC2 OS=Homo sapiens OX=9606 GN=TANC2 PE=1 SV=3	1	1389.76	3	-1.28	53.2503	7	115.3	94.2	107.7	100.5	89.8	92.4	105.733	94.2333	-	1.12204	0.173843
277	GTAQYSSQKSVEER	1xPhospho [S]; 1xTMT6plex [K9]; 1xTMT6plex [N-Term]	1xPhospho [S]	Q99959 1xPhospho [S]	0.000451833	0.000268219	6	Q99959	PKP2	Plakophilin-2 OS=Homo sapiens OX=9606 GN=PKP2 PE=1 SV=2	1	2108.04	3	2.34	61.954	26	107	109.8	100.5	94.1	97.2	91.5	105.767	94.2667	-	1.12199	0.0231082
278	RRPTLGVQLDDKR	1xPhospho [T4]; 1xTMT6plex [K12]; 1xTMT6plex [N-Term]	1xPhospho [T4]	Q13769 1xPhospho [T328]	0.139463	0.00933118	1	Q13769	THOC5	THO complex subunit 5 homolog OS=Homo sapiens OX=9606 GN=THOC5 PE=1 SV=2	2	2092.18	5	4.15	92.5263	10	101.5	111.7	104	97.1	95.6	90.1	105.733	94.2667	-	1.12164	0.0372855
279	MESMNRPYTSLVPPLSPQPK	1xPhospho [S16]; 1xOxidation [M]; 1xTMT6plex [K20]; 1xTMT6plex [N-Term]	1xPhospho [S16]	Q70E73 1xPhospho [S610]	0.00239189	0.00074367	8	Q70E73	RAPH1	Ras-associated and pleckstrin homology domains-containing protein 1 OS=Homo sapiens OX=9606 GN=RAPH1 PE=1 SV=3	0	2826.43	4	0.93	182.359	13	102.9	107.1	107.2	98	90.1	94.7	105.733	94.2667	-	1.12164	0.013085
280	CATPVIIDEILPSK	1xCarbamidomethyl [C1]; 1xPhospho [T3]; 1xTMT6plex [K14]; 1xTMT6plex [N-Term]	1xPhospho [T3]	Q9ULW0 1xPhospho [T147]	0.000150375	0.000120771	2	Q9ULW0	TPX2	Targeting protein for Xklp2 OS=Homo sapiens OX=9606 GN=TPX2 PE=1 SV=2	0	2094.13	3	-0.89	235.019	44	104.9	106.5	105.7	82.5	109	91.3	105.7	94.2667	-	1.12129	0.216867
281	SISLSQSAENVPASK	1xPhospho [S]; 1xTMT6plex [K15]; 1xTMT6plex [N-Term]	1xPhospho [S]	Q4ADV7 1xPhospho [S]	0.00231616	0.00074367	4	Q4ADV7	RIC1	RAB6A-GEF complex partner protein 1 OS=Homo sapiens OX=9606 GN=RIC1 PE=1 SV=2	0	2056.07	3	0.28	146.813	17	107.2	103.1	106.9	95.3	94.4	93.2	105.733	94.3	-	1.12124	0.00140965
282	EATMKGSSSASIVK	1xPhospho [T3]; 2xTMT6plex [K5; K14]; 1xTMT6plex [N-Term]	1xPhospho [T3]	Q14126 1xPhospho [T695]	0.0041085	0.00116179	1	Q14126	DSG2	Desmoglein-2 OS=Homo sapiens OX=9606 GN=DSG2 PE=1 SV=2	1	2163.17	3	-1.54	117.027	3	108.6	104.6	103.9	105.4	95.9	81.6	105.7	94.3	-	1.12089	0.182165
283	SQAGHTLHHQESR	1xPhospho [S12]; 1xTMT6plex [N-Term]	1xPhospho [S12]	Q99959 1xPhospho [S183]	0.000699084	0.000360158	3	Q99959	PKP2	Plakophilin-2 OS=Homo sapiens OX=9606 GN=PKP2 PE=1 SV=2	0	1796.84	4	-3.09	9.5841	46	108.3	88.6	120.2	102.1	92	88.8	105.7	94.3	-	1.12089	0.31995
284	SPSANEK	1xPhospho [S1]; 1xTMT6plex [K7]; 1xTMT6plex [N-Term]	1xPhospho [S1]	O94868 1xPhospho [S681]	0.0726081	0.00597826	2	O94868	FCHSD2	F-BAR and double SH3 domains protein 2 OS=Homo sapiens OX=9606 GN=FCHSD2 PE=1 SV=3	0	1270.64	2	-0.48	44.7768	9	98	124.1	94.9	97.8	91.4	93.7	105.667	94.3	-	1.12054	0.295252
285	APGTPHSHTKPYVR	1xPhospho [T4]; 1xTMT6plex [K10]; 1xTMT6plex [N-Term]	1xPhospho [T4]	Q07020 1xPhospho [T158]	0.0100877	0.00153373	1	Q07020	RPL18	60S ribosomal protein L18 OS=Homo sapiens OX=9606 GN=RPL18 PE=1 SV=2	0	2086.1	5	0.39	53.4429	19	88.3	108.5	120.2	98.6	88.2	96.1	105.667	94.3	-	1.12054	0.311912
286	RASPGTPLSPGSLR	1xPhospho [S9]; 1xTMT6plex [N-Term]	1xPhospho [S9]	Q96BD0 1xPhospho [S40]	0.00125326	0.000485341	2	Q96BD0	SLCO4A1	Solute carrier organic anion transporter family member 4A1 OS=Homo sapiens OX=9606 GN=SLCO4A1 PE=1 SV=2	1	1704.9	3	-1.06	97.8724	16	107.2	104.3	105.6	94.2	91	97.8	105.7	94.3333	-	1.12049	0.00599634
287	SVLCSTPTINIPASPFMQK	1xCarbamidomethyl [C4]; 1xPhospho [T6]; 1xOxidation [M17]; 1xTMT6plex [K19]; 1xTMT6plex [N-Term]	1xPhospho [T6]	Q96KB5 1xPhospho [T24]	0.00436022	0.00116179	1	Q96KB5	PBK	Lymphokine-activated killer T-cell-originated protein kinase OS=Homo sapiens OX=9606 GN=PBK PE=1 SV=3	0	2645.35	3	-3.92	230.452	6	110.1	107.8	99.1	89.5	95.8	97.7	105.667	94.3333	-	1.12014	0.0529916
288	RHTLGGHR	1xPhospho [T3]; 1xTMT6plex [N-Term]	1xPhospho [T3]	Q5T5U3 1xPhospho [T1803]	0.0899793	0.00678405	2	Q5T5U3	ARHGAP21	Rho GTPase-activating protein 21 OS=Homo sapiens OX=9606 GN=ARHGAP21 PE=1 SV=2	1	1242.64	3	-1.52	7.5278	25	103.3	106.9	106.7	106.7	91.4	84.9	105.633	94.3333	-	1.11979	0.160389
289	LNTSDFQK	1xPhospho [T3]; 1xTMT6plex [K8]; 1xTMT6plex [N-Term]	1xPhospho [T3]	Q96B36 1xPhospho [T246]	0.00527553	0.00126585	24	Q96B36	AKT1S1	Proline-rich AKT1 substrate 1 OS=Homo sapiens OX=9606 GN=AKT1S1 PE=1 SV=1	0	1490.77	2	1.75	132.254	23	103.2	109.3	104.5	94.3	96.6	92.2	105.667	94.3667	-	1.11975	0.00735589
290	IGTLQDRPPSPFREPPGSER	1xPhospho [S10]; 1xTMT6plex [N-Term]	1xPhospho [S10]	Q86UU1 1xPhospho [S404]	0.00242314	0.000824932	3	Q86UU1	PHLDB1	Pleckstrin homology-like domain family B member 1 OS=Homo sapiens OX=9606 GN=PHLDB1 PE=1 SV=1	1	2545.28	4	-1.21	138.89	5	92.4	129.5	95	94.6	90.7	97.8	105.633	94.3667	-	1.11939	0.40562
291	EPSPVRYDNLSR	1xPhospho [S3]; 1xTMT6plex [N-Term]	1xPhospho [S3]	Q9ULC8 1xPhospho [S537]; Q9C0B5 1xPhospho [S529]	0.00258821	0.000824932	4	Q9ULC8; Q9C0B5	ZDHHC8; ZDHHC5	Probable palmitoyltransferase ZDHHC8 OS=Homo sapiens OX=9606 GN=ZDHHC8 PE=1 SV=3;Palmitoyltransferase ZDHHC5 OS=Homo sapiens OX=9606 GN=ZDHHC5 PE=1 SV=2	1	1741.85	3	-1.18	90.2219	15	99	108.9	109	104.3	81.2	97.6	105.633	94.3667	-	1.11939	0.213393
292	HTAAQLGEK	1xPhospho [T2]; 1xTMT6plex [K9]; 1xTMT6plex [N-Term]	1xPhospho [T2]	P55011 1xPhospho [T230]	0.00522902	0.00126585	1	P55011	SLC12A2	Solute carrier family 12 member 2 OS=Homo sapiens OX=9606 GN=SLC12A2 PE=1 SV=1	0	1492.79	3	0.22	61.7081	13	104.6	108.2	104	81	107.7	94.4	105.6	94.3667	-	1.11904	0.22414
293	MESMNRPYTSLVPPLSPQPK	1xPhospho [S16]; 1xTMT6plex [K20]; 1xTMT6plex [N-Term]	1xPhospho [S16]	Q70E73 1xPhospho [S610]	0.00338897	0.00109493	6	Q70E73	RAPH1	Ras-associated and pleckstrin homology domains-containing protein 1 OS=Homo sapiens OX=9606 GN=RAPH1 PE=1 SV=3	0	2810.44	4	1.04	196.677	3	103.9	111.2	101.8	98.6	94.8	89.8	105.633	94.4	-	1.119	0.0424265
294	GLSHSPWAVKK	1xPhospho [S5]; 2xTMT6plex [K10; K11]; 1xTMT6plex [N-Term]	1xPhospho [S5]	Q96KB5 1xPhospho [S59]	0.0063011	0.00126585	2	Q96KB5	PBK	Lymphokine-activated killer T-cell-originated protein kinase OS=Homo sapiens OX=9606 GN=PBK PE=1 SV=3	1	1977.13	4	-0.16	118.57	7	106.3	93.3	117.3	99.3	79.9	104	105.633	94.4	-	1.119	0.329433
295	FPKPELEIQFTPLQPNK	1xPhospho [T11]; 2xTMT6plex [K3; K17]; 1xTMT6plex [N-Term]	1xPhospho [T11]	Q96Q89 1xPhospho [T1628]	0.000383041	0.000268219	2	Q96Q89	KIF20B	Kinesin-like protein KIF20B OS=Homo sapiens OX=9606 GN=KIF20B PE=1 SV=3	0	2793.56	4	-2.57	232.815	25	98.6	118.1	100.1	104.7	95.7	82.8	105.6	94.4	-	1.11864	0.277792
296	GDHNRTLDR	1xPhospho [T6]; 1xTMT6plex [N-Term]	1xPhospho [T6]	O60716 1xPhospho [T916]	0.108836	0.00802203	2	O60716	CTNND1	Catenin delta-1 OS=Homo sapiens OX=9606 GN=CTNND1 PE=1 SV=1	1	1392.66	3	-2.32	12.0995	7	109	97.6	110.3	100.2	90.1	93	105.633	94.4333	-	1.1186	0.0898931
297	KESKGPIVPLNVADQK	1xPhospho [S3]; 3xTMT6plex [K1; K4; K16]; 1xTMT6plex [N-Term]	1xPhospho [S3]	P55011 1xPhospho [S994]	0.000590452	0.000268219	2	P55011	SLC12A2	Solute carrier family 12 member 2 OS=Homo sapiens OX=9606 GN=SLC12A2 PE=1 SV=1	2	2719.59	4	-1.98	157.009	34	101.7	109.9	105.2	92.9	97.3	93.1	105.6	94.4333	-	1.11825	0.0158133
298	NRSAEEGELAESK	1xPhospho [S3]; 1xTMT6plex [K13]; 1xTMT6plex [N-Term]	1xPhospho [S3]	Q9C0C2 1xPhospho [S1666]	8.15094e-05	0.000120771	45	Q9C0C2	TNKS1BP1	182 kDa tankyrase-1-binding protein OS=Homo sapiens OX=9606 GN=TNKS1BP1 PE=1 SV=4	1	1957.96	3	-2.61	85.5267	50	105	107.1	104.7	95.2	97.7	90.4	105.6	94.4333	-	1.11825	0.00794697
299	SPRSFLAK	1xPhospho [S4]; 1xTMT6plex [K8]; 1xTMT6plex [N-Term]	1xPhospho [S4]	Q00587 1xPhospho [S80]	0.0640065	0.0049713	2	Q00587	CDC42EP1	Cdc42 effector protein 1 OS=Homo sapiens OX=9606 GN=CDC42EP1 PE=1 SV=1	1	1443.81	3	-1.15	125.907	8	127.5	74.4	114.9	117.8	93.3	72.2	105.6	94.4333	-	1.11825	0.618873
300	GSSSASIVK	1xPhospho [S6]; 1xTMT6plex [K9]; 1xTMT6plex [N-Term]	1xPhospho [S6]	Q14126 1xPhospho [S703]	0.00125326	0.000485341	7	Q14126	DSG2	Desmoglein-2 OS=Homo sapiens OX=9606 GN=DSG2 PE=1 SV=2	0	1373.74	2	5.17	83.3626	22	120.5	92.6	103.7	101.8	100.8	80.7	105.6	94.4333	-	1.11825	0.352784
301	IRSIEALLEAGQAR	1xPhospho [S3]; 1xTMT6plex [N-Term]	1xPhospho [S3]	Q9P2E9 1xPhospho [S959]	9.49917e-05	0.000120771	6	Q9P2E9	RRBP1	Ribosome-binding protein 1 OS=Homo sapiens OX=9606 GN=RRBP1 PE=1 SV=5	1	1835.99	3	-0.73	222.097	60	100.5	109	107.2	93.1	93.3	96.9	105.567	94.4333	-	1.1179	0.0177652
302	RSTSPIIGSPPVR	1xPhospho [S4]; 1xTMT6plex [N-Term]	1xPhospho [S4]	Q86TB9 1xPhospho [S179]	0.00336397	0.00109493	5	Q86TB9	PATL1	Protein PAT1 homolog 1 OS=Homo sapiens OX=9606 GN=PATL1 PE=1 SV=2	1	1675.91	3	-0.98	94.0879	27	102	109	105.5	86.1	98.8	98.6	105.5	94.5	-	1.1164	0.0776702
303	STMVGTPYWMAPEVVTR	1xPhospho [T2]; 1xOxidation [M10]; 1xTMT6plex [N-Term]	1xPhospho [T2]	Q13153 1xPhospho [T423]; Q13177 1xPhospho [T402]	5.71619e-05	0.000120771	1	Q13153; Q13177	PAK1; PAK2	Serine/threonine-protein kinase PAK 1 OS=Homo sapiens OX=9606 GN=PAK1 PE=1 SV=2;Serine/threonine-protein kinase PAK 2 OS=Homo sapiens OX=9606 GN=PAK2 PE=1 SV=3	0	2250.05	3	1.9	200.503	38	90.8	112.4	113.2	106.5	78.5	98.5	105.467	94.5	-	1.11605	0.37901
304	HSPTSEPTPPGDALPPVSSPHTHR	1xPhospho [S19]; 1xTMT6plex [N-Term]	1xPhospho [S19]	Q9H6S3 1xPhospho [S480]	0.000385016	0.000268219	4	Q9H6S3	EPS8L2	Epidermal growth factor receptor kinase substrate 8-like protein 2 OS=Homo sapiens OX=9606 GN=EPS8L2 PE=1 SV=2	0	2810.35	4	8.18	88.3926	14	105	110.2	101.2	96.3	92.1	95.2	105.467	94.5333	-	1.11566	0.0195097
305	IQAFEDKINAGSNTPGSIR	1xPhospho [T14]; 1xTMT6plex [K7]; 1xTMT6plex [N-Term]	1xPhospho [T14]	Q14D04 1xPhospho [T422]	0.00211232	0.00074367	3	Q14D04	VEPH1	Ventricular zone-expressed PH domain-containing protein homolog 1 OS=Homo sapiens OX=9606 GN=VEPH1 PE=1 SV=1	1	2556.32	3	1.75	182.78	10	97.9	107.5	111	98.8	85.8	99	105.467	94.5333	-	1.11566	0.135775
306	KLPVVSSVVK	1xPhospho [S7]; 2xTMT6plex [K1; K10]; 1xTMT6plex [N-Term]	1xPhospho [S7]	Q6PJT7 1xPhospho [S301]	0.00472653	0.00123342	2	Q6PJT7	ZC3H14	Zinc finger CCCH domain-containing protein 14 OS=Homo sapiens OX=9606 GN=ZC3H14 PE=1 SV=1	1	1823.14	3	0.56	168.526	6	95.2	106.7	114.4	90.5	94.6	98.5	105.433	94.5333	-	1.1153	0.145343
307	KPMSLASGLVPAAPPK	1xPhospho [S]; 2xTMT6plex [K1; K16]; 1xTMT6plex [N-Term]	1xPhospho [S]	P27816 1xPhospho [S]	0.000732609	0.000360158	3	P27816	MAP4	Microtubule-associated protein 4 OS=Homo sapiens OX=9606 GN=MAP4 PE=1 SV=3	0	2331.35	3	-2.58	200.721	33	108.2	103.1	105.1	93.7	100.3	89.7	105.467	94.5667	-	1.11526	0.0335495
308	QAFSMYEPGSALKPFGGPPGDELTTR	1xPhospho [S4]; 1xOxidation [M5]; 1xTMT6plex [K13]; 1xTMT6plex [N-Term]	1xPhospho [S4]	Q9Y2X7 1xPhospho [S508]	0.000302967	0.000120771	7	Q9Y2X7	GIT1	ARF GTPase-activating protein GIT1 OS=Homo sapiens OX=9606 GN=GIT1 PE=1 SV=2	0	3307.61	4	-0.54	214.401	19	102.4	111.8	102.2	90.3	95.2	98.2	105.467	94.5667	-	1.11526	0.0496299
309	HPSSPSALR	1xPhospho [S]; 1xTMT6plex [N-Term]	1xPhospho [S]	O60504 1xPhospho [S]	0.0011701	0.000485341	7	O60504	SORBS3	Vinexin OS=Homo sapiens OX=9606 GN=SORBS3 PE=1 SV=2	0	1260.63	3	1.91	36.125	32	103.9	101.6	110.8	96	91.9	95.8	105.433	94.5667	-	1.11491	0.0240105
310	SHNNFVAILDLPEGEHQYK	1xPhospho [S1]; 1xTMT6plex [K19]; 1xTMT6plex [N-Term]	1xPhospho [S1]	Q9Y478 1xPhospho [S108]	7.76968e-08	0.000120771	9	Q9Y478	PRKAB1	5'-AMP-activated protein kinase subunit beta-1 OS=Homo sapiens OX=9606 GN=PRKAB1 PE=1 SV=4	0	2749.38	3	-0.6	195.178	76	104.5	110.2	101.5	93.9	97.2	92.6	105.4	94.5667	-	1.11456	0.020098
311	HGSILNR	1xPhospho [S3]; 1xTMT6plex [N-Term]	1xPhospho [S3]	Q9NZN5 1xPhospho [S22]	0.00425468	0.00116179	4	Q9NZN5	ARHGEF12	Rho guanine nucleotide exchange factor 12 OS=Homo sapiens OX=9606 GN=ARHGEF12 PE=1 SV=1	0	1105.57	3	-0.43	40.533	39	108.5	91.6	116.2	101.9	91.7	90.3	105.433	94.6333	-	1.11412	0.254911
312	HDDGTQSDSENAGAHRR	1xPhospho [S7]; 1xTMT6plex [N-Term]	1xPhospho [S7]	Q5SW79 1xPhospho [S379]	0.000235451	0.000120771	3	Q5SW79	CEP170	Centrosomal protein of 170 kDa OS=Homo sapiens OX=9606 GN=CEP170 PE=1 SV=1	1	2161.92	4	0.6	7.8729	31	95.8	109.9	110.4	71.8	102.6	109.4	105.367	94.6	-	1.11381	0.438252
313	SLKQPLEQNQTISPLSTYEESK	1xPhospho [S13]; 2xTMT6plex [K3; K22]; 1xTMT6plex [N-Term]	1xPhospho [S13]	Q9UQR1 1xPhospho [S412]	0.00103404	0.000360158	1	Q9UQR1	ZNF148	Zinc finger protein 148 OS=Homo sapiens OX=9606 GN=ZNF148 PE=1 SV=2	1	3287.74	5	-2.89	189.75	15	102.6	102.8	110.7	100.7	85.2	97.9	105.367	94.6	-	1.11381	0.120116
314	VMVTNVTSLLK	1xPhospho [S8]; 1xOxidation [M2]; 1xTMT6plex [K11]; 1xTMT6plex [N-Term]	1xPhospho [S8]	Q9Y4G6 1xPhospho [S2128]; Q9Y490 1xPhospho [S2127]	0.00107608	0.000360158	1	Q9Y4G6; Q9Y490	TLN2; TLN1	Talin-2 OS=Homo sapiens OX=9606 GN=TLN2 PE=1 SV=4;Talin-1 OS=Homo sapiens OX=9606 GN=TLN1 PE=1 SV=3	0	1758.98	3	-0.37	220.05	21	106	102.9	107.2	87.5	104.7	91.7	105.367	94.6333	-	1.11342	0.114477
315	RGSVSSVSPKPPSSFK	1xPhospho [S]; 2xTMT6plex [K10; K16]; 1xTMT6plex [N-Term]	1xPhospho [S]	Q9NZJ0 1xPhospho [S]	0.00224845	0.00074367	3	Q9NZJ0	DTL	Denticleless protein homolog OS=Homo sapiens OX=9606 GN=DTL PE=1 SV=3	1	2414.34	4	7.09	108.259	7	104.4	106.3	105.3	97.5	95.5	90.9	105.333	94.6333	-	1.11307	0.00620278
316	NGTLNKHSGIDFK	1xPhospho [T3]; 2xTMT6plex [K6; K13]; 1xTMT6plex [N-Term]	1xPhospho [T3]	Q13418 1xPhospho [T181]	0.0103535	0.00153373	1	Q13418	ILK	Integrin-linked protein kinase OS=Homo sapiens OX=9606 GN=ILK PE=1 SV=2	1	2198.19	4	1.21	117.439	26	131.5	67.7	116.8	123.2	86.3	74.4	105.333	94.6333	-	1.11307	0.681799
317	SASVNKEPVSLPGIMR	1xPhospho [S3]; 1xOxidation [M15]; 1xTMT6plex [K6]; 1xTMT6plex [N-Term]	1xPhospho [S3]	Q8WWI1 1xPhospho [S1493]	0.0564357	0.00486085	2	Q8WWI1	LMO7	LIM domain only protein 7 OS=Homo sapiens OX=9606 GN=LMO7 PE=1 SV=3	1	2239.19	4	0.59	151.94	5	105.4	101.8	108.8	94.7	98.5	90.9	105.333	94.7	-	1.11228	0.0234859
318	NPSDSAVHSPFTK	1xPhospho [S9]; 1xTMT6plex [K13]; 1xTMT6plex [N-Term]	1xPhospho [S9]	Q14157 1xPhospho [S416]	0.00119081	0.000485341	7	Q14157	UBAP2L	Ubiquitin-associated protein 2-like OS=Homo sapiens OX=9606 GN=UBAP2L PE=1 SV=2	0	1924.96	3	1.8	103.382	29	89.2	96.2	130.6	89.4	91.7	103	105.333	94.7	-	1.11228	0.473928
319	QHPVPPPAQNQNQVRSPGAPGPLTLK	1xPhospho [S16]; 1xTMT6plex [K26]; 1xTMT6plex [N-Term]	1xPhospho [S16]	Q15942 1xPhospho [S344]	0.00122698	0.000485341	2	Q15942	ZYX	Zyxin OS=Homo sapiens OX=9606 GN=ZYX PE=1 SV=1	1	3266.76	5	-0.45	130.128	7	102	101.3	112.6	99.1	85.2	99.8	105.3	94.7	-	1.11193	0.151885
320	LGSLSAR	1xPhospho [S3]; 1xTMT6plex [N-Term]	1xPhospho [S3]	Q5SW79 1xPhospho [S1160]	0.018394	0.00197786	12	Q5SW79	CEP170	Centrosomal protein of 170 kDa OS=Homo sapiens OX=9606 GN=CEP170 PE=1 SV=1	0	1012.54	2	-0.05	100.666	16	105.4	104.5	106	94	96.9	93.2	105.3	94.7	-	1.11193	0.000922799
321	RPSSSASTK	1xPhospho [S4]; 1xTMT6plex [K9]; 1xTMT6plex [N-Term]	1xPhospho [S4]	Q9BX66 1xPhospho [S704]	0.0631163	0.0049713	2	Q9BX66	SORBS1	Sorbin and SH3 domain-containing protein 1 OS=Homo sapiens OX=9606 GN=SORBS1 PE=1 SV=3	0	1458.77	3	-0.33	29.291	2	111.6	95.4	108.9	91.2	87.6	105.3	105.3	94.7	-	1.11193	0.223617
322	KTVSEPNLK	1xPhospho [S4]; 2xTMT6plex [K1; K9]; 1xTMT6plex [N-Term]	1xPhospho [S4]	Q8WUI4 1xPhospho [S155]	0.0041085	0.00116179	6	Q8WUI4	HDAC7	Histone deacetylase 7 OS=Homo sapiens OX=9606 GN=HDAC7 PE=1 SV=2	1	1783.03	3	-0.07	110.206	11	106.7	103.5	105.7	96.4	98.9	88.8	105.3	94.7	-	1.11193	0.0290344
323	RAPSVANVGSHCDLSLK	1xCarbamidomethyl [C12]; 1xPhospho [S]; 1xTMT6plex [K17]; 1xTMT6plex [N-Term]	1xPhospho [S]	P21333 1xPhospho [S]	0.000846621	0.000360158	13	P21333	FLNA	Filamin-A OS=Homo sapiens OX=9606 GN=FLNA PE=1 SV=4	1	2349.22	4	-0.33	125.196	30	101.7	108.2	106	94.5	98.5	91.2	105.3	94.7333	-	1.11154	0.0205953
324	RNSVTPLASPEPTK	1xPhospho [S/T]; 1xTMT6plex [K14]; 1xTMT6plex [N-Term]	1xPhospho [S/T]	Q16875 1xPhospho [S/T]	0.000939141	0.000360158	3	Q16875	PFKFB3	6-phosphofructo-2-kinase/fructose-2,6-bisphosphatase 3 OS=Homo sapiens OX=9606 GN=PFKFB3 PE=1 SV=1	1	2035.1	3	-4.66	104.047	34	101.6	105.6	108.7	89.5	100.7	94	105.3	94.7333	-	1.11154	0.051605
325	NFDTLDLPK	1xPhospho [T4]; 1xTMT6plex [K9]; 1xTMT6plex [N-Term]	1xPhospho [T4]	O00192 1xPhospho [T642]	0.0155701	0.00174804	3	O00192	ARVCF	Armadillo repeat protein deleted in velo-cardio-facial syndrome OS=Homo sapiens OX=9606 GN=ARVCF PE=1 SV=1	0	1600.84	2	2.44	199.773	8	107.8	101.1	107	93	99.1	92.1	105.3	94.7333	-	1.11154	0.0256919
326	LRSSLIFSTSQAEGAAGAAAATEK	1xPhospho [S4]; 1xTMT6plex [K24]; 1xTMT6plex [N-Term]	1xPhospho [S4]	Q6ZRV2 1xPhospho [S685]	1.57561e-05	0.000120771	3	Q6ZRV2	FAM83H	Protein FAM83H OS=Homo sapiens OX=9606 GN=FAM83H PE=1 SV=3	1	2875.5	4	-5.33	194.435	41	97.9	89.7	128.2	94.5	95.2	94.5	105.267	94.7333	-	1.11119	0.419263
327	RSSEEHLR	1xPhospho [S]; 1xTMT6plex [N-Term]	1xPhospho [S]	P05305 1xPhospho [S]	0.0178591	0.00197786	2	P05305	EDN1	Endothelin-1 OS=Homo sapiens OX=9606 GN=EDN1 PE=1 SV=1	1	1322.64	3	-2.7	14.484	22	103.9	112.5	99.4	92.1	98.2	93.9	105.267	94.7333	-	1.11119	0.068224
328	RATISSPLELEGTVSR	1xPhospho [T3]; 1xTMT6plex [N-Term]	1xPhospho [T3]	Q96GS4 1xPhospho [T196]	1.53104e-05	0.000120771	7	Q96GS4	BORCS6	BLOC-1-related complex subunit 6 OS=Homo sapiens OX=9606 GN=BORCS6 PE=1 SV=2	1	2025.06	3	-1.03	153.942	65	104.2	106.5	105.1	93.6	96.1	94.5	105.267	94.7333	-	1.11119	0.000443712
329	RSQSLPTTLLSPVR	1xPhospho [S]; 1xTMT6plex [N-Term]	1xPhospho [S]	P28290 1xPhospho [S]	0.000918524	0.000360158	3	P28290	ITPRID2	Protein ITPRID2 OS=Homo sapiens OX=9606 GN=ITPRID2 PE=1 SV=3	1	1864.03	3	1.12	154.843	32	106.6	99.9	109.2	90.9	92.9	100.5	105.233	94.7667	-	1.11045	0.0601484
330	HHNHGSPHLK	1xPhospho [S6]; 1xTMT6plex [K10]; 1xTMT6plex [N-Term]	1xPhospho [S6]	Q9UK58 1xPhospho [S445]	0.000129769	0.000120771	3	Q9UK58	CCNL1	Cyclin-L1 OS=Homo sapiens OX=9606 GN=CCNL1 PE=1 SV=1	0	1701.87	3	-1.37	17.1328	53	104.5	110.5	100.7	77	108	99.3	105.233	94.7667	-	1.11045	0.339628
331	SPQSPGGNICHLGAPK	1xCarbamidomethyl [C10]; 1xPhospho [S4]; 1xTMT6plex [K16]; 1xTMT6plex [N-Term]	1xPhospho [S4]	Q9H609 1xPhospho [S23]	0.00159111	0.000668296	2	Q9H609	ZNF576	Zinc finger protein 576 OS=Homo sapiens OX=9606 GN=ZNF576 PE=1 SV=1	0	2158.09	3	-1.05	112.897	13	102.5	100.3	112.9	94.7	95.8	93.9	105.233	94.8	-	1.11006	0.0564749
332	ILRLSTFEK	1xPhospho [S/T]; 1xTMT6plex [K9]; 1xTMT6plex [N-Term]	1xPhospho [S/T]	O94804 1xPhospho [S/T]	0.0048077	0.00123342	6	O94804	STK10	Serine/threonine-protein kinase 10 OS=Homo sapiens OX=9606 GN=STK10 PE=1 SV=1	1	1644.95	3	0.22	201.797	10	131.9	59.8	123.9	101.8	114.8	67.8	105.2	94.8	-	1.1097	0.717502
333	RSPTVEPSTLPR	1xPhospho [S2]; 1xTMT6plex [N-Term]	1xPhospho [S2]	Q9BY89 1xPhospho [S1224]	0.0054186	0.00126585	2	Q9BY89	KIAA1671	Uncharacterized protein KIAA1671 OS=Homo sapiens OX=9606 GN=KIAA1671 PE=1 SV=2	1	1648.86	3	-2.19	80.4252	16	96	102.5	117.1	98	85.1	101.3	105.2	94.8	-	1.1097	0.261403
334	TFSEPGDHPGMLTSGK	1xPhospho [S3]; 1xTMT6plex [K16]; 1xTMT6plex [N-Term]	1xPhospho [S3]	Q9HA47 1xPhospho [S253]	0.000255816	0.000120771	8	Q9HA47	UCK1	Uridine-cytidine kinase 1 OS=Homo sapiens OX=9606 GN=UCK1 PE=1 SV=1	0	2199.06	3	-1.46	134.948	37	104.3	104.1	107.2	99.5	89.3	95.6	105.2	94.8	-	1.1097	0.0294741
335	LLQTTNNSPMNSKPQQIK	1xPhospho [S8]; 2xTMT6plex [K13; K18]; 1xTMT6plex [N-Term]	1xPhospho [S8]	O00178 1xPhospho [S580]	0.000519743	0.000268219	2	O00178	GTPBP1	GTP-binding protein 1 OS=Homo sapiens OX=9606 GN=GTPBP1 PE=1 SV=3	0	2809.53	4	-1.38	155.036	27	104.5	110.1	101	94	96.9	93.5	105.2	94.8	-	1.1097	0.0218928
336	EFDGKSLVSVTK	1xPhospho [S6]; 2xTMT6plex [K5; K12]; 1xTMT6plex [N-Term]	1xPhospho [S6]	P08238 1xPhospho [S532]	0.00471319	0.00123342	2	P08238	HSP90AB1	Heat shock protein HSP 90-beta OS=Homo sapiens OX=9606 GN=HSP90AB1 PE=1 SV=4	1	2077.15	3	-1.47	172.085	3	106.1	105.6	103.8	89.8	102.9	91.7	105.167	94.8	-	1.10935	0.0667472
337	SNSGRELTDEEILASVMIK	1xPhospho [T/S]; 1xOxidation [M17]; 1xTMT6plex [K19]; 1xTMT6plex [N-Term]	1xPhospho [T/S]	Q5JSH3 1xPhospho [T/S]	0.00136012	0.000668296	4	Q5JSH3	WDR44	WD repeat-containing protein 44 OS=Homo sapiens OX=9606 GN=WDR44 PE=1 SV=1	1	2646.35	4	-0.49	210.862	11	103	106.8	105.8	93.2	99.4	91.9	105.2	94.8333	-	1.10931	0.0158553
338	LHVSTINLQK	1xPhospho [S/T]; 1xTMT6plex [K10]; 1xTMT6plex [N-Term]	1xPhospho [S/T]	P42345 1xPhospho [S/T]	0.00397978	0.00116179	2	P42345	MTOR	Serine/threonine-protein kinase mTOR OS=Homo sapiens OX=9606 GN=MTOR PE=1 SV=1	0	1690.97	3	-0.94	162.514	14	103.8	108.2	103.5	100.8	95	88.7	105.167	94.8333	-	1.10896	0.053415
339	GIGFGDIFKEGSVK	1xPhospho [S12]; 2xTMT6plex [K9; K14]; 1xTMT6plex [N-Term]	1xPhospho [S12]	Q9Y5K6 1xPhospho [S224]	0.00780655	0.00142095	6	Q9Y5K6	CD2AP	CD2-associated protein OS=Homo sapiens OX=9606 GN=CD2AP PE=1 SV=1	1	2221.22	3	-0.17	223.703	10	121.1	72.6	121.8	116.9	88.2	79.4	105.167	94.8333	-	1.10896	0.62988
340	ADSGPTQPPLSLSPAPETK	1xPhospho [S13]; 1xTMT6plex [K19]; 1xTMT6plex [N-Term]	1xPhospho [S13]	O15027 1xPhospho [S2083]	9.4234e-07	0.000120771	18	O15027	SEC16A	Protein transport protein Sec16A OS=Homo sapiens OX=9606 GN=SEC16A PE=1 SV=4	0	2431.25	3	-1.19	164.161	72	104.6	108.1	102.8	93.2	97	94.3	105.167	94.8333	-	1.10896	0.00578688
341	ASAGPAPGPVVTAEGLHPSLPSPTGNSTPLGSSK	1xPhospho [T24]; 1xTMT6plex [K34]; 1xTMT6plex [N-Term]	1xPhospho [T24]	Q4KMP7 1xPhospho [T709]	1.25716e-05	0.000120771	2	Q4KMP7	TBC1D10B	TBC1 domain family member 10B OS=Homo sapiens OX=9606 GN=TBC1D10B PE=1 SV=3	0	3676.9	4	5.06	200.083	38	108.1	109	98.4	93.7	97.9	92.9	105.167	94.8333	-	1.10896	0.0503447
342	GKSESQMDITDINTPKPK	1xPhospho [S3]; 3xTMT6plex [K2; K16; K18]; 1xTMT6plex [N-Term]	1xPhospho [S3]	P08473 1xPhospho [S4]	0.00284019	0.000909718	4	P08473	MME	Neprilysin OS=Homo sapiens OX=9606 GN=MME PE=1 SV=2	1	2985.61	4	2	144.063	4	107.8	107.9	99.7	98.5	93	93	105.133	94.8333	-	1.10861	0.0347604
343	TSVSPAPDKTK	1xPhospho [S4]; 2xTMT6plex [K9; K11]; 1xTMT6plex [N-Term]	1xPhospho [S4]	O75362 1xPhospho [S848]	0.0182393	0.00197786	1	O75362	ZNF217	Zinc finger protein 217 OS=Homo sapiens OX=9606 GN=ZNF217 PE=1 SV=1	1	1898.06	3	0.66	84.1131	4	94.6	113.2	107.6	99.5	82.4	102.6	105.133	94.8333	-	1.10861	0.285132
344	EFVSPSLTPPPAIAHPALPTIPER	1xPhospho [T8]; 1xTMT6plex [N-Term]	1xPhospho [T8]	O94763 1xPhospho [T492]	0.000158111	0.000120771	2	O94763	URI1	Unconventional prefoldin RPB5 interactor 1 OS=Homo sapiens OX=9606 GN=URI1 PE=1 SV=3	0	2846.51	4	1.03	232.097	35	104	107.5	104	86.8	103.7	94.1	105.167	94.8667	-	1.10857	0.110016
345	HGAGSGCLGTMEVK	1xCarbamidomethyl [C7]; 1xPhospho [S5]; 1xOxidation [M11]; 1xTMT6plex [K14]; 1xTMT6plex [N-Term]	1xPhospho [S5]	Q9BYG5 1xPhospho [S11]	0.0101628	0.00153373	3	Q9BYG5	PARD6B	Partitioning defective 6 homolog beta OS=Homo sapiens OX=9606 GN=PARD6B PE=1 SV=1	0	1957.93	3	-2.9	76.7979	21	100.2	105.8	109.4	93.3	92.5	98.8	105.133	94.8667	-	1.10822	0.0368044
346	KSSGFLNLIK	1xPhospho [S2]; 2xTMT6plex [K1; K10]; 1xTMT6plex [N-Term]	1xPhospho [S2]	Q5VZK9 1xPhospho [S1067]	0.0134597	0.00167728	2	Q5VZK9	CARMIL1	F-actin-uncapping protein LRRC16A OS=Homo sapiens OX=9606 GN=CARMIL1 PE=1 SV=1	1	1874.11	3	-0.51	202.496	1	110.7	99	105.7	85.4	99.1	100.1	105.133	94.8667	-	1.10822	0.152975
347	NIGRDTPTSAGPNSFNK	1xPhospho [T/S]; 1xTMT6plex [K17]; 1xTMT6plex [N-Term]	1xPhospho [T/S]	Q8WW12 1xPhospho [T/S]	4.84391e-05	0.000120771	15	Q8WW12	PCNP	PEST proteolytic signal-containing nuclear protein OS=Homo sapiens OX=9606 GN=PCNP PE=1 SV=2	1	2314.16	3	-0.67	109.05	51	102.3	105	108.1	91.1	96.4	97.1	105.133	94.8667	-	1.10822	0.0153529
348	NQIPRTPENLITEIR	1xPhospho [T6]; 1xTMT6plex [N-Term]	1xPhospho [T6]	Q7Z4H7 1xPhospho [T584]	0.00088027	0.000360158	4	Q7Z4H7	HAUS6	HAUS augmin-like complex subunit 6 OS=Homo sapiens OX=9606 GN=HAUS6 PE=1 SV=2	1	2103.12	3	-0.45	176.613	29	101.8	107.6	106	91.5	97.6	95.5	105.133	94.8667	-	1.10822	0.0145438
349	RESSVGYR	1xPhospho [S4]; 1xTMT6plex [N-Term]	1xPhospho [S4]	Q13671 1xPhospho [S292]	0.117717	0.00849991	1	Q13671	RIN1	Ras and Rab interactor 1 OS=Homo sapiens OX=9606 GN=RIN1 PE=1 SV=4	1	1262.61	2	0.77	29.9659	4	108.5	96.8	110	99.4	89.3	95.9	105.1	94.8667	-	1.10787	0.116104
350	FVHGPSPR	1xPhospho [S6]; 1xTMT6plex [N-Term]	1xPhospho [S6]	Q5T200 1xPhospho [S64]	0.00231616	0.00074367	8	Q5T200	ZC3H13	Zinc finger CCCH domain-containing protein 13 OS=Homo sapiens OX=9606 GN=ZC3H13 PE=1 SV=1	0	1205.6	3	0.71	63.8561	34	110	97	108.4	100.2	83.7	100.8	105.133	94.9	-	1.10783	0.214265
351	FFTFDSPAELPSRTPR	1xPhospho [T14]; 1xTMT6plex [N-Term]	1xPhospho [T14]	Q9NXH8 1xPhospho [T89]	0.000377172	0.000268219	8	Q9NXH8	TOR4A	Torsin-4A OS=Homo sapiens OX=9606 GN=TOR4A PE=1 SV=2	1	2177.06	3	4.47	203.083	18	105	105.1	105.2	93.6	98.3	92.8	105.1	94.9	-	1.10748	0.00402307
352	SKTEEDILR	1xPhospho [T3]; 1xTMT6plex [K2]; 1xTMT6plex [N-Term]	1xPhospho [T3]	Q63HQ0 1xPhospho [T228]	0.0782385	0.00632705	2	Q63HQ0	AP1AR	AP-1 complex-associated regulatory protein OS=Homo sapiens OX=9606 GN=AP1AR PE=1 SV=1	1	1628.87	3	-0.08	100.838	3	99	115	101.3	100.5	86.7	97.5	105.1	94.9	-	1.10748	0.192738
353	SNTISKPYISNTLPSDAPK	1xPhospho [S5]; 2xTMT6plex [K6; K19]; 1xTMT6plex [N-Term]	1xPhospho [S5]	Q53SF7 1xPhospho [S277]	0.00125548	0.000485341	2	Q53SF7	COBLL1	Cordon-bleu protein-like 1 OS=Homo sapiens OX=9606 GN=COBLL1 PE=1 SV=3	0	2800.51	4	3.95	166.688	22	110.9	102.8	101.4	96.8	101.5	86.4	105.033	94.9	-	1.10678	0.131375
354	SRSTTAHSWQR	1xPhospho [S3]; 1xTMT6plex [N-Term]	1xPhospho [S3]	Q9UKJ3 1xPhospho [S976]	0.00113579	0.000360158	3	Q9UKJ3	GPATCH8	G patch domain-containing protein 8 OS=Homo sapiens OX=9606 GN=GPATCH8 PE=1 SV=2	1	1625.77	3	-0.3	26.4601	36	96.8	114.3	104.1	95.1	93	96.7	105.067	94.9333	-	1.10674	0.122436
355	VPLAPITDPQQLQLSPLK	1xPhospho [S15]; 1xTMT6plex [K18]; 1xTMT6plex [N-Term]	1xPhospho [S15]	P31350 1xPhospho [S20]	5.60447e-06	0.000120771	2	P31350	RRM2	Ribonucleoside-diphosphate reductase subunit M2 OS=Homo sapiens OX=9606 GN=RRM2 PE=1 SV=1	0	2496.42	3	9.44	235.623	57	74.9	162	78.2	81.1	92.6	111.1	105.033	94.9333	-	1.10639	0.751781
356	TASESISNLSEAGSIK	1xPhospho [S]; 1xTMT6plex [K16]; 1xTMT6plex [N-Term]	1xPhospho [S]	P30622 1xPhospho [S]	0.000428694	0.000268219	13	P30622	CLIP1	CAP-Gly domain-containing linker protein 1 OS=Homo sapiens OX=9606 GN=CLIP1 PE=1 SV=2	0	2132.09	3	3.45	163.979	45	100.2	106.6	108.3	97.2	95.3	92.4	105.033	94.9667	-	1.106	0.0237411
357	ANVSSPHR	1xPhospho [S]; 1xTMT6plex [N-Term]	1xPhospho [S]	Q92530 1xPhospho [S]	0.00993979	0.00153373	4	Q92530	PSMF1	Proteasome inhibitor PI31 subunit OS=Homo sapiens OX=9606 GN=PSMF1 PE=1 SV=2	0	1176.57	2	0.55	19.7575	15	110.5	108.3	96.3	92.3	102.8	89.8	105.033	94.9667	-	1.106	0.165601
358	ESEAGTGSSEHEDGEREGSPR	1xPhospho [S19]; 1xTMT6plex [N-Term]	1xPhospho [S19]	Q8TDJ6 1xPhospho [S473]	0.00602971	0.00126585	1	Q8TDJ6	DMXL2	DmX-like protein 2 OS=Homo sapiens OX=9606 GN=DMXL2 PE=1 SV=2	1	2512.04	4	-0.83	20.7257	5	96.9	103	115.2	89.6	94.6	100.7	105.033	94.9667	-	1.106	0.183337
359	GRCETSASELER	1xCarbamidomethyl [C3]; 1xPhospho [S8]; 1xTMT6plex [N-Term]	1xPhospho [S8]	P41440 1xPhospho [S225]	0.0180101	0.00197786	4	P41440	SLC19A1	Reduced folate transporter OS=Homo sapiens OX=9606 GN=SLC19A1 PE=1 SV=3	1	1703.76	3	-1.83	54.3594	17	101.8	104.7	108.5	97.3	95	92.6	105	94.9667	-	1.10565	0.0132829
360	KAYSFCGTVEYMAPEVVNR	1xCarbamidomethyl [C6]; 1xPhospho [S4]; 1xTMT6plex [K1]; 1xTMT6plex [N-Term]	1xPhospho [S4]	Q9UK32 1xPhospho [S232]; P51812 1xPhospho [S227]; Q15418 1xPhospho [S221]	2.18867e-06	0.000120771	16	Q9UK32; P51812; Q15418	RPS6KA6; RPS6KA3; RPS6KA1	Ribosomal protein S6 kinase alpha-6 OS=Homo sapiens OX=9606 GN=RPS6KA6 PE=1 SV=1;Ribosomal protein S6 kinase alpha-3 OS=Homo sapiens OX=9606 GN=RPS6KA3 PE=1 SV=1;Ribosomal protein S6 kinase alpha-1 OS=Homo sapiens OX=9606 GN=RPS6KA1 PE=1 SV=2	1	2759.33	3	-1.99	201.495	89	99.8	105.7	109.5	96.3	97.8	90.8	105	94.9667	-	1.10565	0.0469215
361	GTHHSQNPSPGSSSPRPSVVGR	1xPhospho [S14]; 1xTMT6plex [N-Term]	1xPhospho [S14]	Q86VV8 1xPhospho [S310]	0.000441242	0.000268219	2	Q86VV8	RTTN	Rotatin OS=Homo sapiens OX=9606 GN=RTTN PE=1 SV=3	0	2537.22	4	0.32	33.9032	12	95.2	90	129.8	103	86.3	95.6	105	94.9667	-	1.10565	0.495399
362	SMSLIPTSPQVPGEWPSPEELGAR	1xPhospho [S8]; 1xTMT6plex [N-Term]	1xPhospho [S8]	Q5PRF9 1xPhospho [S243]	2.54138e-05	0.000120771	4	Q5PRF9	SAMD4B	Protein Smaug homolog 2 OS=Homo sapiens OX=9606 GN=SAMD4B PE=1 SV=1	0	2874.39	3	-0.02	235.247	43	98.6	112.5	103.9	94	94	96.9	105	94.9667	-	1.10565	0.0735851
363	ATGAALTPTEER	1xPhospho [T]; 1xTMT6plex [N-Term]	1xPhospho [T]	Q13459 1xPhospho [T]	0.000441242	0.000268219	16	Q13459	MYO9B	Unconventional myosin-IXb OS=Homo sapiens OX=9606 GN=MYO9B PE=1 SV=3	0	1525.75	2	1.01	75.0631	48	106.1	108.2	100.8	94.6	96.4	94	105.033	95	-	1.10561	0.0123439
364	LTLEDQATFIKK	1xPhospho [T8]; 2xTMT6plex [K11; K12]; 1xTMT6plex [N-Term]	1xPhospho [T8]	Q14118 1xPhospho [T790]	0.00248192	0.000824932	4	Q14118	DAG1	Dystroglycan OS=Homo sapiens OX=9606 GN=DAG1 PE=1 SV=2	1	2174.24	4	-0.81	188.736	30	130	69.8	115.3	104.3	109.6	71.1	105.033	95	-	1.10561	0.66869
365	RNTFVGTPFWMAPEVIK	1xPhospho [T]; 1xTMT6plex [K17]; 1xTMT6plex [N-Term]	1xPhospho [T]	O00506 1xPhospho [T]	1.2839e-05	0.000120771	5	O00506	STK25	Serine/threonine-protein kinase 25 OS=Homo sapiens OX=9606 GN=STK25 PE=1 SV=1	1	2531.33	3	-1.91	234.767	54	104.7	94.9	115.3	107.4	100.7	76.9	104.967	95	-	1.10491	0.414983
366	RSECNMCNTPK	2xCarbamidomethyl [C4; C7]; 1xPhospho [T9]; 1xTMT6plex [K11]; 1xTMT6plex [N-Term]	1xPhospho [T9]	O95218 1xPhospho [T90]	0.00132415	0.000668296	1	O95218	ZRANB2	Zinc finger Ran-binding domain-containing protein 2 OS=Homo sapiens OX=9606 GN=ZRANB2 PE=1 SV=2	1	1934.87	3	-2.52	44.3749	3	101.8	100.9	112.2	92.8	93.9	98.3	104.967	95	-	1.10491	0.067202
367	STSFGVPNANSIK	1xPhospho [S3]; 1xTMT6plex [K13]; 1xTMT6plex [N-Term]	1xPhospho [S3]	P53814 1xPhospho [S792]	0.000997254	0.000360158	3	P53814	SMTN	Smoothelin OS=Homo sapiens OX=9606 GN=SMTN PE=1 SV=7	0	1859.97	3	-1.09	160.356	39	93.3	100.8	120.9	96.5	101	87.6	105	95.0333	-	1.10488	0.336424
368	FSFRSQEDLNEPIKR	1xPhospho [S5]; 1xTMT6plex [K14]; 1xTMT6plex [N-Term]	1xPhospho [S5]	Q7Z460 1xPhospho [S1196]	0.00257673	0.000824932	1	Q7Z460	CLASP1	CLIP-associating protein 1 OS=Homo sapiens OX=9606 GN=CLASP1 PE=1 SV=1	2	2404.24	4	-0.23	146.335	1	108.1	110.7	96.2	96	97	92.1	105	95.0333	-	1.10488	0.101648
369	SWHDVQVSSAYVK	1xPhospho [S1]; 1xTMT6plex [K13]; 1xTMT6plex [N-Term]	1xPhospho [S1]	O43399 1xPhospho [S96]	0.000103596	0.000120771	31	O43399	TPD52L2	Tumor protein D54 OS=Homo sapiens OX=9606 GN=TPD52L2 PE=1 SV=2	0	2044.03	3	-0.73	157.445	51	102.4	112.9	99.6	92.9	102.5	89.7	104.967	95.0333	-	1.10452	0.149867
370	AKSAEAGIAGEAQSK	1xPhospho [S3]; 2xTMT6plex [K2; K15]; 1xTMT6plex [N-Term]	1xPhospho [S3]	Q7Z478 1xPhospho [S27]	4.07264e-05	0.000120771	3	Q7Z478	DHX29	ATP-dependent RNA helicase DHX29 OS=Homo sapiens OX=9606 GN=DHX29 PE=1 SV=2	1	2185.18	3	0.22	107.342	57	108.9	106	100	99.1	98.5	87.5	104.967	95.0333	-	1.10452	0.0965392
371	SFPVFSPPGPPR	1xPhospho [S6]; 1xTMT6plex [N-Term]	1xPhospho [S6]	Q6ZS17 1xPhospho [S45]	0.000654978	0.000360158	6	Q6ZS17	RIPOR1	Rho family-interacting cell polarization regulator 1 OS=Homo sapiens OX=9606 GN=RIPOR1 PE=1 SV=1	0	1593.8	2	4.2	193.812	36	105.8	103.9	105.1	93.4	98.6	93.1	104.933	95.0333	-	1.10417	0.00610723
372	KMPLDLSPLATPIIR	1xPhospho [S7]; 1xOxidation [M2]; 1xTMT6plex [K1]; 1xTMT6plex [N-Term]	1xPhospho [S7]	P15336 1xPhospho [S112]	0.000431616	0.000268219	12	P15336	ATF2	Cyclic AMP-dependent transcription factor ATF-2 OS=Homo sapiens OX=9606 GN=ATF2 PE=1 SV=4	1	2219.26	3	-0.25	225.428	28	112.1	96.3	106.4	103.8	92.3	89	104.933	95.0333	-	1.10417	0.198994
373	QSLLLSPALNYK	1xPhospho [S]; 1xTMT6plex [K12]; 1xTMT6plex [N-Term]	1xPhospho [S]	Q96MT3 1xPhospho [S]	0.000757577	0.000360158	2	Q96MT3	PRICKLE1	Prickle-like protein 1 OS=Homo sapiens OX=9606 GN=PRICKLE1 PE=1 SV=2	0	1885.06	3	-1.39	212.521	40	101.4	110.3	103.1	95.5	96.5	93.2	104.933	95.0667	-	1.10379	0.0271464
374	HLPSPPTLDSIITEYLR	1xPhospho [S4]; 1xTMT6plex [N-Term]	1xPhospho [S4]	Q9Y4B6 1xPhospho [S1000]	0.0812133	0.00638757	1	Q9Y4B6	DCAF1	DDB1- and CUL4-associated factor 1 OS=Homo sapiens OX=9606 GN=DCAF1 PE=1 SV=3	0	2261.18	3	-0.81	236.739	1	108.5	100.2	106.1	98.2	97.6	89.4	104.933	95.0667	-	1.10379	0.0585536
375	AALAPAKESPRK	1xPhospho [S9]; 2xTMT6plex [K7; K12]; 1xTMT6plex [N-Term]	1xPhospho [S9]	Q13428 1xPhospho [S906]	0.0376085	0.00365698	2	Q13428	TCOF1	Treacle protein OS=Homo sapiens OX=9606 GN=TCOF1 PE=1 SV=3	2	2006.18	4	-0.68	87.0235	4	99.9	109.3	105.6	93.9	100.1	91.2	104.933	95.0667	-	1.10379	0.0601309
376	DYGHSSSR	1xPhospho [S5]; 1xTMT6plex [N-Term]	1xPhospho [S5]	P38159 1xPhospho [S249]; Q96E39 1xPhospho [S249]	0.0354473	0.00360101	1	P38159; Q96E39	RBMX; RBMXL1	RNA-binding motif protein, X chromosome OS=Homo sapiens OX=9606 GN=RBMX PE=1 SV=3;RNA binding motif protein, X-linked-like-1 OS=Homo sapiens OX=9606 GN=RBMXL1 PE=1 SV=1	0	1217.51	2	-0.71	12.4985	13	109.2	108.4	97.1	86.2	113.3	85.7	104.9	95.0667	-	1.10344	0.377649
377	ISSKSPGHMVILDQTK	1xPhospho [S5]; 2xTMT6plex [K4; K16]; 1xTMT6plex [N-Term]	1xPhospho [S5]	Q9NWH9 1xPhospho [S553]	0.000533912	0.000268219	3	Q9NWH9	SLTM	SAFB-like transcription modulator OS=Homo sapiens OX=9606 GN=SLTM PE=1 SV=2	1	2508.39	4	-1.18	152.236	22	90.9	117.2	106.6	94.9	85.8	104.5	104.9	95.0667	-	1.10344	0.352494
378	NLSFEIK	1xPhospho [S3]; 1xTMT6plex [K7]; 1xTMT6plex [N-Term]	1xPhospho [S3]	Q05209 1xPhospho [S435]	0.0123893	0.00160541	24	Q05209	PTPN12	Tyrosine-protein phosphatase non-receptor type 12 OS=Homo sapiens OX=9606 GN=PTPN12 PE=1 SV=3	0	1388.76	2	7.29	182.495	26	113.6	93.7	107.5	97.9	102.4	85	104.933	95.1	-	1.1034	0.279285
379	DAVSPFSFSLLK	1xPhospho [S4]; 1xTMT6plex [K12]; 1xTMT6plex [N-Term]	1xPhospho [S4]	Q8NB46 1xPhospho [S1028]	0.00775338	0.00142095	2	Q8NB46	ANKRD52	Serine/threonine-protein phosphatase 6 regulatory ankyrin repeat subunit C OS=Homo sapiens OX=9606 GN=ANKRD52 PE=1 SV=3	0	1848.99	3	0.91	236.411	7	94.8	110.3	109.5	94	96	95.3	104.867	95.1	-	1.1027	0.126485
380	NLGYRDSGYYWEVPPSEVQLLK	1xPhospho [Y/S]; 1xTMT6plex [K22]; 1xTMT6plex [N-Term]	1xPhospho [Y/S]	P10398 1xPhospho [Y/S]	0.00101109	0.000360158	3	P10398	ARAF	Serine/threonine-protein kinase A-Raf OS=Homo sapiens OX=9606 GN=ARAF PE=1 SV=2	1	3151.59	4	0.74	233.121	17	111.8	96.5	106.4	95.4	103.9	86.1	104.9	95.1333	-	1.10266	0.225305
381	SQNHSRSPSEER	1xPhospho [S7]; 1xTMT6plex [N-Term]	1xPhospho [S7]	Q9H0G5 1xPhospho [S291]	0.00255963	0.000824932	5	Q9H0G5	NSRP1	Nuclear speckle splicing regulatory protein 1 OS=Homo sapiens OX=9606 GN=NSRP1 PE=1 SV=1	1	1722.78	4	-0.44	7.0895	27	100.7	106	108	96	95.9	93.5	104.9	95.1333	-	1.10266	0.0137114
382	SNTGQKTQPDVMSQNAR	1xPhospho [T7]; 1xTMT6plex [K6]; 1xTMT6plex [N-Term]	1xPhospho [T7]	Q96Q15 1xPhospho [T3550]	0.00036254	0.000268219	1	Q96Q15	SMG1	Serine/threonine-protein kinase SMG1 OS=Homo sapiens OX=9606 GN=SMG1 PE=1 SV=3	1	2400.17	3	-0.08	71.235	21	102.3	102.7	109.7	94.7	99	91.7	104.9	95.1333	-	1.10266	0.0380676
383	GSSFQSGRDDTWR	1xPhospho [S3]; 1xTMT6plex [N-Term]	1xPhospho [S3]	Q96KP1 1xPhospho [S432]	0.012341	0.00160541	1	Q96KP1	EXOC2	Exocyst complex component 2 OS=Homo sapiens OX=9606 GN=EXOC2 PE=1 SV=1	1	1807.8	3	-0.08	83.9478	3	94.6	110.5	109.5	98.1	78.8	108.5	104.867	95.1333	-	1.10231	0.390049
384	ASGSENEGDYNPGRK	1xPhospho [S4]; 1xTMT6plex [K15]; 1xTMT6plex [N-Term]	1xPhospho [S4]	Q02880 1xPhospho [S1552]	0.000833839	0.000360158	13	Q02880	TOP2B	DNA topoisomerase 2-beta OS=Homo sapiens OX=9606 GN=TOP2B PE=1 SV=3	1	2118.99	3	-1.44	69.6547	14	102.2	105.6	106.8	100.9	90.6	93.9	104.867	95.1333	-	1.10231	0.0432876
385	RSTQGVTLTDLQEAEK	1xPhospho [T/S]; 1xTMT6plex [K16]; 1xTMT6plex [N-Term]	1xPhospho [T/S]	O14974 1xPhospho [T/S]	4.69292e-07	0.000120771	101	O14974	PPP1R12A	Protein phosphatase 1 regulatory subunit 12A OS=Homo sapiens OX=9606 GN=PPP1R12A PE=1 SV=1	1	2314.21	3	-1.12	146.655	86	102.9	109.1	102.6	93.4	97	95	104.867	95.1333	-	1.10231	0.0145729
386	TLSKLNLCVDK	1xCarbamidomethyl [C8]; 1xPhospho [S3]; 2xTMT6plex [K4; K11]; 1xTMT6plex [N-Term]	1xPhospho [S3]	P28290 1xPhospho [S300]	0.00530687	0.00126585	2	P28290	ITPRID2	Protein ITPRID2 OS=Homo sapiens OX=9606 GN=ITPRID2 PE=1 SV=3	1	2058.16	3	-0.12	183.046	14	157.8	68.4	88.4	136.3	90.4	58.7	104.867	95.1333	-	1.10231	0.796027
387	HQSGSMR	1xPhospho [S5]; 1xTMT6plex [N-Term]	1xPhospho [S5]	Q9Y2H5 1xPhospho [S835]	0.0912443	0.00685411	1	Q9Y2H5	PLEKHA6	Pleckstrin homology domain-containing family A member 6 OS=Homo sapiens OX=9606 GN=PLEKHA6 PE=1 SV=4	0	1111.49	2	-0.74	8.4912	14	128.7	81.7	104.2	100.9	117.5	67	104.867	95.1333	-	1.10231	0.653927
388	EHMMDGVTTRTFCGTPDYIAPEIIAYQPYGK	1xCarbamidomethyl [C13]; 1xPhospho [T]; 1xOxidation [M4]; 1xTMT6plex [K31]; 1xTMT6plex [N-Term]	1xPhospho [T]	P17252 1xPhospho [T]	0.000407357	0.000268219	6	P17252	PRKCA	Protein kinase C alpha type OS=Homo sapiens OX=9606 GN=PRKCA PE=1 SV=4	1	4115.94	4	5.54	216.037	25	106.1	105.7	102.7	94.8	94.8	95.8	104.833	95.1333	-	1.10196	0.000989602
389	ESMCSTPAFPVSPETPYVK	1xCarbamidomethyl [C4]; 1xPhospho [S12]; 1xOxidation [M3]; 1xTMT6plex [K19]; 1xTMT6plex [N-Term]	1xPhospho [S12]	Q68CZ2 1xPhospho [S850]	3.7591e-05	0.000120771	10	Q68CZ2	TNS3	Tensin-3 OS=Homo sapiens OX=9606 GN=TNS3 PE=1 SV=2	0	2681.26	3	-2.45	188.025	47	106.7	108.4	99.4	95.6	94.9	94.9	104.833	95.1333	-	1.10196	0.0248691
390	TRPGSFQSLSDALSDTPAK	1xPhospho [S]; 1xTMT6plex [K19]; 1xTMT6plex [N-Term]	1xPhospho [S]	Q9H9C1 1xPhospho [S]	1.21459e-05	0.000120771	13	Q9H9C1	VIPAS39	Spermatogenesis-defective protein 39 homolog OS=Homo sapiens OX=9606 GN=VIPAS39 PE=1 SV=1	0	2516.28	3	-1.23	181.134	66	110.4	98.8	105.3	94.2	103.7	87.6	104.833	95.1667	-	1.10158	0.168225
391	ANVSSPHREFPPATAR	1xPhospho [S]; 1xTMT6plex [N-Term]	1xPhospho [S]	Q92530 1xPhospho [S]	0.000563379	0.000268219	22	Q92530	PSMF1	Proteasome inhibitor PI31 subunit OS=Homo sapiens OX=9606 GN=PSMF1 PE=1 SV=2	1	2046.01	3	-0.4	73.104	22	101.5	106.9	106.1	98	92.2	95.3	104.833	95.1667	-	1.10158	0.0152129
392	QSVSGLHR	1xPhospho [S2]; 1xTMT6plex [N-Term]	1xPhospho [S2]	Q8N1G4 1xPhospho [S431]	0.00788722	0.00142095	3	Q8N1G4	LRRC47	Leucine-rich repeat-containing protein 47 OS=Homo sapiens OX=9606 GN=LRRC47 PE=1 SV=1	0	1192.6	3	-1	42.7475	28	102.4	95	117.1	110.3	81.4	93.8	104.833	95.1667	-	1.10158	0.413174
393	HSSKPVLPTSGWK	1xPhospho [S3]; 2xTMT6plex [K4; K13]; 1xTMT6plex [N-Term]	1xPhospho [S3]	Q9C0I1 1xPhospho [S716]	0.00449429	0.00123342	1	Q9C0I1	MTMR12	Myotubularin-related protein 12 OS=Homo sapiens OX=9606 GN=MTMR12 PE=1 SV=2	0	2191.22	4	-0.37	136.248	12	108	95.9	110.6	101.8	97.9	85.8	104.833	95.1667	-	1.10158	0.217545
394	GSELRSSFK	1xPhospho [S6]; 1xTMT6plex [K9]; 1xTMT6plex [N-Term]	1xPhospho [S6]	Q8IVL0 1xPhospho [S1711]	0.0257789	0.00257028	1	Q8IVL0	NAV3	Neuron navigator 3 OS=Homo sapiens OX=9606 GN=NAV3 PE=1 SV=3	1	1548.82	3	-1.6	87.9617	1	108.9	95.4	110.2	103.4	95	87.1	104.833	95.1667	-	1.10158	0.22105
395	LVNSTRR	1xPhospho [T5]; 1xTMT6plex [N-Term]	1xPhospho [T5]	O94885 1xPhospho [T268]	0.141381	0.00933118	2	O94885	SASH1	SAM and SH3 domain-containing protein 1 OS=Homo sapiens OX=9606 GN=SASH1 PE=1 SV=3	1	1154.62	3	-0.73	33.7935	6	124.5	78.7	111.3	120	98.5	67	104.833	95.1667	-	1.10158	0.662507
396	QISPQEFIHELK	1xPhospho [S3]; 1xTMT6plex [K12]; 1xTMT6plex [N-Term]	1xPhospho [S3]	Q9NSV4 1xPhospho [S175]	0.000327853	0.000268219	2	Q9NSV4	DIAPH3	Protein diaphanous homolog 3 OS=Homo sapiens OX=9606 GN=DIAPH3 PE=1 SV=4	0	2007.07	3	0.32	224.446	31	91.1	114.8	108.6	101	96.6	88	104.833	95.2	-	1.10119	0.297909
397	TSPKPAVVETVTTAKPQQIQALMDEVTK	1xPhospho [T13]; 3xTMT6plex [K4; K15; K28]; 1xTMT6plex [N-Term]	1xPhospho [T13]	P56192 1xPhospho [T836]	0.000387663	0.000268219	1	P56192	MARS	Methionine--tRNA ligase, cytoplasmic OS=Homo sapiens OX=9606 GN=MARS PE=1 SV=2	0	4007.23	5	4.57	233.93	27	110	100.2	104.3	99.8	92	93.8	104.833	95.2	-	1.10119	0.0594886
398	QTPRSPDSTANVR	1xPhospho [S/T]; 1xTMT6plex [N-Term]	1xPhospho [S/T]	O75044 1xPhospho [S/T]	0.00191712	0.00074367	14	O75044	SRGAP2	SLIT-ROBO Rho GTPase-activating protein 2 OS=Homo sapiens OX=9606 GN=SRGAP2 PE=1 SV=3	1	1737.85	3	-2.18	39.9432	19	98.9	105.3	110.2	101.3	89.1	95.2	104.8	95.2	-	1.10084	0.1165
399	RAPSPSLLPASEHK	1xPhospho [S6]; 1xTMT6plex [K14]; 1xTMT6plex [N-Term]	1xPhospho [S6]	Q9Y566 1xPhospho [S2002]	0.00127113	0.000668296	1	Q9Y566	SHANK1	SH3 and multiple ankyrin repeat domains protein 1 OS=Homo sapiens OX=9606 GN=SHANK1 PE=1 SV=2	1	2028.1	4	6.28	104.817	26	100.1	106.6	107.7	92.2	94.7	98.7	104.8	95.2	-	1.10084	0.034057
400	KITSLSSSLDTSLDFSKENK	1xPhospho [S8]; 3xTMT6plex [K1; K17; K20]; 1xTMT6plex [N-Term]	1xPhospho [S8]	Q9P2Y5 1xPhospho [S550]	0.0297255	0.00285941	1	Q9P2Y5	UVRAG	UV radiation resistance-associated gene protein OS=Homo sapiens OX=9606 GN=UVRAG PE=1 SV=1	2	3196.75	5	-1.51	191.873	1	102.8	96.3	115.3	113.4	82.2	90	104.8	95.2	-	1.10084	0.428474
401	VVGKPAQLGTQRSQEADVQDWEFR	1xPhospho [S/T]; 1xTMT6plex [K4]; 1xTMT6plex [N-Term]	1xPhospho [S/T]	Q9C0C2 1xPhospho [S/T]	0.000733836	0.000360158	13	Q9C0C2	TNKS1BP1	182 kDa tankyrase-1-binding protein OS=Homo sapiens OX=9606 GN=TNKS1BP1 PE=1 SV=4	1	3282.67	4	-0.11	173.854	8	105	95.8	113.5	105.8	87	92.8	104.767	95.2	-	1.10049	0.27391
402	DVVMLDNLPDLPPALVPSPPKR	1xPhospho [S18]; 1xTMT6plex [K21]; 1xTMT6plex [N-Term]	1xPhospho [S18]	Q9BWH6 1xPhospho [S72]	0.00100761	0.000360158	2	Q9BWH6	RPAP1	RNA polymerase II-associated protein 1 OS=Homo sapiens OX=9606 GN=RPAP1 PE=1 SV=3	1	2921.6	5	5.38	235.962	32	102.2	103.5	108.6	97.1	93	95.5	104.767	95.2	-	1.10049	0.0139171
403	FDIYDPFHPTDEAYSPPPAPEQK	1xPhospho [S15]; 1xTMT6plex [K23]; 1xTMT6plex [N-Term]	1xPhospho [S15]	Q9H7N4 1xPhospho [S239]	2.62539e-06	0.000120771	15	Q9H7N4	SCAF1	Splicing factor, arginine/serine-rich 19 OS=Homo sapiens OX=9606 GN=SCAF1 PE=1 SV=3	0	3199.51	3	8.13	230.886	65	107.7	105.1	101.5	85.9	103	96.8	104.767	95.2333	-	1.10011	0.147119
404	NNLSASMFDLSMK	1xPhospho [S6]; 1xTMT6plex [K13]; 1xTMT6plex [N-Term]	1xPhospho [S6]	Q9BXF6 1xPhospho [S176]	0.000372664	0.000268219	24	Q9BXF6	RAB11FIP5	Rab11 family-interacting protein 5 OS=Homo sapiens OX=9606 GN=RAB11FIP5 PE=1 SV=1	0	1995.97	3	-0.59	226.126	42	102.5	108.6	103.2	96.9	96.1	92.7	104.767	95.2333	-	1.10011	0.0146951
405	FFTFDSPAELPSRTPRK	1xPhospho [T14]; 1xTMT6plex [K17]; 1xTMT6plex [N-Term]	1xPhospho [T14]	Q9NXH8 1xPhospho [T89]	0.00146725	0.000668296	1	Q9NXH8	TOR4A	Torsin-4A OS=Homo sapiens OX=9606 GN=TOR4A PE=1 SV=2	2	2534.32	4	5.52	188.896	31	101.9	102.2	110.2	91.1	99.2	95.4	104.767	95.2333	-	1.10011	0.0564966
406	TAVAPSAVNLADPRTPTAPAVNLAGAR	1xPhospho [T15]; 1xTMT6plex [N-Term]	1xPhospho [T15]	Q9UQ35 1xPhospho [T2289]	9.28646e-05	0.000120771	2	Q9UQ35	SRRM2	Serine/arginine repetitive matrix protein 2 OS=Homo sapiens OX=9606 GN=SRRM2 PE=1 SV=2	1	2910.54	4	5.18	179.867	27	109.3	102.9	102.1	95.4	93.5	96.8	104.767	95.2333	-	1.10011	0.0181754
407	SKESVPEFPLSPPK	1xPhospho [S11]; 2xTMT6plex [K2; K14]; 1xTMT6plex [N-Term]	1xPhospho [S11]	P16949 1xPhospho [S38]	3.68805e-05	0.000120771	31	P16949	STMN1	Stathmin OS=Homo sapiens OX=9606 GN=STMN1 PE=1 SV=3	1	2309.28	3	-1.25	179.356	26	100.4	109.1	104.7	95.9	93.6	96.2	104.733	95.2333	-	1.09975	0.022855
408	GSYNTVLSQPLFEK	1xPhospho [S8]; 1xTMT6plex [K14]; 1xTMT6plex [N-Term]	1xPhospho [S8]	Q5VUB5 1xPhospho [S494]	0.00155316	0.000668296	1	Q5VUB5	FAM171A1	Protein FAM171A1 OS=Homo sapiens OX=9606 GN=FAM171A1 PE=1 SV=1	0	2121.1	3	-0.74	209.665	15	102.4	103.1	108.7	93.7	92.5	99.5	104.733	95.2333	-	1.09975	0.0319474
409	RHTLEDR	1xPhospho [T3]; 1xTMT6plex [N-Term]	1xPhospho [T3]	O95696 1xPhospho [T885]	0.0288087	0.00285941	2	O95696	BRD1	Bromodomain-containing protein 1 OS=Homo sapiens OX=9606 GN=BRD1 PE=1 SV=1	1	1235.61	2	-1.26	13.2766	23	101.4	106.2	106.6	104.2	90	91.5	104.733	95.2333	-	1.09975	0.119142
410	LYNSEESRPYTNK	1xPhospho [T/S]; 1xTMT6plex [K13]; 1xTMT6plex [N-Term]	1xPhospho [T/S]	Q9NYV4 1xPhospho [T/S]	0.000709683	0.000360158	33	Q9NYV4	CDK12	Cyclin-dependent kinase 12 OS=Homo sapiens OX=9606 GN=CDK12 PE=1 SV=2	0	2139.05	3	-0.1	104.254	10	103.4	113.2	97.7	89.3	104.5	92	104.767	95.2667	-	1.09972	0.21838
411	EGLPVNNIFQQISPVVGDKQPTILK	1xPhospho [S13]; 2xTMT6plex [K19; K25]; 1xTMT6plex [N-Term]	1xPhospho [S13]	Q9Y2X0 1xPhospho [S326]	0.00644315	0.00126585	1	Q9Y2X0	MED16	Mediator of RNA polymerase II transcription subunit 16 OS=Homo sapiens OX=9606 GN=MED16 PE=1 SV=2	1	3501.97	4	-3	235.799	8	115.1	117	82.1	101.5	98.2	86.1	104.733	95.2667	-	1.09937	0.483073
412	SDSSGGYNLSDIIQSPSSTGLLK	1xPhospho [S15]; 1xTMT6plex [K23]; 1xTMT6plex [N-Term]	1xPhospho [S15]	Q9P2D0 1xPhospho [S1004]	2.83985e-06	0.000120771	1	Q9P2D0	IBTK	Inhibitor of Bruton tyrosine kinase OS=Homo sapiens OX=9606 GN=IBTK PE=1 SV=3	0	2864.43	3	-0.96	232.402	74	112.2	88.2	113.8	88.6	99.3	97.9	104.733	95.2667	-	1.09937	0.349085
413	VRSFISPIPSK	1xPhospho [S3]; 1xTMT6plex [K11]; 1xTMT6plex [N-Term]	1xPhospho [S3]	Q9UGU0 1xPhospho [S1259]	0.00288658	0.000909718	2	Q9UGU0	TCF20	Transcription factor 20 OS=Homo sapiens OX=9606 GN=TCF20 PE=1 SV=3	1	1769.01	3	0.62	166.542	19	106.1	104.8	103.3	92.6	96.3	96.9	104.733	95.2667	-	1.09937	0.00380523
414	SGAPAAESK	1xPhospho [S1]; 1xTMT6plex [K9]; 1xTMT6plex [N-Term]	1xPhospho [S1]	Q9NRX4 1xPhospho [S33]	0.000912282	0.000360158	2	Q9NRX4	PHPT1	14 kDa phosphohistidine phosphatase OS=Homo sapiens OX=9606 GN=PHPT1 PE=1 SV=1	0	1355.7	2	-1.91	57.4785	22	106.3	110.7	97.2	96.2	104.3	85.3	104.733	95.2667	-	1.09937	0.235701
415	FNSHPFPGAAGYPTYR	1xPhospho [T14]; 1xTMT6plex [N-Term]	1xPhospho [T14]	Q96J84 1xPhospho [T703]	0.00248736	0.000824932	1	Q96J84	KIRREL1	Kin of IRRE-like protein 1 OS=Homo sapiens OX=9606 GN=KIRREL1 PE=1 SV=2	0	2090.97	3	0.77	146.294	23	106.3	102.5	105.3	93.4	95.8	96.6	104.7	95.2667	-	1.09902	0.00317985
416	FSPGAPGGSGSQPNQK	1xPhospho [S]; 1xTMT6plex [K16]; 1xTMT6plex [N-Term]	1xPhospho [S]	Q15942 1xPhospho [S]	0.000163781	0.000120771	15	Q15942	ZYX	Zyxin OS=Homo sapiens OX=9606 GN=ZYX PE=1 SV=1	0	2054.01	3	-0.45	105.264	23	102.9	105.5	105.7	87.7	98.9	99.2	104.7	95.2667	-	1.09902	0.0723838
417	GLPPSMER	1xPhospho [S5]; 1xTMT6plex [N-Term]	1xPhospho [S5]	P38159 1xPhospho [S352]	0.00997651	0.00153373	59	P38159	RBMX	RNA-binding motif protein, X chromosome OS=Homo sapiens OX=9606 GN=RBMX PE=1 SV=3	0	1195.57	2	-0.91	100.42	22	101.6	106.7	105.8	97.3	98.2	90.3	104.7	95.2667	-	1.09902	0.032983
418	GSPERHHK	1xPhospho [S2]; 1xTMT6plex [K8]; 1xTMT6plex [N-Term]	1xPhospho [S2]	Q6NYC8 1xPhospho [S530]	0.00608649	0.00126585	2	Q6NYC8	PPP1R18	Phostensin OS=Homo sapiens OX=9606 GN=PPP1R18 PE=1 SV=1	1	1485.77	4	-1.68	11.3185	6	113.3	83.7	117.2	115.1	55.2	115.6	104.733	95.3	-	1.09899	0.698672
419	SEPSLEPESFRSPTFGK	1xPhospho [S/T]; 1xTMT6plex [K17]; 1xTMT6plex [N-Term]	1xPhospho [S/T]	Q9C0B5 1xPhospho [S/T]	0.000300306	0.000120771	7	Q9C0B5	ZDHHC5	Palmitoyltransferase ZDHHC5 OS=Homo sapiens OX=9606 GN=ZDHHC5 PE=1 SV=2	1	2433.21	3	3.93	167.53	20	102.3	110.2	101.6	94.8	96.1	95	104.7	95.3	-	1.09864	0.0279671
420	GPAFNMASPESDFGINLK	1xPhospho [S8]; 1xTMT6plex [K18]; 1xTMT6plex [N-Term]	1xPhospho [S8]	Q09666 1xPhospho [S5552]	0.000417189	0.000268219	2	Q09666	AHNAK	Neuroblast differentiation-associated protein AHNAK OS=Homo sapiens OX=9606 GN=AHNAK PE=1 SV=2	0	2433.19	3	8.29	234.4	59	102.3	108.8	103	93.1	97.7	95.1	104.7	95.3	-	1.09864	0.0185828
421	NATSPQVQRPSFMDYFDK	1xPhospho [S4]; 1xOxidation [M13]; 1xTMT6plex [K18]; 1xTMT6plex [N-Term]	1xPhospho [S4]	Q13188 1xPhospho [S385]	0.0029896	0.000909718	1	Q13188	STK3	Serine/threonine-protein kinase 3 OS=Homo sapiens OX=9606 GN=STK3 PE=1 SV=2	0	2685.28	3	-0.19	172.38	13	109.1	105.1	99.8	88	108.1	89.8	104.667	95.3	-	1.09829	0.249766
422	SIRDTPAK	1xPhospho [T5]; 1xTMT6plex [K8]; 1xTMT6plex [N-Term]	1xPhospho [T5]	P06748 1xPhospho [T199]	0.00384665	0.00116179	60	P06748	NPM1	Nucleophosmin OS=Homo sapiens OX=9606 GN=NPM1 PE=1 SV=2	1	1425.79	3	0.05	62.7128	13	100.5	106.3	107.2	90.2	96.8	98.9	104.667	95.3	-	1.09829	0.0493544
423	QRHSHGHYGCEYR	1xCarbamidomethyl [C10]; 1xPhospho [S4]; 1xTMT6plex [N-Term]	1xPhospho [S4]	A2AJT9 1xPhospho [S31]	0.0203733	0.00219201	1	A2AJT9	BCLAF3	BCLAF1 and THRAP3 family member 3 OS=Homo sapiens OX=9606 GN=BCLAF3 PE=1 SV=1	1	1995.86	4	-2.19	9.8723	37	99.5	105.4	109.2	104.6	72.3	109.1	104.7	95.3333	-	1.09825	0.47621
424	QEKPAEKPAETPVATSPTATDSTSGDSSR	1xPhospho [S/T]; 2xTMT6plex [K3; K7]; 1xTMT6plex [N-Term]	1xPhospho [S/T]	P54727 1xPhospho [S/T]	1.72932e-06	0.000120771	35	P54727	RAD23B	UV excision repair protein RAD23 homolog B OS=Homo sapiens OX=9606 GN=RAD23B PE=1 SV=1	0	3712.85	4	-0.45	102.993	42	116.4	102.4	95.2	94.3	100.5	91.2	104.667	95.3333	-	1.0979	0.241703
425	SHSDASVGSHSSTESEHGSSSPR	1xPhospho [S]; 1xTMT6plex [N-Term]	1xPhospho [S]	Q6XZF7 1xPhospho [S]	7.38375e-06	0.000120771	2	Q6XZF7	DNMBP	Dynamin-binding protein OS=Homo sapiens OX=9606 GN=DNMBP PE=1 SV=1	0	2621.11	4	1.15	12.9114	54	104	108.8	101.2	106.2	91.9	87.9	104.667	95.3333	-	1.0979	0.193693
426	YMSFTDKSAEDYNSSNALNVK	1xPhospho [T/S]; 2xTMT6plex [K7; K21]; 1xTMT6plex [N-Term]	1xPhospho [T/S]	Q13153 1xPhospho [T/S]	0.0051679	0.00126585	3	Q13153	PAK1	Serine/threonine-protein kinase PAK 1 OS=Homo sapiens OX=9606 GN=PAK1 PE=1 SV=2	1	3151.53	4	-3.24	189.533	13	103.6	100.9	109.5	102.6	84.3	99.1	104.667	95.3333	-	1.0979	0.204101
427	SYSVVASEYDK	1xPhospho [S3]; 1xTMT6plex [K11]; 1xTMT6plex [N-Term]	1xPhospho [S3]	O75592 1xPhospho [S3478]	0.00384665	0.00116179	7	O75592	MYCBP2	E3 ubiquitin-protein ligase MYCBP2 OS=Homo sapiens OX=9606 GN=MYCBP2 PE=1 SV=4	0	1785.87	3	-1.25	143.919	13	103.1	110.1	100.7	97.4	100	88.6	104.633	95.3333	-	1.09755	0.105134
428	TLTGKTITLEVEPSDTIENVK	1xPhospho [T]; 2xTMT6plex [K5; K21]; 1xTMT6plex [N-Term]	1xPhospho [T]	P62979 1xPhospho [T]	0.00442045	0.00116179	2	P62979	RPS27A	Ubiquitin-40S ribosomal protein S27a OS=Homo sapiens OX=9606 GN=RPS27A PE=1 SV=2	1	3055.68	4	-0.29	214.871	14	101.2	104	108.7	96.4	91.8	97.8	104.633	95.3333	-	1.09755	0.0306935
429	CATPVIIDEILPSKK	1xCarbamidomethyl [C1]; 1xPhospho [T3]; 2xTMT6plex [K14; K15]; 1xTMT6plex [N-Term]	1xPhospho [T3]	Q9ULW0 1xPhospho [T147]	0.000140099	0.000120771	7	Q9ULW0	TPX2	Targeting protein for Xklp2 OS=Homo sapiens OX=9606 GN=TPX2 PE=1 SV=2	1	2451.39	4	-1.72	230.528	17	100.3	106.2	107.5	98.8	93.1	94.2	104.667	95.3667	-	1.09752	0.0300116
430	RGAQPGRHSVTGYGDCAVGAR	1xCarbamidomethyl [C16]; 1xPhospho [S9]; 1xTMT6plex [N-Term]	1xPhospho [S9]	Q96IF1 1xPhospho [S263]	2.17268e-05	0.000120771	3	Q96IF1	AJUBA	LIM domain-containing protein ajuba OS=Homo sapiens OX=9606 GN=AJUBA PE=1 SV=1	2	2481.18	4	1.91	48.2504	65	113.6	105.8	94.5	86.6	97.7	101.8	104.633	95.3667	-	1.09717	0.265607
431	QRSLGPSLATDKS	1xPhospho [S3]; 1xTMT6plex [K12]; 1xTMT6plex [N-Term]	1xPhospho [S3]	Q9H3N1 1xPhospho [S270]	0.00106678	0.000360158	6	Q9H3N1	TMX1	Thioredoxin-related transmembrane protein 1 OS=Homo sapiens OX=9606 GN=TMX1 PE=1 SV=1	2	1898.01	3	-1.54	104.146	32	105.3	102.4	106.2	95.4	99.1	91.6	104.633	95.3667	-	1.09717	0.0193956
432	KAEGSPSEGKK	1xPhospho [S5]; 3xTMT6plex [K1; K10; K11]; 1xTMT6plex [N-Term]	1xPhospho [S5]	Q9P2E9 1xPhospho [S573]	0.000778199	0.000360158	2	Q9P2E9	RRBP1	Ribosome-binding protein 1 OS=Homo sapiens OX=9606 GN=RRBP1 PE=1 SV=5	2	2114.2	3	-0.22	58.9525	5	105.5	112.5	95.9	94.1	102	90	104.633	95.3667	-	1.09717	0.195119
433	QSHSESPSLQSK	1xPhospho [S6]; 1xTMT6plex [K12]; 1xTMT6plex [N-Term]	1xPhospho [S6]	Q9UQ35 1xPhospho [S1083]	0.000139838	0.000120771	36	Q9UQ35	SRRM2	Serine/arginine repetitive matrix protein 2 OS=Homo sapiens OX=9606 GN=SRRM2 PE=1 SV=2	0	1852.92	3	0.36	53.0108	65	93.8	96	124.1	100.2	89.7	96.2	104.633	95.3667	-	1.09717	0.415947
434	ACRPPGSPGRAPPPTPAPSGCDPR	2xCarbamidomethyl [C2; C21]; 1xPhospho [S7]; 1xTMT6plex [N-Term]	1xPhospho [S7]	O95685 1xPhospho [S46]	0.00618277	0.00126585	1	O95685	PPP1R3D	Protein phosphatase 1 regulatory subunit 3D OS=Homo sapiens OX=9606 GN=PPP1R3D PE=1 SV=1	1	2764.3	4	-2.86	73.9717	4	103.5	100.3	110	99.5	90.5	96.1	104.6	95.3667	-	1.09682	0.075838
435	HASAPSHVQPSDSEK	1xPhospho [S]; 1xTMT6plex [K15]; 1xTMT6plex [N-Term]	1xPhospho [S]	O60343 1xPhospho [S]	2.69647e-05	0.000120771	8	O60343	TBC1D4	TBC1 domain family member 4 OS=Homo sapiens OX=9606 GN=TBC1D4 PE=1 SV=2	0	2115.03	3	1.06	50.2023	54	101.8	105.4	106.6	99.9	96.5	89.7	104.6	95.3667	-	1.09682	0.050074
436	RTSLGEVSK	1xPhospho [S3]; 1xTMT6plex [K9]; 1xTMT6plex [N-Term]	1xPhospho [S3]	Q9ULJ8 1xPhospho [S840]	0.0115104	0.00153373	2	Q9ULJ8	PPP1R9A	Neurabin-1 OS=Homo sapiens OX=9606 GN=PPP1R9A PE=1 SV=2	1	1514.83	3	-0.2	83.8501	7	117.6	96.1	100.1	103.3	89.8	93	104.6	95.3667	-	1.09682	0.299735
437	RTPSEADRWLEEVSK	1xPhospho [T/S]; 1xTMT6plex [K15]; 1xTMT6plex [N-Term]	1xPhospho [T/S]	P49757 1xPhospho [T/S]	0.00143562	0.000668296	12	P49757	NUMB	Protein numb homolog OS=Homo sapiens OX=9606 GN=NUMB PE=1 SV=2	2	2341.2	4	-0.79	162.299	21	101.6	107	105.3	98	93.2	95	104.633	95.4	-	1.09679	0.0121371
438	ATVASSTQK	1xPhospho [S6]; 1xTMT6plex [K9]; 1xTMT6plex [N-Term]	1xPhospho [S6]	Q9UHD8 1xPhospho [S59]	0.0015852	0.000668296	4	Q9UHD8	SEPTIN9	Septin-9 OS=Homo sapiens OX=9606 GN=SEPTIN9 PE=1 SV=2	0	1430.77	2	1.82	57.981	31	105.9	101.9	106.1	93.9	99.4	92.9	104.633	95.4	-	1.09679	0.0193707
439	ISCMSKPPAPNPTPPR	1xCarbamidomethyl [C3]; 1xPhospho [T13]; 1xTMT6plex [K6]; 1xTMT6plex [N-Term]	1xPhospho [T13]	P46734 1xPhospho [T39]	0.0275522	0.00279669	1	P46734	MAP2K3	Dual specificity mitogen-activated protein kinase kinase 3 OS=Homo sapiens OX=9606 GN=MAP2K3 PE=1 SV=2	0	2288.17	3	-0.83	130.134	4	106.2	100.3	107.3	93.2	96.2	96.8	104.6	95.4	-	1.09644	0.0196484
440	LSSTGLICIDSLK	1xCarbamidomethyl [C8]; 2xPhospho [S3; T4]; 1xTMT6plex [K13]; 1xTMT6plex [N-Term]	2xPhospho [S3; T4]	P35556 2xPhospho [S885; T886]	0.0536217	0.00464442	2	P35556	FBN2	Fibrillin-2 OS=Homo sapiens OX=9606 GN=FBN2 PE=1 SV=3	0	2025.01	3	3.15	133.235	17	103.1	106.4	104.3	94.4	94.4	97.4	104.6	95.4	-	1.09644	0.00269661
441	ANEAGGQVGPEAPRPPETSPEMR	1xPhospho [S19]; 1xTMT6plex [N-Term]	1xPhospho [S19]	Q8N3D4 1xPhospho [S285]	3.95024e-05	0.000120771	27	Q8N3D4	EHBP1L1	EH domain-binding protein 1-like protein 1 OS=Homo sapiens OX=9606 GN=EHBP1L1 PE=1 SV=2	0	2686.25	3	-0.7	115.782	40	107.4	106.1	100.3	94.7	97.6	93.9	104.6	95.4	-	1.09644	0.0199893
442	SGTLKSPPKGFDTTAINK	1xPhospho [S6]; 3xTMT6plex [K5; K9; K18]; 1xTMT6plex [N-Term]	1xPhospho [S6]	Q14155 1xPhospho [S257]	0.00340577	0.00109493	1	Q14155	ARHGEF7	Rho guanine nucleotide exchange factor 7 OS=Homo sapiens OX=9606 GN=ARHGEF7 PE=1 SV=2	2	2858.62	4	-0.63	153.85	0	104.4	107.8	101.6	89.4	96.4	100.4	104.6	95.4	-	1.09644	0.0667946
443	SSTLSQLPGDK	1xPhospho [T3]; 1xTMT6plex [K11]; 1xTMT6plex [N-Term]	1xPhospho [T3]	O60271 1xPhospho [T595]	0.013039	0.00160541	3	O60271	SPAG9	C-Jun-amino-terminal kinase-interacting protein 4 OS=Homo sapiens OX=9606 GN=SPAG9 PE=1 SV=4	0	1670.88	3	-1.14	139.482	8	104.7	100.9	108.1	91.9	103.4	90.9	104.567	95.4	-	1.09609	0.112322
444	ESVPEFPLSPPKKK	1xPhospho [S9]; 3xTMT6plex [K12; K13; K14]; 1xTMT6plex [N-Term]	1xPhospho [S9]	P16949 1xPhospho [S38]	0.0404628	0.00387789	6	P16949	STMN1	Stathmin OS=Homo sapiens OX=9606 GN=STMN1 PE=1 SV=3	2	2579.5	5	3	167.599	12	97.5	98.9	117.3	108.9	75.7	101.6	104.567	95.4	-	1.09609	0.484883
445	KFQEQECPPSPEPTRK	1xCarbamidomethyl [C7]; 1xPhospho [S10]; 2xTMT6plex [K1; K16]; 1xTMT6plex [N-Term]	1xPhospho [S10]	P62070 1xPhospho [S186]	0.000169331	0.000120771	15	P62070	RRAS2	Ras-related protein R-Ras2 OS=Homo sapiens OX=9606 GN=RRAS2 PE=1 SV=1	2	2725.4	3	-0.15	96.2354	24	96.6	103.7	113.5	96.4	93.1	96.8	104.6	95.4333	-	1.09605	0.142937
446	QSLSPMSQRPVLK	1xPhospho [S4]; 1xTMT6plex [K13]; 1xTMT6plex [N-Term]	1xPhospho [S4]	Q9NSV4 1xPhospho [S1093]	0.00201555	0.00074367	4	Q9NSV4	DIAPH3	Protein diaphanous homolog 3 OS=Homo sapiens OX=9606 GN=DIAPH3 PE=1 SV=4	0	2009.1	3	-2.58	133.68	12	99.6	108.8	105.4	96.6	97.1	92.6	104.6	95.4333	-	1.09605	0.0393396
447	VNFPENGFLSPDKLSLLEK	1xPhospho [S10]; 2xTMT6plex [K13; K19]; 1xTMT6plex [N-Term]	1xPhospho [S10]	P31689 1xPhospho [S335]	0.000758849	0.000360158	2	P31689	DNAJA1	DnaJ homolog subfamily A member 1 OS=Homo sapiens OX=9606 GN=DNAJA1 PE=1 SV=2	1	2914.59	4	9.71	236.351	17	98.2	111.6	103.9	96.3	88.9	101.1	104.567	95.4333	-	1.0957	0.157492
448	KAISSANLLVR	1xPhospho [S4]; 1xTMT6plex [K1]; 1xTMT6plex [N-Term]	1xPhospho [S4]	Q32P44 1xPhospho [S176]	0.00303224	0.000909718	6	Q32P44	EML3	Echinoderm microtubule-associated protein-like 3 OS=Homo sapiens OX=9606 GN=EML3 PE=1 SV=1	1	1710.01	3	-0.48	143.75	36	123.8	74.3	115.6	120.2	94.3	71.8	104.567	95.4333	-	1.0957	0.682421
449	LQRSPVLK	1xPhospho [S4]; 1xTMT6plex [K8]; 1xTMT6plex [N-Term]	1xPhospho [S4]	Q6F5E8 1xPhospho [S1381]	0.064306	0.00504488	2	Q6F5E8	CARMIL2	Capping protein, Arp2/3 and myosin-I linker protein 2 OS=Homo sapiens OX=9606 GN=CARMIL2 PE=1 SV=2	1	1478.89	3	-0.33	98.1734	3	99.8	110.9	103	83.7	89.4	113.2	104.567	95.4333	-	1.0957	0.396075
450	NYKSSPEIQEPIKPLEK	1xPhospho [S5]; 3xTMT6plex [K3; K13; K17]; 1xTMT6plex [N-Term]	1xPhospho [S5]	Q9P260 1xPhospho [S244]	0.0596801	0.004901	1	Q9P260	RELCH	RAB11-binding protein RELCH OS=Homo sapiens OX=9606 GN=RELCH PE=1 SV=2	1	2996.69	4	-0.59	159.044	4	105	108.2	100.5	94.9	94.5	96.9	104.567	95.4333	-	1.0957	0.0178296
451	RITSPLMEPSSIEK	1xPhospho [S4]; 1xTMT6plex [K14]; 1xTMT6plex [N-Term]	1xPhospho [S4]	P28066 1xPhospho [S56]	0.000155202	0.000120771	5	P28066	PSMA5	Proteasome subunit alpha type-5 OS=Homo sapiens OX=9606 GN=PSMA5 PE=1 SV=3	1	2126.13	3	0.29	162.193	36	109.3	98	106.3	93.8	93	99.5	104.533	95.4333	-	1.09535	0.0826362
452	LRPSLDFDK	1xPhospho [S4]; 1xTMT6plex [K9]; 1xTMT6plex [N-Term]	1xPhospho [S4]	Q9NYF3 1xPhospho [S299]	0.00187587	0.000668296	33	Q9NYF3	FAM53C	Protein FAM53C OS=Homo sapiens OX=9606 GN=FAM53C PE=1 SV=1	0	1628.88	3	-2.59	169.07	22	105.3	109.1	99.2	92.7	99.3	94.3	104.533	95.4333	-	1.09535	0.0601525
453	SSSLEMTPYNTPQLSPATTPANK	1xPhospho [S15]; 1xTMT6plex [K23]; 1xTMT6plex [N-Term]	1xPhospho [S15]	Q14C86 1xPhospho [S466]	6.48653e-07	0.000120771	5	Q14C86	GAPVD1	GTPase-activating protein and VPS9 domain-containing protein 1 OS=Homo sapiens OX=9606 GN=GAPVD1 PE=1 SV=2	0	2973.47	3	-0.95	179.628	62	100.7	112.4	100.6	94.5	95.4	96.5	104.567	95.4667	-	1.09532	0.0830831
454	ASSPSEHGPR	1xPhospho [S3]; 1xTMT6plex [N-Term]	1xPhospho [S3]	Q9NSU2 1xPhospho [S167]	0.00280124	0.000824932	2	Q9NSU2	TREX1	Three-prime repair exonuclease 1 OS=Homo sapiens OX=9606 GN=TREX1 PE=1 SV=2	0	1333.61	2	1.47	16.256	20	108.4	99.2	106	94.2	95.5	96.7	104.533	95.4667	-	1.09497	0.0334295
455	KLEDVKNSPTFK	1xPhospho [S8]; 3xTMT6plex [K1; K6; K12]; 1xTMT6plex [N-Term]	1xPhospho [S8]	P55327 1xPhospho [S171]	0.0054675	0.00126585	1	P55327	TPD52	Tumor protein D52 OS=Homo sapiens OX=9606 GN=TPD52 PE=1 SV=2	2	2402.39	4	-0.91	133.341	6	104.8	106.7	102.1	95.5	101.1	89.8	104.533	95.4667	-	1.09497	0.0618181
456	MSPKPELTEEQKQEIR	1xPhospho [S2]; 2xTMT6plex [K4; K12]; 1xTMT6plex [N-Term]	1xPhospho [S2]	P41208 1xPhospho [S20]	0.000332457	0.000268219	1	P41208	CETN2	Centrin-2 OS=Homo sapiens OX=9606 GN=CETN2 PE=1 SV=1	1	2710.45	3	2.31	125.334	9	102.2	114.1	97.2	97.5	95.1	93.8	104.5	95.4667	-	1.09462	0.152945
457	DQHHLGSPSR	1xPhospho [S7]; 1xTMT6plex [N-Term]	1xPhospho [S7]	Q9H8M2 1xPhospho [S566]	0.00669706	0.00126585	1	Q9H8M2	BRD9	Bromodomain-containing protein 9 OS=Homo sapiens OX=9606 GN=BRD9 PE=1 SV=2	0	1442.67	4	0.55	16.7475	21	104.6	91.9	117	113.7	80.9	91.8	104.5	95.4667	-	1.09462	0.495585
458	LYSSEESRPYTNK	1xPhospho [T11]; 1xTMT6plex [K13]; 1xTMT6plex [N-Term]	1xPhospho [T11]	Q14004 1xPhospho [T871]	0.00170601	0.000668296	16	Q14004	CDK13	Cyclin-dependent kinase 13 OS=Homo sapiens OX=9606 GN=CDK13 PE=1 SV=2	0	2112.04	3	-0.92	105.37	8	103.6	114.6	95.3	89.2	105.9	91.3	104.5	95.4667	-	1.09462	0.304168
459	AHEDRPSSR	1xPhospho [S8]; 1xTMT6plex [N-Term]	1xPhospho [S8]	Q96J84 1xPhospho [S617]	0.00682917	0.00126585	4	Q96J84	KIRREL1	Kin of IRRE-like protein 1 OS=Homo sapiens OX=9606 GN=KIRREL1 PE=1 SV=2	0	1363.63	3	-1.27	7.6549	13	112	109.1	92.5	103.7	91	91.8	104.533	95.5	-	1.09459	0.285429
460	RNTFVGTPFWMAPEVIK	1xPhospho [T]; 1xOxidation [M11]; 1xTMT6plex [K17]; 1xTMT6plex [N-Term]	1xPhospho [T]	O00506 1xPhospho [T]	0.000105168	0.000120771	11	O00506	STK25	Serine/threonine-protein kinase 25 OS=Homo sapiens OX=9606 GN=STK25 PE=1 SV=1	1	2547.32	3	-1.08	228.541	44	108	97.2	108.4	105.5	98.3	82.7	104.533	95.5	-	1.09459	0.303858
461	DTEEPLPVKESDQTLAALLSPK	1xPhospho [S20]; 2xTMT6plex [K9; K22]; 1xTMT6plex [N-Term]	1xPhospho [S20]	P18583 1xPhospho [S1697]	5.25717e-05	0.000120771	3	P18583	SON	Protein SON OS=Homo sapiens OX=9606 GN=SON PE=1 SV=4	1	3148.7	4	8.49	233.375	38	99.1	103.8	110.6	99.2	89	98.3	104.5	95.5	-	1.09424	0.125994
462	KGGHERPPSPGLR	1xPhospho [S9]; 1xTMT6plex [K1]; 1xTMT6plex [N-Term]	1xPhospho [S9]	Q86UU1 1xPhospho [S324]	0.0100877	0.00153373	2	Q86UU1	PHLDB1	Pleckstrin homology-like domain family B member 1 OS=Homo sapiens OX=9606 GN=PHLDB1 PE=1 SV=1	1	1926.05	5	0.71	48.8685	8	110.7	95.3	107.5	92.1	95.2	99.2	104.5	95.5	-	1.09424	0.153742
463	LSSQISAGEEKWNSVSPASAGK	1xPhospho [S]; 2xTMT6plex [K11; K22]; 1xTMT6plex [N-Term]	1xPhospho [S]	Q86UE4 1xPhospho [S]	0.000223792	0.000120771	4	Q86UE4	MTDH	Protein LYRIC OS=Homo sapiens OX=9606 GN=MTDH PE=1 SV=2	1	3000.56	4	0.31	186.371	38	103.5	101.4	108.6	104	86.6	96	104.5	95.5333	-	1.09386	0.176127
464	QASDTGSNDAHNK	1xPhospho [S3]; 1xTMT6plex [K13]; 1xTMT6plex [N-Term]	1xPhospho [S3]	P20810 1xPhospho [S71]	0.00321927	0.000909718	1	P20810	CAST	Calpastatin OS=Homo sapiens OX=9606 GN=CAST PE=1 SV=4	0	1882.87	3	-1.75	25.9652	24	102.8	75.1	135.6	107.2	97.2	82.2	104.5	95.5333	-	1.09386	0.660503
465	RRPTLGVQLDDK	1xPhospho [T4]; 1xTMT6plex [K12]; 1xTMT6plex [N-Term]	1xPhospho [T4]	Q13769 1xPhospho [T328]	0.0016181	0.000668296	4	Q13769	THOC5	THO complex subunit 5 homolog OS=Homo sapiens OX=9606 GN=THOC5 PE=1 SV=2	1	1936.08	3	0.08	109.053	12	102.4	107.4	103.7	93.3	100.7	92.6	104.5	95.5333	-	1.09386	0.0401029
466	SEPRPPISSPR	1xPhospho [S]; 1xTMT6plex [N-Term]	1xPhospho [S]	Q6WKZ4 1xPhospho [S]	0.00927414	0.00153373	18	Q6WKZ4	RAB11FIP1	Rab11 family-interacting protein 1 OS=Homo sapiens OX=9606 GN=RAB11FIP1 PE=1 SV=3	0	1531.78	3	-0.88	74.6357	20	103.2	108.2	102	96	93.7	96.9	104.467	95.5333	-	1.09351	0.0136353
467	TASAPNLAETEKETAEHLDLAGASSRPK	1xPhospho [S3]; 2xTMT6plex [K12; K28]; 1xTMT6plex [N-Term]	1xPhospho [S3]	Q86W92 1xPhospho [S540]	4.21485e-05	0.000120771	4	Q86W92	PPFIBP1	Liprin-beta-1 OS=Homo sapiens OX=9606 GN=PPFIBP1 PE=1 SV=2	1	3661.9	5	-1.51	178.582	5	104.8	105.1	103.5	96.9	98.3	91.4	104.467	95.5333	-	1.09351	0.0144774
468	DYGHSSSRDDYPSR	1xPhospho [S]; 1xTMT6plex [N-Term]	1xPhospho [S]	P38159 1xPhospho [S]; Q96E39 1xPhospho [S]	0.00183582	0.000668296	11	P38159; Q96E39	RBMX; RBMXL1	RNA-binding motif protein, X chromosome OS=Homo sapiens OX=9606 GN=RBMX PE=1 SV=3;RNA binding motif protein, X-linked-like-1 OS=Homo sapiens OX=9606 GN=RBMXL1 PE=1 SV=1	1	1950.82	3	-2.15	39.3626	5	101.5	102.5	109.3	99.9	92.6	94.1	104.433	95.5333	-	1.09316	0.0547444
469	EKGTWVQLK	1xPhospho [T4]; 2xTMT6plex [K2; K9]; 1xTMT6plex [N-Term]	1xPhospho [T4]	P46778 1xPhospho [T124]	0.0163601	0.00182624	4	P46778	RPL21	60S ribosomal protein L21 OS=Homo sapiens OX=9606 GN=RPL21 PE=1 SV=2	1	1856.07	3	0.91	144.129	18	107.2	104.4	101.8	98.2	96.1	92.4	104.467	95.5667	-	1.09313	0.0180873
470	IADFGLSNMMSDGEFLRTSCGSPNYAAPEVISGR	1xCarbamidomethyl [C20]; 1xPhospho [S/T]; 1xTMT6plex [N-Term]	1xPhospho [S/T]	Q13131 1xPhospho [S/T]	3.0836e-06	0.000120771	2	Q13131	PRKAA1	5'-AMP-activated protein kinase catalytic subunit alpha-1 OS=Homo sapiens OX=9606 GN=PRKAA1 PE=1 SV=4	1	3958.8	4	4.79	235.633	47	106.2	108.8	98.3	94.9	101.6	90.2	104.433	95.5667	-	1.09278	0.124509
471	QSVDKVTSPTKV	1xPhospho [S/T]; 2xTMT6plex [K5; K11]; 1xTMT6plex [N-Term]	1xPhospho [S/T]	Q05682 1xPhospho [S/T]	0.0129364	0.00160541	10	Q05682	CALD1	Caldesmon OS=Homo sapiens OX=9606 GN=CALD1 PE=1 SV=3	2	2056.17	3	-1.71	111.605	3	99	104	110.3	100.1	85.1	101.5	104.433	95.5667	-	1.09278	0.224913
472	LQELASPPAGRPTPAPR	1xPhospho [S6]; 1xTMT6plex [N-Term]	1xPhospho [S6]	Q8N3F8 1xPhospho [S295]	0.00015607	0.000120771	7	Q8N3F8	MICALL1	MICAL-like protein 1 OS=Homo sapiens OX=9606 GN=MICALL1 PE=1 SV=2	0	2067.09	3	-2.01	126.665	37	105.4	100.9	107	94.5	100.1	92.1	104.433	95.5667	-	1.09278	0.0414131
473	YEPNFAHGLASLQIPHGATVK	1xPhospho [S11]; 1xTMT6plex [K21]; 1xTMT6plex [N-Term]	1xPhospho [S11]	Q9BSU1 1xPhospho [S159]	0.000360048	0.000268219	2	Q9BSU1	C16orf70	UPF0183 protein C16orf70 OS=Homo sapiens OX=9606 GN=C16orf70 PE=1 SV=1	0	2788.46	4	0.3	203.311	27	113.6	102.6	97	106.5	104.7	75.5	104.4	95.5667	-	1.09243	0.473207
474	QISQDVKLEPDILLR	1xPhospho [S3]; 1xTMT6plex [K7]; 1xTMT6plex [N-Term]	1xPhospho [S3]	Q01433 1xPhospho [S168]	0.00144607	0.000668296	10	Q01433	AMPD2	AMP deaminase 2 OS=Homo sapiens OX=9606 GN=AMPD2 PE=1 SV=2	1	2305.29	3	3.64	215.223	15	111.7	83.8	117.7	104.3	97.3	85.1	104.4	95.5667	-	1.09243	0.497631
475	TALPAQSAATLPAR	1xPhospho [T10]; 1xTMT6plex [N-Term]	1xPhospho [T10]	Q01082 1xPhospho [T2187]	0.000234175	0.000120771	4	Q01082	SPTBN1	Spectrin beta chain, non-erythrocytic 1 OS=Homo sapiens OX=9606 GN=SPTBN1 PE=1 SV=2	0	1676.89	3	3.06	121.677	40	108.8	102.3	102.1	94.6	95.1	97	104.4	95.5667	-	1.09243	0.0189547
476	KSPTMEQAVQTASAHLPAPAAVGR	1xPhospho [S2]; 1xTMT6plex [K1]; 1xTMT6plex [N-Term]	1xPhospho [S2]	Q8ND56 1xPhospho [S192]	1.81761e-06	0.000120771	2	Q8ND56	LSM14A	Protein LSM14 homolog A OS=Homo sapiens OX=9606 GN=LSM14A PE=1 SV=3	1	2956.55	4	-2.15	178.904	26	106.9	109.4	96.9	98.7	103.5	84.6	104.4	95.6	-	1.09205	0.267524
477	SDSVLPASHGHLPQAGSLER	1xPhospho [S17]; 1xTMT6plex [N-Term]	1xPhospho [S17]	Q8N4C8 1xPhospho [S763]	0.000122222	0.000120771	11	Q8N4C8	MINK1	Misshapen-like kinase 1 OS=Homo sapiens OX=9606 GN=MINK1 PE=1 SV=2	0	2367.17	4	-0.78	120.074	40	104.5	102.7	106	98.2	98	90.6	104.4	95.6	-	1.09205	0.0302737
478	QGPVSPGPAPPPSFIMSYK	1xPhospho [S5]; 1xOxidation [M16]; 1xTMT6plex [K19]; 1xTMT6plex [N-Term]	1xPhospho [S5]	P29375 1xPhospho [S1666]	0.00121408	0.000485341	3	P29375	KDM5A	Lysine-specific demethylase 5A OS=Homo sapiens OX=9606 GN=KDM5A PE=1 SV=3	0	2511.28	3	-1.97	190.473	18	103	109.5	100.7	90.6	98.8	97.4	104.4	95.6	-	1.09205	0.0737244
479	LSDPPTSPSSPSQMMPHVQTHF	1xPhospho [S9]; 1xTMT6plex [N-Term]	1xPhospho [S9]	Q13496 1xPhospho [S590]	0.000439748	0.000268219	2	Q13496	MTM1	Myotubularin OS=Homo sapiens OX=9606 GN=MTM1 PE=1 SV=2	0	2717.23	4	-1.56	191.048	35	97.5	105.3	110.4	100.5	92.5	93.8	104.4	95.6	-	1.09205	0.121928
480	TEGAEATPGAQKR	1xPhospho [T7]; 1xTMT6plex [K12]; 1xTMT6plex [N-Term]	1xPhospho [T7]	Q16666 1xPhospho [T123]	0.0108303	0.00153373	4	Q16666	IFI16	Gamma-interferon-inducible protein 16 OS=Homo sapiens OX=9606 GN=IFI16 PE=1 SV=3	1	1853.95	3	-2.02	46.9956	10	102.8	102.1	108.3	99.1	91.3	96.4	104.4	95.6	-	1.09205	0.0431806
481	STVHEILCKLSLEGDHSTPPSAYGSVK	1xAcetyl [N-Term]; 1xCarbamidomethyl [C8]; 1xPhospho [S]; 2xTMT6plex [K9; K27]	1xPhospho [S]	P07355 1xAcetyl [N-Term]; 1xPhospho [S]	2.18936e-05	0.000120771	6	P07355	ANXA2	Annexin A2 OS=Homo sapiens OX=9606 GN=ANXA2 PE=1 SV=2	1	3492.75	4	-0.68	228.825	53	100.7	109.5	103	100.9	101.1	84.8	104.4	95.6	-	1.09205	0.216913
482	LCAGIMITASHNPK	1xCarbamidomethyl [C2]; 1xPhospho [S10]; 1xTMT6plex [K14]; 1xTMT6plex [N-Term]	1xPhospho [S10]	Q96G03 1xPhospho [S165]	4.88096e-05	0.000120771	11	Q96G03	PGM2	Phosphoglucomutase-2 OS=Homo sapiens OX=9606 GN=PGM2 PE=1 SV=4	0	2051.06	3	1.04	159.319	38	103.5	108.2	101.5	93.6	99.7	93.5	104.4	95.6	-	1.09205	0.0368191
483	TASSPDSLR	1xPhospho [S]; 1xTMT6plex [N-Term]	1xPhospho [S]	Q9UIW2 1xPhospho [S]	0.00885178	0.00149934	13	Q9UIW2	PLXNA1	Plexin-A1 OS=Homo sapiens OX=9606 GN=PLXNA1 PE=1 SV=3	0	1242.59	2	-2.29	57.2944	19	99.6	106.1	107.5	98.3	93.2	95.3	104.4	95.6	-	1.09205	0.0365934
484	LLASSPALPSSGAQAR	1xPhospho [S5]; 1xTMT6plex [N-Term]	1xPhospho [S5]	Q9NYZ3 1xPhospho [S168]	0.000465802	0.000268219	3	Q9NYZ3	GTSE1	G2 and S phase-expressed protein 1 OS=Homo sapiens OX=9606 GN=GTSE1 PE=1 SV=3	0	1834.96	3	1.57	151.084	18	101.8	105.7	105.7	95.6	92.9	98.3	104.4	95.6	-	1.09205	0.0122969
485	ISSKTGIPLNVLPK	1xPhospho [T5]; 2xTMT6plex [K4; K14]; 1xTMT6plex [N-Term]	1xPhospho [T5]	Q96GA3 1xPhospho [T382]	0.00106309	0.000360158	3	Q96GA3	LTV1	Protein LTV1 homolog OS=Homo sapiens OX=9606 GN=LTV1 PE=1 SV=1	1	2234.35	3	-1.64	216.067	12	101.8	104.2	107.2	98.9	92.2	95.7	104.4	95.6	-	1.09205	0.0240366
486	KNSLISSLEEEVSILNR	1xPhospho [S3]; 1xTMT6plex [K1]; 1xTMT6plex [N-Term]	1xPhospho [S3]	Q14980 1xPhospho [S1225]	2.34983e-05	0.000120771	2	Q14980	NUMA1	Nuclear mitotic apparatus protein 1 OS=Homo sapiens OX=9606 GN=NUMA1 PE=1 SV=2	1	2469.34	3	-0.92	236.529	61	106.9	99.3	107	100.6	97.7	88.6	104.4	95.6333	-	1.09167	0.118578
487	TPQMPPTTPSSSFFTK	1xPhospho [T8]; 1xOxidation [M4]; 1xTMT6plex [K16]; 1xTMT6plex [N-Term]	1xPhospho [T8]	Q16666 1xPhospho [T435]	0.000987014	0.000360158	1	Q16666	IFI16	Gamma-interferon-inducible protein 16 OS=Homo sapiens OX=9606 GN=IFI16 PE=1 SV=3	0	2308.13	3	0.52	169.083	35	100.3	106.4	106.3	90.5	97.3	99	104.333	95.6	-	1.09135	0.05662
488	SSILPFTPPVVK	1xAcetyl [N-Term]; 1xPhospho [T7]; 1xTMT6plex [K12]	1xPhospho [T7]	Q15796 1xAcetyl [N-Term]; 1xPhospho [T8]	0.00114376	0.000360158	2	Q15796	SMAD2	Mothers against decapentaplegic homolog 2 OS=Homo sapiens OX=9606 GN=SMAD2 PE=1 SV=1	0	1635.9	3	-1.75	236.741	46	94.2	115.4	103.5	95.6	87.9	103.4	104.367	95.6333	-	1.09132	0.314186
489	RLEEAHQAEKPQSPPKK	1xPhospho [S13]; 3xTMT6plex [K10; K16; K17]; 1xTMT6plex [N-Term]	1xPhospho [S13]	Q92833 1xPhospho [S455]	0.078972	0.00638757	1	Q92833	JARID2	Protein Jumonji OS=Homo sapiens OX=9606 GN=JARID2 PE=1 SV=2	2	2969.67	6	4.44	75.3213	2	96.6	108.4	108.1	96	91.9	99	104.367	95.6333	-	1.09132	0.117883
490	RQSPSPSTRPIR	1xPhospho [S3]; 1xTMT6plex [N-Term]	1xPhospho [S3]	Q8IYB3 1xPhospho [S713]	0.00423172	0.00116179	9	Q8IYB3	SRRM1	Serine/arginine repetitive matrix protein 1 OS=Homo sapiens OX=9606 GN=SRRM1 PE=1 SV=2	1	1690.9	4	1.1	30.0109	12	115.4	90.3	107.4	102.6	89.6	94.7	104.367	95.6333	-	1.09132	0.352726
491	RENSSDSPK	1xPhospho [S4]; 1xTMT6plex [K9]; 1xTMT6plex [N-Term]	1xPhospho [S4]	Q96QB1 1xPhospho [S856]	0.00238673	0.00074367	1	Q96QB1	DLC1	Rho GTPase-activating protein 7 OS=Homo sapiens OX=9606 GN=DLC1 PE=1 SV=4	1	1557.77	3	-2.62	26.893	10	96	93	124.1	97.2	97.1	92.6	104.367	95.6333	-	1.09132	0.432626
492	LETGAPRPPATVTNAVSWR	1xPhospho [T]; 1xTMT6plex [N-Term]	1xPhospho [T]	Q9BXS5 1xPhospho [T]	0.00262897	0.000824932	3	Q9BXS5	AP1M1	AP-1 complex subunit mu-1 OS=Homo sapiens OX=9606 GN=AP1M1 PE=1 SV=3	0	2332.2	3	6.57	172.197	6	102.8	106.8	103.5	93.8	97.1	96	104.367	95.6333	-	1.09132	0.00510453
493	GSSGCSEAGGAGHEEGRASPLRR	1xCarbamidomethyl [C5]; 1xPhospho [S19]; 1xTMT6plex [N-Term]	1xPhospho [S19]	Q9C0C9 1xPhospho [S115]	1.42367e-05	0.000120771	1	Q9C0C9	UBE2O	(E3-independent) E2 ubiquitin-conjugating enzyme OS=Homo sapiens OX=9606 GN=UBE2O PE=1 SV=3	2	2594.17	4	0.06	31.4532	50	92.7	109.3	111.1	104.4	90.7	91.8	104.367	95.6333	-	1.09132	0.298884
494	SSLYFPRSPSANEK	1xPhospho [S8]; 1xTMT6plex [K14]; 1xTMT6plex [N-Term]	1xPhospho [S8]	O94868 1xPhospho [S681]	0.000472141	0.000268219	6	O94868	FCHSD2	F-BAR and double SH3 domains protein 2 OS=Homo sapiens OX=9606 GN=FCHSD2 PE=1 SV=3	1	2121.08	3	0.93	130.089	13	94.1	116.5	102.5	101.2	84.4	101.3	104.367	95.6333	-	1.09132	0.368085
495	SLSVEHLETK	1xPhospho [S3]; 1xTMT6plex [K10]; 1xTMT6plex [N-Term]	1xPhospho [S3]	P26045 1xPhospho [S359]	0.0511899	0.00457998	2	P26045	PTPN3	Tyrosine-protein phosphatase non-receptor type 3 OS=Homo sapiens OX=9606 GN=PTPN3 PE=1 SV=2	0	1680.9	3	-1.42	127.597	21	99.9	101.9	111.2	109.1	99.5	78.3	104.333	95.6333	-	1.09097	0.422321
496	IGSPPKTPVSNVAATSAGPSNVGTELNSVPQK	1xPhospho [S3]; 2xTMT6plex [K6; K32]; 1xTMT6plex [N-Term]	1xPhospho [S3]	Q9HBD1 1xPhospho [S549]	8.18185e-05	0.000120771	2	Q9HBD1	RC3H2	Roquin-2 OS=Homo sapiens OX=9606 GN=RC3H2 PE=1 SV=2	1	3872.08	4	3.64	191.539	39	103	106.6	103.5	94.5	98.7	93.8	104.367	95.6667	-	1.09094	0.0101861
497	GAAAAATGQPGTAPAGTPGAPPLAGMAIVK	1xPhospho [T17]; 1xTMT6plex [K30]; 1xTMT6plex [N-Term]	1xPhospho [T17]	Q13263 1xPhospho [T541]	0.000672724	0.000360158	2	Q13263	TRIM28	Transcription intermediary factor 1-beta OS=Homo sapiens OX=9606 GN=TRIM28 PE=1 SV=5	0	3110.65	5	-0.58	210.282	32	110.2	106.6	96.3	90.4	101.8	94.8	104.367	95.6667	-	1.09094	0.177698
498	YRTITTAYYR	1xPhospho [T3]; 1xTMT6plex [N-Term]	1xPhospho [T3]	Q96E17 1xPhospho [T94]	0.00513771	0.00126585	3	Q96E17	RAB3C	Ras-related protein Rab-3C OS=Homo sapiens OX=9606 GN=RAB3C PE=1 SV=1	1	1616.8	3	-0.01	108.7	24	102.5	110.8	99.8	98.5	105.7	82.8	104.367	95.6667	-	1.09094	0.312109
499	ILSDVTHSAVFGVPASK	1xPhospho [S/T]; 1xTMT6plex [K17]; 1xTMT6plex [N-Term]	1xPhospho [S/T]	Q2M2I8 1xPhospho [S/T]	3.46957e-05	0.000120771	17	Q2M2I8	AAK1	AP2-associated protein kinase 1 OS=Homo sapiens OX=9606 GN=AAK1 PE=1 SV=3	0	2266.22	3	-1.74	232.887	55	99	116.9	97.1	94.5	98.2	94.3	104.333	95.6667	-	1.09059	0.249194
500	GSVHSLDAGLLLPSGDPFSK	1xPhospho [S5]; 1xTMT6plex [K20]; 1xTMT6plex [N-Term]	1xPhospho [S5]	Q15276 1xPhospho [S377]	3.81691e-05	0.000120771	3	Q15276	RABEP1	Rab GTPase-binding effector protein 1 OS=Homo sapiens OX=9606 GN=RABEP1 PE=1 SV=2	0	2535.33	3	-1.21	232.278	45	109.1	103.8	100.1	98.4	94.2	94.4	104.333	95.6667	-	1.09059	0.0424065
501	FPPEITVTPPTPTLLSPK	1xPhospho [T11]; 1xTMT6plex [K18]; 1xTMT6plex [N-Term]	1xPhospho [T11]	Q9Y6J0 1xPhospho [T2154]	0.000166842	0.000120771	1	Q9Y6J0	CABIN1	Calcineurin-binding protein cabin-1 OS=Homo sapiens OX=9606 GN=CABIN1 PE=1 SV=1	0	2473.38	3	6.25	236.167	45	104.1	105.1	103.8	96	96.3	94.7	104.333	95.6667	-	1.09059	0.000160717
502	QSDSVKGK	1xPhospho [S4]; 2xTMT6plex [K6; K8]; 1xTMT6plex [N-Term]	1xPhospho [S4]	P84101 1xPhospho [S21]	0.00563504	0.00126585	4	P84101	SERF2	Small EDRK-rich factor 2 OS=Homo sapiens OX=9606 GN=SERF2 PE=1 SV=1	1	1615.9	2	6.37	56.0728	20	114.7	89.7	108.5	107.1	95.7	84.2	104.3	95.6667	-	1.09024	0.437057
503	SPSHSPEHR	1xPhospho [S5]; 1xTMT6plex [N-Term]	1xPhospho [S5]	Q66GS9 1xPhospho [S1134]	0.0800849	0.00638757	1	Q66GS9	CEP135	Centrosomal protein of 135 kDa OS=Homo sapiens OX=9606 GN=CEP135 PE=1 SV=2	0	1342.61	3	-3.24	8.7759	24	113.1	94	105.8	98.6	90.7	97.7	104.3	95.6667	-	1.09024	0.229841
504	HNSLHRK	1xPhospho [S3]; 1xTMT6plex [K7]; 1xTMT6plex [N-Term]	1xPhospho [S3]	Q8TF74 1xPhospho [S282]	0.0750203	0.00611804	2	Q8TF74	WIPF2	WAS/WASL-interacting protein family member 2 OS=Homo sapiens OX=9606 GN=WIPF2 PE=1 SV=1	1	1429.78	4	-0.92	14.1144	8	124.3	69.3	119.4	129.6	78.4	79.1	104.333	95.7	-	1.09021	0.741501
505	NNAYLAQSPQLYK	1xPhospho [S8]; 1xTMT6plex [K13]; 1xTMT6plex [N-Term]	1xPhospho [S8]	P14868 1xPhospho [S249]	0.00061466	0.000268219	2	P14868	DARS	Aspartate--tRNA ligase, cytoplasmic OS=Homo sapiens OX=9606 GN=DARS PE=1 SV=2	0	2048.06	3	0.95	152.03	40	99.4	105.6	108	92.7	87.4	107	104.333	95.7	-	1.09021	0.248017
506	SESSSKSSQPLASK	1xAcetyl [N-Term]; 1xPhospho [S]; 2xTMT6plex [K6; K14]	1xPhospho [S]	P17096 1xAcetyl [N-Term]; 1xPhospho [S]	0.00135041	0.000668296	23	P17096	HMGA1	High mobility group protein HMG-I/HMG-Y OS=Homo sapiens OX=9606 GN=HMGA1 PE=1 SV=3	1	2003.01	3	-0.78	93.5541	17	102.5	109.2	101.2	97.1	88.8	101.2	104.3	95.7	-	1.08986	0.122931
507	SPSPQGTK	1xPhospho [S3]; 1xTMT6plex [K8]; 1xTMT6plex [N-Term]	1xPhospho [S3]	Q9ULL5 1xPhospho [S917]	0.0248851	0.00249442	3	Q9ULL5	PRR12	Proline-rich protein 12 OS=Homo sapiens OX=9606 GN=PRR12 PE=1 SV=3	0	1339.7	2	0.92	48.493	6	102.3	100.5	110.1	98.1	95.3	93.7	104.3	95.7	-	1.08986	0.0554971
508	SPLSPTETFSWPDVR	1xPhospho [T/S]; 1xTMT6plex [N-Term]	1xPhospho [T/S]	A1L390 1xPhospho [T/S]	0.0258931	0.00265097	3	A1L390	PLEKHG3	Pleckstrin homology domain-containing family G member 3 OS=Homo sapiens OX=9606 GN=PLEKHG3 PE=1 SV=1	0	2027.97	3	6.08	229.011	20	108.9	101.7	102.3	96.3	95.5	95.3	104.3	95.7	-	1.08986	0.0209032
509	LNSHGGR	1xPhospho [S3]; 1xTMT6plex [N-Term]	1xPhospho [S3]	Q9UDY2 1xPhospho [S163]	0.123258	0.00870036	2	Q9UDY2	TJP2	Tight junction protein ZO-2 OS=Homo sapiens OX=9606 GN=TJP2 PE=1 SV=2	0	1049.51	2	-0.69	17.9687	9	102	111.4	99.5	95.2	102.5	89.4	104.3	95.7	-	1.08986	0.176275
510	VAASMPLSPGGQMEEVAGAVK	1xPhospho [S8]; 1xOxidation [M5]; 1xTMT6plex [K21]; 1xTMT6plex [N-Term]	1xPhospho [S8]	Q9UMN6 1xPhospho [S821]	0.00165815	0.000668296	2	Q9UMN6	KMT2B	Histone-lysine N-methyltransferase 2B OS=Homo sapiens OX=9606 GN=KMT2B PE=1 SV=1	0	2583.3	4	6.48	201.547	27	99.8	100.9	112.2	95.6	96.2	95.3	104.3	95.7	-	1.08986	0.0963055
511	GPPASSPAPAPK	1xPhospho [S6]; 1xTMT6plex [K12]; 1xTMT6plex [N-Term]	1xPhospho [S6]	Q15942 1xPhospho [S259]	0.000333617	0.000268219	14	Q15942	ZYX	Zyxin OS=Homo sapiens OX=9606 GN=ZYX PE=1 SV=1	0	1614.87	2	-0.25	79.497	29	94.7	124.1	94	93.7	93	100.5	104.267	95.7333	-	1.08914	0.45001
512	DPSSGQEVATPPVPQLQVCEPK	1xCarbamidomethyl [C19]; 1xPhospho [T10]; 1xTMT6plex [K22]; 1xTMT6plex [N-Term]	1xPhospho [T10]	Q9UKV3 1xPhospho [T682]	0.000114024	0.000120771	4	Q9UKV3	ACIN1	Apoptotic chromatin condensation inducer in the nucleus OS=Homo sapiens OX=9606 GN=ACIN1 PE=1 SV=2	0	2901.45	4	1.42	182.403	36	103.9	106.8	102.1	95.7	95.6	95.9	104.267	95.7333	-	1.08914	0.00340137
513	YGGPNHIVGSPFK	1xPhospho [S10]; 1xTMT6plex [K13]; 1xTMT6plex [N-Term]	1xPhospho [S10]	O75369 1xPhospho [S2465]	0.00392782	0.00116179	8	O75369	FLNB	Filamin-B OS=Homo sapiens OX=9606 GN=FLNB PE=1 SV=2	0	1910.99	3	-1.53	144.308	19	97.1	114.3	101.4	94.2	92.5	100.5	104.267	95.7333	-	1.08914	0.209508
514	VSSPTKPK	1xPhospho [S3]; 2xTMT6plex [K6; K8]; 1xTMT6plex [N-Term]	1xPhospho [S3]	Q8WUA4 1xPhospho [S220]	0.0982885	0.00718832	2	Q8WUA4	GTF3C2	General transcription factor 3C polypeptide 2 OS=Homo sapiens OX=9606 GN=GTF3C2 PE=1 SV=2	0	1610.95	2	3.99	77.9804	14	103.2	104.4	105.2	96.2	94.9	96.1	104.267	95.7333	-	1.08914	0.000283463
515	YSLADQTSGDQSPLPPCTPTPPCAEMR	2xCarbamidomethyl [C17; C23]; 1xPhospho [S12]; 1xTMT6plex [N-Term]	1xPhospho [S12]	Q06124 1xPhospho [S558]	7.93138e-07	0.000120771	1	Q06124	PTPN11	Tyrosine-protein phosphatase non-receptor type 11 OS=Homo sapiens OX=9606 GN=PTPN11 PE=1 SV=3	0	3285.45	3	9.67	178.347	53	106.1	101.8	104.9	93.3	96.3	97.6	104.267	95.7333	-	1.08914	0.00914069
516	TKSLIAQDHR	1xPhospho [S3]; 1xTMT6plex [K2]; 1xTMT6plex [N-Term]	1xPhospho [S3]	O15013 1xPhospho [S379]	0.00154457	0.000668296	6	O15013	ARHGEF10	Rho guanine nucleotide exchange factor 10 OS=Homo sapiens OX=9606 GN=ARHGEF10 PE=1 SV=4	1	1706.94	4	-1.96	74.8942	36	106.8	95.4	110.6	96.4	110	80.9	104.267	95.7667	-	1.08876	0.424484
517	SQQPLKPQVHTPVATVK	1xPhospho [T11]; 2xTMT6plex [K6; K17]; 1xTMT6plex [N-Term]	1xPhospho [T11]	Q6P3W7 1xPhospho [T708]	0.000775589	0.000360158	2	Q6P3W7	SCYL2	SCY1-like protein 2 OS=Homo sapiens OX=9606 GN=SCYL2 PE=1 SV=1	0	2625.51	4	-1.94	120.208	14	102.3	109.9	100.6	86	105	96.3	104.267	95.7667	-	1.08876	0.241706
518	GHTGGHHSPVK	1xPhospho [S8]; 1xTMT6plex [K11]; 1xTMT6plex [N-Term]	1xPhospho [S8]	Q96I15 1xPhospho [S129]	0.00833661	0.00142095	5	Q96I15	SCLY	Selenocysteine lyase OS=Homo sapiens OX=9606 GN=SCLY PE=1 SV=4	0	1651.85	3	-2.47	13.9811	9	97.5	102.9	112.2	104.5	90.2	92.5	104.2	95.7333	-	1.08844	0.241992
519	TLADFDPRVSIR	1xPhospho [S10]; 1xTMT6plex [N-Term]	1xPhospho [S10]	P29317 1xPhospho [S892]	0.0056694	0.00126585	12	P29317	EPHA2	Ephrin type-A receptor 2 OS=Homo sapiens OX=9606 GN=EPHA2 PE=1 SV=2	1	1698.88	3	-1.38	175.037	9	116.5	76.8	119.4	105.9	106.3	75.1	104.233	95.7667	-	1.08841	0.648229
520	SFPIKPVPSPSWSGSCR	1xCarbamidomethyl [C16]; 1xPhospho [S9]; 1xTMT6plex [K5]; 1xTMT6plex [N-Term]	1xPhospho [S9]	Q9P0U3 1xPhospho [S157]	0.00301793	0.000909718	2	Q9P0U3	SENP1	Sentrin-specific protease 1 OS=Homo sapiens OX=9606 GN=SENP1 PE=1 SV=2	0	2427.23	4	-1.3	182.562	25	103.3	108	101.4	96.7	91.1	99.5	104.233	95.7667	-	1.08841	0.0549588
521	EIKHSPGPTR	1xPhospho [S5]; 1xTMT6plex [K3]; 1xTMT6plex [N-Term]	1xPhospho [S5]	Q96CV9 1xPhospho [S198]	0.0249949	0.00249442	2	Q96CV9	OPTN	Optineurin OS=Homo sapiens OX=9606 GN=OPTN PE=1 SV=3	1	1659.9	3	-1.05	41.1323	5	109.7	101.3	101.7	96.6	85.1	105.6	104.233	95.7667	-	1.08841	0.264697
522	LRRPSPPEPWDEEDGASCSTFFGSEER	1xCarbamidomethyl [C18]; 1xPhospho [S5]; 1xTMT6plex [N-Term]	1xPhospho [S5]	Q9P1Y6 1xPhospho [S936]	2.35883e-05	0.000120771	1	Q9P1Y6	PHRF1	PHD and RING finger domain-containing protein 1 OS=Homo sapiens OX=9606 GN=PHRF1 PE=1 SV=3	1	3447.52	4	-6.3	177.693	43	100.5	100.4	111.8	88.4	94	104.9	104.233	95.7667	-	1.08841	0.240431
523	GTAYWYPPGSAARSPPYEGK	1xPhospho [S14]; 1xTMT6plex [K20]; 1xTMT6plex [N-Term]	1xPhospho [S14]	Q5TGY3 1xPhospho [S1476]	0.000124767	0.000120771	5	Q5TGY3	AHDC1	AT-hook DNA-binding motif-containing protein 1 OS=Homo sapiens OX=9606 GN=AHDC1 PE=1 SV=1	1	2693.32	3	-1.32	157.611	29	104.4	108.8	99.5	97.2	89.8	100.3	104.233	95.7667	-	1.08841	0.108626
524	SQSASYYPVCHSK	1xCarbamidomethyl [C10]; 1xPhospho [S5]; 1xTMT6plex [K13]; 1xTMT6plex [N-Term]	1xPhospho [S5]	Q9HCD6 1xPhospho [S1724]	0.00108736	0.000360158	1	Q9HCD6	TANC2	Protein TANC2 OS=Homo sapiens OX=9606 GN=TANC2 PE=1 SV=3	0	2051.97	3	-2.1	88.6549	28	116	92	104.6	108.7	91.9	86.7	104.2	95.7667	-	1.08806	0.429178
525	YVASVLGLTPSPR	1xPhospho [S11]; 1xTMT6plex [N-Term]	1xPhospho [S11]	Q99666 1xPhospho [S21]	0.000116404	0.000120771	13	Q99666	RGPD5	RANBP2-like and GRIP domain-containing protein 5/6 OS=Homo sapiens OX=9606 GN=RGPD5 PE=1 SV=3	0	1668.89	3	-0.06	207.948	55	98.7	116.4	97.5	87.9	105.7	93.7	104.2	95.7667	-	1.08806	0.353936
526	KISLSPFSTTDSAYEWK	1xPhospho [S5]; 2xTMT6plex [K1; K17]; 1xTMT6plex [N-Term]	1xPhospho [S5]	Q9UPY3 1xPhospho [S1470]	4.43746e-05	0.000120771	2	Q9UPY3	DICER1	Endoribonuclease Dicer OS=Homo sapiens OX=9606 GN=DICER1 PE=1 SV=3	1	2727.42	3	2.75	227.561	50	98.1	114.6	99.9	92.2	92.3	102.8	104.2	95.7667	-	1.08806	0.251649
527	KTCSVSSSGSIK	1xCarbamidomethyl [C3]; 1xPhospho [S8]; 2xTMT6plex [K1; K12]; 1xTMT6plex [N-Term]	1xPhospho [S8]	Q5R3F8 1xPhospho [S634]	0.00236627	0.00074367	1	Q5R3F8	ELFN2	Protein phosphatase 1 regulatory subunit 29 OS=Homo sapiens OX=9606 GN=ELFN2 PE=1 SV=1	1	2008.08	3	2.76	81.7911	4	112.1	88.3	112.2	104.5	96.5	86.3	104.2	95.7667	-	1.08806	0.426467
528	VENSPQVDGSPPGLEGLLGGIGEK	1xPhospho [S10]; 1xTMT6plex [K24]; 1xTMT6plex [N-Term]	1xPhospho [S10]	Q8WVB6 1xPhospho [S871]	0.000292446	0.000120771	4	Q8WVB6	CHTF18	Chromosome transmission fidelity protein 18 homolog OS=Homo sapiens OX=9606 GN=CHTF18 PE=1 SV=1	0	2887.49	4	-2.94	235.508	25	105.8	107.8	99.1	88.3	95.4	103.7	104.233	95.8	-	1.08803	0.178154
529	GGPGAAPGGASPASSSSAASSPSSGR	1xPhospho [S11]; 1xTMT6plex [N-Term]	1xPhospho [S11]	Q9BXK1 1xPhospho [S99]	5.37649e-07	0.000120771	4	Q9BXK1	KLF16	Krueppel-like factor 16 OS=Homo sapiens OX=9606 GN=KLF16 PE=1 SV=1	0	2424.1	3	-1.95	59.9372	76	103.4	104.1	105.2	97.1	95.2	95.1	104.233	95.8	-	1.08803	0.000541631
530	KQSDSVKGK	1xPhospho [S5]; 3xTMT6plex [K1; K7; K9]; 1xTMT6plex [N-Term]	1xPhospho [S5]	P84101 1xPhospho [S21]	0.00586374	0.00126585	2	P84101	SERF2	Small EDRK-rich factor 2 OS=Homo sapiens OX=9606 GN=SERF2 PE=1 SV=1	2	1973.16	3	0	59.578	0	130.3	73.2	109.2	121	96.5	69.9	104.233	95.8	-	1.08803	0.724068
531	APSVASSWQPWTPVPQAGEK	1xPhospho [S]; 1xTMT6plex [K20]; 1xTMT6plex [N-Term]	1xPhospho [S]	Q9HB19 1xPhospho [S]	0.000672724	0.000360158	2	Q9HB19	PLEKHA2	Pleckstrin homology domain-containing family A member 2 OS=Homo sapiens OX=9606 GN=PLEKHA2 PE=1 SV=2	0	2661.35	3	-3.97	218.259	31	103.6	99.5	109.5	91.5	110.9	85	104.2	95.8	-	1.08768	0.368936
532	LHQLSGSDQLESTAHSR	1xPhospho [S5]; 1xTMT6plex [N-Term]	1xPhospho [S5]	O60271 1xPhospho [S183]	2.03593e-05	0.000120771	3	O60271	SPAG9	C-Jun-amino-terminal kinase-interacting protein 4 OS=Homo sapiens OX=9606 GN=SPAG9 PE=1 SV=4	0	2175.04	3	-0.48	89.6584	56	103.1	101.4	108.1	97	93.3	97.1	104.2	95.8	-	1.08768	0.0238513
533	AAVVTSPPPTTAPHK	1xPhospho [S6]; 1xTMT6plex [K15]; 1xTMT6plex [N-Term]	1xPhospho [S6]	P35611 1xPhospho [S12]	4.90892e-05	0.000120771	7	P35611	ADD1	Alpha-adducin OS=Homo sapiens OX=9606 GN=ADD1 PE=1 SV=2	0	2012.1	3	-1.1	107.434	54	106.7	101.3	104.6	92.9	100	94.5	104.2	95.8	-	1.08768	0.0343834
534	LQQAQKGTPMKPNTQATPP	1xPhospho [T8]; 2xTMT6plex [K6; K11]; 1xTMT6plex [N-Term]	1xPhospho [T8]	P05362 1xPhospho [T521]	0.00590007	0.00126585	1	P05362	ICAM1	Intercellular adhesion molecule 1 OS=Homo sapiens OX=9606 GN=ICAM1 PE=1 SV=2	1	2803.51	3	3.32	121.288	19	103.6	100.8	108.2	98.9	91.6	96.9	104.2	95.8	-	1.08768	0.0518914
535	SSSHSSPGSPKK	1xPhospho [S9]; 2xTMT6plex [K11; K12]; 1xTMT6plex [N-Term]	1xPhospho [S9]	Q6NZY4 1xPhospho [S427]	0.0144101	0.00167728	1	Q6NZY4	ZCCHC8	Zinc finger CCHC domain-containing protein 8 OS=Homo sapiens OX=9606 GN=ZCCHC8 PE=1 SV=2	1	1953.04	4	2.54	35.3301	14	91.2	96	125.4	101.3	91.3	94.9	104.2	95.8333	-	1.0873	0.492312
536	CLAHSLVGTPNYIAPEVLLR	1xCarbamidomethyl [C1]; 1xPhospho [S5]; 1xTMT6plex [N-Term]	1xPhospho [S5]	O95835 1xPhospho [S909]	2.71716e-05	0.000120771	2	O95835	LATS1	Serine/threonine-protein kinase LATS1 OS=Homo sapiens OX=9606 GN=LATS1 PE=1 SV=1	0	2532.32	3	0.55	230.775	51	101.2	106.5	104.8	94.6	96.4	96.5	104.167	95.8333	-	1.08696	0.00770351
537	IGPPSSPSATDKEENPAVLAENCFR	1xCarbamidomethyl [C23]; 1xPhospho [S/T]; 1xTMT6plex [K12]; 1xTMT6plex [N-Term]	1xPhospho [S/T]	Q14156 1xPhospho [S/T]	0.000401149	0.000268219	4	Q14156	EFR3A	Protein EFR3 homolog A OS=Homo sapiens OX=9606 GN=EFR3A PE=1 SV=2	1	3224.57	4	3.27	195.039	24	106	108.3	98.2	95.6	98.1	93.8	104.167	95.8333	-	1.08696	0.0650368
538	GLIVYCVTSPK	1xCarbamidomethyl [C6]; 1xPhospho [S/T]; 1xTMT6plex [K11]; 1xTMT6plex [N-Term]	1xPhospho [S/T]	Q8TEU7 1xPhospho [S/T]	0.000438259	0.000268219	14	Q8TEU7	RAPGEF6	Rap guanine nucleotide exchange factor 6 OS=Homo sapiens OX=9606 GN=RAPGEF6 PE=1 SV=2	0	1774.96	3	-1.93	186.091	27	99.6	111.8	101.1	95.2	92.4	99.9	104.167	95.8333	-	1.08696	0.1325
539	VQMPSFK	1xPhospho [S5]; 1xTMT6plex [K7]; 1xTMT6plex [N-Term]	1xPhospho [S5]	Q8IVF2 1xPhospho [S1583]; 1xPhospho [S2573]; 1xPhospho [S2903]; 1xPhospho [S3893]; 1xPhospho [S4058]	0.155488	0.00999619	3	Q8IVF2	AHNAK2	Protein AHNAK2 OS=Homo sapiens OX=9606 GN=AHNAK2 PE=1 SV=2	0	1374.73	3	6.22	171.826	15	119	93.6	99.9	103.6	103.8	80.1	104.167	95.8333	-	1.08696	0.489538
540	AGAPVGGSPGLAK	1xPhospho [S8]; 1xTMT6plex [K13]; 1xTMT6plex [N-Term]	1xPhospho [S8]	Q6ZRS2 1xPhospho [S3148]	0.000395028	0.000268219	4	Q6ZRS2	SRCAP	Helicase SRCAP OS=Homo sapiens OX=9606 GN=SRCAP PE=1 SV=3	0	1619.89	3	-0.18	115.593	41	104.8	99	108.7	99.4	94.5	93.6	104.167	95.8333	-	1.08696	0.0673909
541	FFTPPASK	1xPhospho [T3]; 1xTMT6plex [K8]; 1xTMT6plex [N-Term]	1xPhospho [T3]	Q69YN4 1xPhospho [T1708]	0.014352	0.00167728	2	Q69YN4	VIRMA	Protein virilizer homolog OS=Homo sapiens OX=9606 GN=VIRMA PE=1 SV=2	0	1432.76	3	1.99	165.594	20	99.1	107.1	106.3	92.7	96.9	97.9	104.167	95.8333	-	1.08696	0.050002
542	SQTFSPGER	1xPhospho [T3]; 1xTMT6plex [N-Term]	1xPhospho [T3]	Q6AWC2 1xPhospho [T1004]	0.0100134	0.00153373	6	Q6AWC2	WWC2	Protein WWC2 OS=Homo sapiens OX=9606 GN=WWC2 PE=1 SV=2	0	1317.6	2	-1.63	62.2165	13	98	106.3	108.2	96.6	98.6	92.3	104.167	95.8333	-	1.08696	0.0840154
543	SSSETILSSLAGSDIVK	1xPhospho [S3]; 1xTMT6plex [K17]; 1xTMT6plex [N-Term]	1xPhospho [S3]	Q01850 1xPhospho [S311]	0.00972309	0.00153373	2	Q01850	CDR2	Cerebellar degeneration-related protein 2 OS=Homo sapiens OX=9606 GN=CDR2 PE=1 SV=2	0	2232.18	4	9.19	232.196	22	104.2	99.6	108.6	97.1	104.2	86.2	104.133	95.8333	-	1.08661	0.228559
544	TLYRQSLPPLAK	1xPhospho [S6]; 1xTMT6plex [K12]; 1xTMT6plex [N-Term]	1xPhospho [S6]	Q8NHQ8 1xPhospho [S105]	0.000970205	0.000360158	10	Q8NHQ8	RASSF8	Ras association domain-containing protein 8 OS=Homo sapiens OX=9606 GN=RASSF8 PE=1 SV=2	1	1925.1	3	-0.94	159.425	14	102	102.8	107.6	96.9	96.8	93.8	104.133	95.8333	-	1.08661	0.014817
545	VSVTPPEESQNSDTPPRPDR	1xPhospho [T4]; 1xTMT6plex [N-Term]	1xPhospho [T4]	Q05209 1xPhospho [T509]	0.00391754	0.00116179	1	Q05209	PTPN12	Tyrosine-protein phosphatase non-receptor type 12 OS=Homo sapiens OX=9606 GN=PTPN12 PE=1 SV=3	0	2517.18	4	-1.73	103.533	11	105.4	90.3	116.7	99	94.6	93.9	104.133	95.8333	-	1.08661	0.347918
546	VATLNSEEESDPPTYK	1xPhospho [S]; 1xTMT6plex [K16]; 1xTMT6plex [N-Term]	1xPhospho [S]	Q00341 1xPhospho [S]	0.000187413	0.000120771	78	Q00341	HDLBP	Vigilin OS=Homo sapiens OX=9606 GN=HDLBP PE=1 SV=2	0	2318.12	3	-0.55	153.955	49	103	108.3	101.2	92.9	99.9	94.8	104.167	95.8667	-	1.08658	0.0497789
547	SAGGRPGSGPQLGTGRGTLR	1xPhospho [T18]; 1xTMT6plex [N-Term]	1xPhospho [T18]	O14908 1xPhospho [T242]	0.00353559	0.00109493	1	O14908	GIPC1	PDZ domain-containing protein GIPC1 OS=Homo sapiens OX=9606 GN=GIPC1 PE=1 SV=2	1	2191.13	4	1.49	59.2722	11	100.6	81.2	130.7	122.1	82.5	83	104.167	95.8667	-	1.08658	0.691965
548	LFPSPGLPTRTSPVR	1xPhospho [S12]; 1xTMT6plex [N-Term]	1xPhospho [S12]	Q8IY17 1xPhospho [S362]	0.00196746	0.00074367	5	Q8IY17	PNPLA6	Neuropathy target esterase OS=Homo sapiens OX=9606 GN=PNPLA6 PE=1 SV=3	1	1934.05	3	4.62	172.395	24	97.4	104.6	110.4	102.7	85.9	99	104.133	95.8667	-	1.08623	0.261827
549	AAALSLSTLASPK	1xPhospho [S7]; 1xTMT6plex [K13]; 1xTMT6plex [N-Term]	1xPhospho [S7]	P98172 1xPhospho [S283]	0.000758849	0.000360158	3	P98172	EFNB1	Ephrin-B1 OS=Homo sapiens OX=9606 GN=EFNB1 PE=1 SV=1	0	1768	3	-1.9	207.757	36	114.8	89.1	108.5	102.8	95.7	89.1	104.133	95.8667	-	1.08623	0.395156
550	VFVGGLSPDTSEEQIK	1xPhospho [S7]; 1xTMT6plex [K16]; 1xTMT6plex [N-Term]	1xPhospho [S7]	O14979 1xPhospho [S241]	0.00147799	0.000668296	1	O14979	HNRNPDL	Heterogeneous nuclear ribonucleoprotein D-like OS=Homo sapiens OX=9606 GN=HNRNPDL PE=1 SV=3	0	2244.16	3	-3.74	205.372	17	112.8	92.4	107.2	95.7	96.5	95.4	104.133	95.8667	-	1.08623	0.246455
551	THFPQFSYSASIRE	1xPhospho [S7]; 1xTMT6plex [N-Term]	1xPhospho [S7]	P31751 1xPhospho [S474]	0.000935936	0.000360158	4	P31751	AKT2	RAC-beta serine/threonine-protein kinase OS=Homo sapiens OX=9606 GN=AKT2 PE=1 SV=2	1	1978.93	3	-1.53	159.893	19	97	113.4	102	91.8	96.6	99.2	104.133	95.8667	-	1.08623	0.194839
552	ETYTDDLPPPPVPPPAIKSPTAQSK	1xPhospho [S19]; 2xTMT6plex [K18; K25]; 1xTMT6plex [N-Term]	1xPhospho [S19]	Q9Y6N7 1xPhospho [S1492]	0.000254899	0.000120771	3	Q9Y6N7	ROBO1	Roundabout homolog 1 OS=Homo sapiens OX=9606 GN=ROBO1 PE=1 SV=1	1	3413.82	4	-1.95	196.432	10	100.3	110.2	101.9	94.1	95	98.6	104.133	95.9	-	1.08585	0.0705373
553	GKQSPPGPGK	1xPhospho [S4]; 2xTMT6plex [K2; K10]; 1xTMT6plex [N-Term]	1xPhospho [S4]	O75362 1xPhospho [S795]	0.0037197	0.00116179	4	O75362	ZNF217	Zinc finger protein 217 OS=Homo sapiens OX=9606 GN=ZNF217 PE=1 SV=1	1	1719.98	3	-0.26	62.4816	0	96.6	108.4	107.4	95.1	89.9	102.7	104.133	95.9	-	1.08585	0.19524
554	RPGFSPTSHR	1xPhospho [S5]; 1xTMT6plex [N-Term]	1xPhospho [S5]	Q8WUA4 1xPhospho [S901]	0.00620228	0.00126585	4	Q8WUA4	GTF3C2	General transcription factor 3C polypeptide 2 OS=Homo sapiens OX=9606 GN=GTF3C2 PE=1 SV=2	0	1450.72	3	-1.57	37.3802	12	103.8	108.5	100.1	103.5	98.1	86.1	104.133	95.9	-	1.08585	0.221286
555	LVGGTTPGKGGQTHLGLPVFNTVK	1xPhospho [T13]; 2xTMT6plex [K9; K24]; 1xTMT6plex [N-Term]	1xPhospho [T13]	P53597 1xPhospho [T94]	0.0160916	0.00182624	1	P53597	SUCLG1	Succinate--CoA ligase [ADP/GDP-forming] subunit alpha, mitochondrial OS=Homo sapiens OX=9606 GN=SUCLG1 PE=1 SV=4	1	3145.77	4	-0.66	211.203	14	95.6	113.9	102.9	105.7	85	97	104.133	95.9	-	1.08585	0.362557
556	VEQATKPSFESGR	1xPhospho [S8]; 1xTMT6plex [K6]; 1xTMT6plex [N-Term]	1xPhospho [S8]	P38159 1xPhospho [S88]	0.0032745	0.00100803	3	P38159	RBMX	RNA-binding motif protein, X chromosome OS=Homo sapiens OX=9606 GN=RBMX PE=1 SV=3	0	1974.01	3	-1.44	102.892	5	101.5	108.3	102.6	95.2	102.4	90.1	104.133	95.9	-	1.08585	0.117867
557	CDSSPDSAEDVRK	1xCarbamidomethyl [C1]; 1xPhospho [S]; 1xTMT6plex [K13]; 1xTMT6plex [N-Term]	1xPhospho [S]	P02765 1xPhospho [S]	0.000565272	0.000268219	411	P02765	AHSG	Alpha-2-HS-glycoprotein OS=Homo sapiens OX=9606 GN=AHSG PE=1 SV=2	1	2003.91	3	-1.87	94.9278	36	102.9	108	101.4	96.9	91.3	99.5	104.1	95.9	-	1.08551	0.0591943
558	EGVIEAGAFQGSPAPPLPSVMSPSR	1xPhospho [S]; 1xOxidation [M21]; 1xTMT6plex [N-Term]	1xPhospho [S]	P53367 1xPhospho [S]	2.24445e-05	0.000120771	6	P53367	ARFIP1	Arfaptin-1 OS=Homo sapiens OX=9606 GN=ARFIP1 PE=1 SV=2	0	2806.37	3	5.19	206.535	47	100.4	96.7	115.2	92.9	98.3	96.5	104.1	95.9	-	1.08551	0.234987
559	LSSATANALYSSNLRDDTK	1xPhospho [S3]; 1xTMT6plex [K19]; 1xTMT6plex [N-Term]	1xPhospho [S3]	Q6ZRV2 1xPhospho [S1025]	0.00786021	0.00142095	2	Q6ZRV2	FAM83H	Protein FAM83H OS=Homo sapiens OX=9606 GN=FAM83H PE=1 SV=3	1	2565.3	3	4.52	168.438	13	103.9	105.5	102.9	97.8	92.6	97.3	104.1	95.9	-	1.08551	0.0108011
560	ALIRSPSLAK	1xPhospho [S5]; 1xTMT6plex [K10]; 1xTMT6plex [N-Term]	1xPhospho [S5]	Q5SW96 1xPhospho [S14]	0.0106683	0.00153373	4	Q5SW96	LDLRAP1	Low density lipoprotein receptor adapter protein 1 OS=Homo sapiens OX=9606 GN=LDLRAP1 PE=1 SV=3	1	1593.95	3	-1.13	128.205	3	98.9	103.7	109.7	98.9	91.8	97	104.1	95.9	-	1.08551	0.0956797
561	ERVPSVAEAPQLRPAGTAAAK	1xPhospho [S5]; 1xTMT6plex [K21]; 1xTMT6plex [N-Term]	1xPhospho [S5]	Q63ZY3 1xPhospho [S540]	0.00156471	0.000668296	2	Q63ZY3	KANK2	KN motif and ankyrin repeat domain-containing protein 2 OS=Homo sapiens OX=9606 GN=KANK2 PE=1 SV=1	1	2657.45	4	-1.85	130.911	13	98.7	109.1	104.5	105.7	95.2	86.8	104.1	95.9	-	1.08551	0.259134
562	TGPPPISPSK	1xPhospho [S7]; 1xTMT6plex [K10]; 1xTMT6plex [N-Term]	1xPhospho [S7]	Q14135 1xPhospho [S52]	0.00117215	0.000485341	7	Q14135	VGLL4	Transcription cofactor vestigial-like protein 4 OS=Homo sapiens OX=9606 GN=VGLL4 PE=1 SV=4	0	1518.83	3	0.4	109.691	42	101	108.3	103	94.3	94.6	98.8	104.1	95.9	-	1.08551	0.0351074
563	KHAEPSSSPSK	1xPhospho [S8]; 2xTMT6plex [K1; K11]; 1xTMT6plex [N-Term]	1xPhospho [S8]	Q92738 1xPhospho [S595]	0.00101284	0.000360158	2	Q92738	USP6NL	USP6 N-terminal-like protein OS=Homo sapiens OX=9606 GN=USP6NL PE=1 SV=3	1	1922.04	3	-1.51	41.7701	13	89.6	130.9	91.8	94.9	91.5	101.3	104.1	95.9	-	1.08551	0.582232
564	TFSEPGDHPGMLTSGK	1xPhospho [S3]; 1xOxidation [M11]; 1xTMT6plex [K16]; 1xTMT6plex [N-Term]	1xPhospho [S3]	Q9HA47 1xPhospho [S253]	0.00124223	0.000485341	6	Q9HA47	UCK1	Uridine-cytidine kinase 1 OS=Homo sapiens OX=9606 GN=UCK1 PE=1 SV=1	0	2215.05	3	0.32	116	22	101.8	104.9	105.6	98.5	97.3	91.9	104.1	95.9	-	1.08551	0.0248556
565	SRSWPASPR	1xPhospho [S3]; 1xTMT6plex [N-Term]	1xPhospho [S3]	Q86YD1 1xPhospho [S36]	0.00762255	0.00134627	5	Q86YD1	PTOV1	Prostate tumor-overexpressed gene 1 protein OS=Homo sapiens OX=9606 GN=PTOV1 PE=1 SV=1	1	1352.67	3	0.27	56.3106	15	103.4	106.9	101.9	92.4	105.8	89.5	104.067	95.9	-	1.08516	0.193723
566	SATYSVGMQK	1xPhospho [T3]; 1xTMT6plex [K10]; 1xTMT6plex [N-Term]	1xPhospho [T3]	A8MT19 1xPhospho [T503]	0.00114177	0.000360158	4	A8MT19	RHPN2P1	Putative rhophilin-2-like protein RHPN2P1 OS=Homo sapiens OX=9606 GN=RHPN2P1 PE=5 SV=2	0	1609.81	2	1.57	112.62	28	105	105.8	101.4	95.2	98.3	94.2	104.067	95.9	-	1.08516	0.0111692
567	IPSAVSTVSMQNIHPK	1xPhospho [S/T]; 1xTMT6plex [K16]; 1xTMT6plex [N-Term]	1xPhospho [S/T]	P19634 1xPhospho [S/T]	0.000573868	0.000268219	3	P19634	SLC9A1	Sodium/hydrogen exchanger 1 OS=Homo sapiens OX=9606 GN=SLC9A1 PE=1 SV=2	0	2247.2	4	2.89	165.183	30	98.6	111.4	102.2	97.8	93.4	96.5	104.067	95.9	-	1.08516	0.11256
568	RPYTVILIER	1xPhospho [T4]; 1xTMT6plex [N-Term]	1xPhospho [T4]	Q9Y3A5 1xPhospho [T129]	0.0168428	0.00197786	1	Q9Y3A5	SBDS	Ribosome maturation protein SBDS OS=Homo sapiens OX=9606 GN=SBDS PE=1 SV=4	0	1568.88	3	-2.4	147.482	10	103.9	107.7	100.7	96.1	99.8	91.9	104.1	95.9333	-	1.08513	0.0553553
569	QGLKSPQESLSDLGAIESLR	1xPhospho [S5]; 1xTMT6plex [K4]; 1xTMT6plex [N-Term]	1xPhospho [S5]	Q96JG6 1xPhospho [S15]	1.75043e-05	0.000120771	7	Q96JG6	VPS50	Syndetin OS=Homo sapiens OX=9606 GN=VPS50 PE=1 SV=3	1	2666.42	3	1.36	212.223	40	107.4	107.8	97.1	93.9	98.6	95.3	104.1	95.9333	-	1.08513	0.0961465
570	IDGATQSSPAEPKSEDADR	1xPhospho [S8]; 1xTMT6plex [K13]; 1xTMT6plex [N-Term]	1xPhospho [S8]	Q32MZ4 1xPhospho [S714]	0.00132888	0.000668296	5	Q32MZ4	LRRFIP1	Leucine-rich repeat flightless-interacting protein 1 OS=Homo sapiens OX=9606 GN=LRRFIP1 PE=1 SV=2	1	2512.2	3	-1.87	95.5056	7	98.5	107.7	106.1	102.2	83.6	102	104.1	95.9333	-	1.08513	0.295308
571	GAPSSPATGVLPSPQGK	1xPhospho [T/S]; 1xTMT6plex [K17]; 1xTMT6plex [N-Term]	1xPhospho [T/S]	Q5SRE5 1xPhospho [T/S]	0.000205789	0.000120771	14	Q5SRE5	NUP188	Nucleoporin NUP188 homolog OS=Homo sapiens OX=9606 GN=NUP188 PE=1 SV=1	0	2089.11	3	-1	137.688	31	102.7	106.1	103.4	97.7	92.4	97.7	104.067	95.9333	-	1.08478	0.0165282
572	YQYGGLNSGRPVTPPR	1xPhospho [T13]; 1xTMT6plex [N-Term]	1xPhospho [T13]	P62140 1xPhospho [T316]	0.000112959	0.000120771	9	P62140	PPP1CB	Serine/threonine-protein phosphatase PP1-beta catalytic subunit OS=Homo sapiens OX=9606 GN=PPP1CB PE=1 SV=3	0	2071.03	3	1.93	111.784	21	111.1	104	97.1	86.1	109.3	92.4	104.067	95.9333	-	1.08478	0.367838
573	HLDVPDIIITPPTPTGMMLPR	1xPhospho [T13]; 1xTMT6plex [N-Term]	1xPhospho [T13]	Q96GX8 1xPhospho [T44]	4.96757e-06	0.000120771	2	Q96GX8	C16orf74	Uncharacterized protein C16orf74 OS=Homo sapiens OX=9606 GN=C16orf74 PE=1 SV=2	0	2623.36	3	3.26	235.839	43	106.4	109.1	96.7	91.6	100.4	95.8	104.067	95.9333	-	1.08478	0.147849
574	HHGTPTSTK	1xPhospho [T4]; 1xTMT6plex [K9]; 1xTMT6plex [N-Term]	1xPhospho [T4]	Q9NSY1 1xPhospho [T1000]	0.00219717	0.00074367	1	Q9NSY1	BMP2K	BMP-2-inducible protein kinase OS=Homo sapiens OX=9606 GN=BMP2K PE=1 SV=2	0	1503.77	3	-1.57	17.2426	24	104.4	97.3	110.5	84.7	98.7	104.4	104.067	95.9333	-	1.08478	0.309027
575	SLSELCLAVPAPGIR	1xCarbamidomethyl [C6]; 1xPhospho [S3]; 1xTMT6plex [N-Term]	1xPhospho [S3]	O94827 1xPhospho [S959]	0.000448024	0.000268219	2	O94827	PLEKHG5	Pleckstrin homology domain-containing family G member 5 OS=Homo sapiens OX=9606 GN=PLEKHG5 PE=1 SV=3	0	1891.99	3	6.5	233.426	36	105.3	106.4	100.4	96.1	97.3	94.5	104.033	95.9667	-	1.08406	0.016077
576	TLSKESK	1xPhospho [S3]; 2xTMT6plex [K4; K7]; 1xTMT6plex [N-Term]	1xPhospho [S3]	Q2LD37 1xPhospho [S3908]	0.125542	0.00883373	1	Q2LD37	KIAA1109	Transmembrane protein KIAA1109 OS=Homo sapiens OX=9606 GN=KIAA1109 PE=1 SV=2	1	1559.9	2	3.45	78.7949	6	105.9	103	103.2	95.3	97.9	94.7	104.033	95.9667	-	1.08406	0.00400677
577	KLQLERPVSPETQADLQR	1xPhospho [S9]; 1xTMT6plex [K1]; 1xTMT6plex [N-Term]	1xPhospho [S9]	Q9P206 1xPhospho [S929]	0.000457218	0.000268219	8	Q9P206	KIAA1522	Uncharacterized protein KIAA1522 OS=Homo sapiens OX=9606 GN=KIAA1522 PE=1 SV=2	1	2646.44	4	-0.43	129.603	25	103.7	103.2	105.1	95.4	91.7	100.8	104	95.9667	-	1.08371	0.041048
578	GIKPSPAPPPYTPPTHVLQTQI	1xPhospho [T12]; 1xTMT6plex [K3]; 1xTMT6plex [N-Term]	1xPhospho [T12]	Q86YQ8 1xPhospho [T554]	0.00701088	0.00126585	3	Q86YQ8	CPNE8	Copine-8 OS=Homo sapiens OX=9606 GN=CPNE8 PE=1 SV=2	0	2877.57	4	-0.75	200.829	1	104.8	105.9	101.4	94.5	98.5	95	104.033	96	-	1.08368	0.0122016
579	LDSSACLHAVGDK	1xCarbamidomethyl [C6]; 1xPhospho [S]; 1xTMT6plex [K13]; 1xTMT6plex [N-Term]	1xPhospho [S]	O94808 1xPhospho [S]	0.000704952	0.000360158	15	O94808	GFPT2	Glutamine--fructose-6-phosphate aminotransferase [isomerizing] 2 OS=Homo sapiens OX=9606 GN=GFPT2 PE=1 SV=3	0	1910.94	3	-1.66	127.939	27	108.6	93.6	109.8	98	100.4	89.6	104	96	-	1.08333	0.263506
580	RGGPISFSSSR	1xPhospho [S]; 1xTMT6plex [N-Term]	1xPhospho [S]	P35580 1xPhospho [S]	0.0284252	0.00285941	2	P35580	MYH10	Myosin-10 OS=Homo sapiens OX=9606 GN=MYH10 PE=1 SV=3	1	1459.73	3	-2.29	77.5956	16	91.3	109.2	111.5	97.9	94.9	95.2	104	96	-	1.08333	0.282995
581	SHESNAPGSAGGQASEKPR	1xPhospho [S9]; 1xTMT6plex [K17]; 1xTMT6plex [N-Term]	1xPhospho [S9]	Q6PJG2 1xPhospho [S996]	0.000166842	0.000120771	4	Q6PJG2	ELMSAN1	ELM2 and SANT domain-containing protein 1 OS=Homo sapiens OX=9606 GN=ELMSAN1 PE=1 SV=2	0	2405.16	4	-2.15	36.8844	20	100.1	105.6	106.3	100.5	87.1	100.4	104	96	-	1.08333	0.175285
582	LQQQHSEQPPLQPSPVMTR	1xPhospho [T/S]; 1xOxidation [M17]; 1xTMT6plex [N-Term]	1xPhospho [T/S]	Q5JTV8 1xPhospho [T/S]	9.49917e-05	0.000120771	2	Q5JTV8	TOR1AIP1	Torsin-1A-interacting protein 1 OS=Homo sapiens OX=9606 GN=TOR1AIP1 PE=1 SV=2	0	2526.24	3	-2.05	100.521	36	105.4	103.1	103.5	93	88.5	106.5	104	96	-	1.08333	0.216366
583	RHNSWSSSSR	1xPhospho [S4]; 1xTMT6plex [N-Term]	1xPhospho [S4]	Q96F86 1xPhospho [S161]	0.0135135	0.00167728	1	Q96F86	EDC3	Enhancer of mRNA-decapping protein 3 OS=Homo sapiens OX=9606 GN=EDC3 PE=1 SV=1	1	1512.69	2	0.55	14.9243	14	94.8	104.1	113	91.3	96.7	100	103.967	96	-	1.08299	0.24384
584	YSPTSPKYSPTSPK	1xPhospho [T11]; 2xTMT6plex [K7; K14]; 1xTMT6plex [N-Term]	1xPhospho [T11]	P24928 1xPhospho [T1870]	0.0262391	0.00272694	2	P24928	POLR2A	DNA-directed RNA polymerase II subunit RPB1 OS=Homo sapiens OX=9606 GN=POLR2A PE=1 SV=2	1	2307.22	4	0.29	115.109	7	105.2	100.8	105.9	107.4	82.1	98.5	103.967	96	-	1.08299	0.352535
585	KTAPTLSPEHWK	1xPhospho [S/T]; 2xTMT6plex [K1; K12]; 1xTMT6plex [N-Term]	1xPhospho [S/T]	Q96JM3 1xPhospho [S/T]	0.00580983	0.00126585	4	Q96JM3	CHAMP1	Chromosome alignment-maintaining phosphoprotein 1 OS=Homo sapiens OX=9606 GN=CHAMP1 PE=1 SV=2	1	2162.2	4	3.43	136.569	10	99.9	104.3	107.8	96.2	94.8	97.1	104	96.0333	-	1.08296	0.0286924
586	QKSPDGVHR	1xPhospho [S3]; 1xTMT6plex [K2]; 1xTMT6plex [N-Term]	1xPhospho [S3]	Q9UMN6 1xPhospho [S1164]	0.00423172	0.00116179	4	Q9UMN6	KMT2B	Histone-lysine N-methyltransferase 2B OS=Homo sapiens OX=9606 GN=KMT2B PE=1 SV=1	1	1561.83	4	-0.7	31.5479	20	95.7	104.4	111.9	95.7	91.6	100.8	104	96.0333	-	1.08296	0.213075
587	RSSLTQHER	1xPhospho [S3]; 1xTMT6plex [N-Term]	1xPhospho [S3]	Q8TF47 1xPhospho [S539]	0.0920972	0.00699451	2	Q8TF47	ZFP90	Zinc finger protein 90 homolog OS=Homo sapiens OX=9606 GN=ZFP90 PE=1 SV=2	1	1422.71	3	0.45	16.1939	8	107	99	106	95.6	96	96.5	104	96.0333	-	1.08296	0.0345529
588	TGSSRTPPGNSK	1xPhospho [T6]; 1xTMT6plex [K12]; 1xTMT6plex [N-Term]	1xPhospho [T6]	Q96C34 1xPhospho [T319]	0.00777991	0.00142095	2	Q96C34	RUNDC1	RUN domain-containing protein 1 OS=Homo sapiens OX=9606 GN=RUNDC1 PE=1 SV=3	1	1726.89	3	0.61	35.7649	6	102.9	94.9	114.1	95.3	95.1	97.7	103.967	96.0333	-	1.08261	0.231623
589	ILDPEGLALGAVIASSKK	1xPhospho [S15]; 2xTMT6plex [K17; K18]; 1xTMT6plex [N-Term]	1xPhospho [S15]	Q8IY81 1xPhospho [S676]	0.000744983	0.000360158	2	Q8IY81	FTSJ3	pre-rRNA 2'-O-ribose RNA methyltransferase FTSJ3 OS=Homo sapiens OX=9606 GN=FTSJ3 PE=1 SV=2	1	2549.49	4	6.16	234.623	23	103.2	106	102.7	93.5	97.8	96.8	103.967	96.0333	-	1.08261	0.00870673
590	QLSAPHITR	1xPhospho [S3]; 1xTMT6plex [N-Term]	1xPhospho [S3]	A6ND36 1xPhospho [S650]	0.0243439	0.00249442	2	A6ND36	FAM83G	Protein FAM83G OS=Homo sapiens OX=9606 GN=FAM83G PE=1 SV=2	0	1331.7	3	5.24	92.8456	18	105.4	100.4	106.1	98.7	93.6	95.8	103.967	96.0333	-	1.08261	0.0269465
591	LGSPLAVDEALRR	1xPhospho [S3]; 1xTMT6plex [N-Term]	1xPhospho [S3]	Q7RTP6 1xPhospho [S1310]	0.00227713	0.00074367	1	Q7RTP6	MICAL3	[F-actin]-monooxygenase MICAL3 OS=Homo sapiens OX=9606 GN=MICAL3 PE=1 SV=2	1	1705.92	3	-1.25	165.49	9	103.7	97.5	110.7	100.1	89.9	98.1	103.967	96.0333	-	1.08261	0.182649
592	STFHGQPR	1xPhospho [T/S]; 1xTMT6plex [N-Term]	1xPhospho [T/S]	P27448 1xPhospho [T/S]	0.0352866	0.00360101	4	P27448	MARK3	MAP/microtubule affinity-regulating kinase 3 OS=Homo sapiens OX=9606 GN=MARK3 PE=1 SV=5	0	1238.59	3	3.94	31.4111	20	104.5	103.3	104.1	96.5	98.9	92.7	103.967	96.0333	-	1.08261	0.012509
593	LREQGTESR	1xPhospho [S8]; 1xTMT6plex [N-Term]	1xPhospho [S8]	P42167 1xPhospho [S156]; P42166 1xPhospho [S156]	0.00342269	0.00109493	22	P42167; P42166	TMPO; TMPO	Lamina-associated polypeptide 2, isoforms beta/gamma OS=Homo sapiens OX=9606 GN=TMPO PE=1 SV=2;Lamina-associated polypeptide 2, isoform alpha OS=Homo sapiens OX=9606 GN=TMPO PE=1 SV=2	1	1384.68	3	-1.26	26.5914	21	98.5	108	105.3	98.8	97.6	91.7	103.933	96.0333	-	1.08226	0.091838
594	RNSAPVSVSAVR	1xPhospho [S3]; 1xTMT6plex [N-Term]	1xPhospho [S3]	Q2M1Z3 1xPhospho [S1178]	0.0159593	0.00182624	1	Q2M1Z3	ARHGAP31	Rho GTPase-activating protein 31 OS=Homo sapiens OX=9606 GN=ARHGAP31 PE=1 SV=2	1	1551.82	3	-3.49	70.186	18	104.5	96.3	111	102.2	85.9	100	103.933	96.0333	-	1.08226	0.300277
595	SKTLMNLFFK	1xPhospho [T3]; 2xTMT6plex [K2; K10]; 1xTMT6plex [N-Term]	1xPhospho [T3]	Q9H5P4 1xPhospho [T466]	0.00350031	0.00109493	1	Q9H5P4	PDZD7	PDZ domain-containing protein 7 OS=Homo sapiens OX=9606 GN=PDZD7 PE=1 SV=2	1	1996.13	3	-1.26	235.107	18	101.4	114.3	96.2	88.9	100.5	98.8	103.967	96.0667	-	1.08223	0.289958
596	SQSWEERGDR	1xPhospho [S3]; 1xTMT6plex [N-Term]	1xPhospho [S3]	Q6Y7W6 1xPhospho [S160]	0.0293287	0.00285941	7	Q6Y7W6	GIGYF2	GRB10-interacting GYF protein 2 OS=Homo sapiens OX=9606 GN=GIGYF2 PE=1 SV=1	1	1558.68	3	-1.38	46.3086	2	99.5	97.9	114.5	102.3	92	93.9	103.967	96.0667	-	1.08223	0.269062
597	LSPATPTSEGPK	1xPhospho [T5]; 1xTMT6plex [K12]; 1xTMT6plex [N-Term]	1xPhospho [T5]	Q8N1G0 1xPhospho [T377]	0.00131475	0.000668296	5	Q8N1G0	ZNF687	Zinc finger protein 687 OS=Homo sapiens OX=9606 GN=ZNF687 PE=1 SV=1	0	1722.91	3	-0.5	111.479	25	97.9	103.8	110	92.7	96.3	99.1	103.9	96.0333	-	1.08192	0.117514
598	HYSQDCSSIK	1xCarbamidomethyl [C6]; 1xPhospho [S3]; 1xTMT6plex [K10]; 1xTMT6plex [N-Term]	1xPhospho [S3]	Q9P227 1xPhospho [S598]	0.0337222	0.00345893	3	Q9P227	ARHGAP23	Rho GTPase-activating protein 23 OS=Homo sapiens OX=9606 GN=ARHGAP23 PE=1 SV=2	0	1762.82	3	-4.49	72.582	10	99.8	95.8	116.2	96.9	88.7	102.6	103.933	96.0667	-	1.08189	0.349485
599	SNSQSYIGRPIHLDK	1xPhospho [S]; 1xTMT6plex [K15]; 1xTMT6plex [N-Term]	1xPhospho [S]	Q15139 1xPhospho [S]	0.000762678	0.000360158	3	Q15139	PRKD1	Serine/threonine-protein kinase D1 OS=Homo sapiens OX=9606 GN=PRKD1 PE=1 SV=2	0	2253.18	4	0.45	121.187	23	107.8	97	107	94.7	96.6	96.9	103.933	96.0667	-	1.08189	0.090513
600	SSKSFSLDEPPLFIPDNIATIR	1xPhospho [S]; 1xTMT6plex [K3]; 1xTMT6plex [N-Term]	1xPhospho [S]	Q92576 1xPhospho [S]	7.07121e-05	0.000120771	2	Q92576	PHF3	PHD finger protein 3 OS=Homo sapiens OX=9606 GN=PHF3 PE=1 SV=3	1	2985.57	4	-0.4	235.867	27	88.7	116.9	106.2	87.1	90.3	110.8	103.933	96.0667	-	1.08189	0.516764
601	IINLGPVHPGPLSPEPQPMGVR	1xPhospho [S13]; 1xTMT6plex [N-Term]	1xPhospho [S13]	Q86T03 1xPhospho [S162]	7.05781e-05	0.000120771	2	Q86T03	PIP4P1	Type 1 phosphatidylinositol 4,5-bisphosphate 4-phosphatase OS=Homo sapiens OX=9606 GN=PIP4P1 PE=1 SV=1	0	2614.38	3	-3.62	216.635	47	105.1	94.7	112	94	87	107.2	103.933	96.0667	-	1.08189	0.368519
602	MSPMGTASGSNSPTSDSASVQR	1xPhospho [S2]; 1xTMT6plex [N-Term]	1xPhospho [S2]	O76080 1xPhospho [S48]	4.60389e-07	0.000120771	2	O76080	ZFAND5	AN1-type zinc finger protein 5 OS=Homo sapiens OX=9606 GN=ZFAND5 PE=1 SV=1	0	2464.07	3	8.07	103.695	83	112.8	101	98	94.7	98.2	95.3	103.933	96.0667	-	1.08189	0.165568
603	KGSQITQQSTNQSR	1xPhospho [S3]; 1xTMT6plex [K1]; 1xTMT6plex [N-Term]	1xPhospho [S3]	P50750 1xPhospho [S347]	0.000784765	0.000360158	2	P50750	CDK9	Cyclin-dependent kinase 9 OS=Homo sapiens OX=9606 GN=CDK9 PE=1 SV=3	1	2101.08	3	-0.71	51.774	25	108.9	104.2	98.7	92.1	100.1	96	103.933	96.0667	-	1.08189	0.103561
604	QLSLPLTQSK	1xPhospho [S3]; 1xTMT6plex [K10]; 1xTMT6plex [N-Term]	1xPhospho [S3]	Q9C0I1 1xPhospho [S564]	0.00111809	0.000360158	4	Q9C0I1	MTMR12	Myotubularin-related protein 12 OS=Homo sapiens OX=9606 GN=MTMR12 PE=1 SV=2	0	1652.94	2	3.5	177.965	37	108.8	102.5	100.5	96.5	101.9	89.8	103.933	96.0667	-	1.08189	0.141416
605	SSLGQSASETEEDTVSVSK	1xPhospho [S6]; 1xTMT6plex [K19]; 1xTMT6plex [N-Term]	1xPhospho [S6]	Q13435 1xPhospho [S307]	0.000956988	0.000360158	2	Q13435	SF3B2	Splicing factor 3B subunit 2 OS=Homo sapiens OX=9606 GN=SF3B2 PE=1 SV=2	0	2479.19	3	9.5	138.349	25	105.4	107.4	99	92.4	99.4	96.4	103.933	96.0667	-	1.08189	0.0724198
606	LFVLLPEQSPVSYSK	1xPhospho [S9]; 1xTMT6plex [K15]; 1xTMT6plex [N-Term]	1xPhospho [S9]	Q96K76 1xPhospho [S832]	0.000436775	0.000268219	2	Q96K76	USP47	Ubiquitin carboxyl-terminal hydrolase 47 OS=Homo sapiens OX=9606 GN=USP47 PE=1 SV=3	0	2245.23	3	-1.52	236.681	53	95.6	107.4	108.8	96.9	91.1	100.2	103.933	96.0667	-	1.08189	0.1879
607	GLSSGWSSPLLPAPVCNPNK	1xCarbamidomethyl [C16]; 1xPhospho [S]; 1xTMT6plex [K20]; 1xTMT6plex [N-Term]	1xPhospho [S]	Q96RG2 1xPhospho [S]	8.77487e-05	0.000120771	4	Q96RG2	PASK	PAS domain-containing serine/threonine-protein kinase OS=Homo sapiens OX=9606 GN=PASK PE=1 SV=3	0	2619.34	3	-2.34	221.667	39	100	106.1	105.7	91.7	100.1	96.5	103.933	96.1	-	1.08151	0.0666151
608	EVGLLKDMSPLSETEMALGK	1xPhospho [S/T]; 2xOxidation [M8; M16]; 2xTMT6plex [K6; K20]; 1xTMT6plex [N-Term]	1xPhospho [S/T]	P27816 1xPhospho [S]	0.0063011	0.00126585	4	P27816	MAP4	Microtubule-associated protein 4 OS=Homo sapiens OX=9606 GN=MAP4 PE=1 SV=3	1	2947.54	4	-0.29	227.354	4	96.8	110.4	104.5	97.7	91	99.6	103.9	96.1	-	1.08117	0.173982
609	DTVTTPLREVSADGPIQVTSTVK	1xPhospho [S11]; 1xTMT6plex [K23]; 1xTMT6plex [N-Term]	1xPhospho [S11]	Q5T7B8 1xPhospho [S1012]	0.0180101	0.00197786	1	Q5T7B8	KIF24	Kinesin-like protein KIF24 OS=Homo sapiens OX=9606 GN=KIF24 PE=1 SV=2	1	2952.57	4	7.85	197.382	3	105.8	103.3	102.6	97.6	97.8	92.9	103.9	96.1	-	1.08117	0.0140845
610	LSPSPSLR	1xPhospho [S4]; 1xTMT6plex [N-Term]	1xPhospho [S4]	Q5T200 1xPhospho [S209]	0.143976	0.00939578	3	Q5T200	ZC3H13	Zinc finger CCCH domain-containing protein 13 OS=Homo sapiens OX=9606 GN=ZC3H13 PE=1 SV=1	0	1165.62	2	0.85	103.824	9	105.1	101	105.6	93.9	94	100.5	103.9	96.1333	-	1.08079	0.0416112
611	QAVRVSPCHSR	1xCarbamidomethyl [C8]; 1xPhospho [S6]; 1xTMT6plex [N-Term]	1xPhospho [S6]	Q674X7 1xPhospho [S310]	0.0168428	0.00197786	2	Q674X7	KAZN	Kazrin OS=Homo sapiens OX=9606 GN=KAZN PE=1 SV=2	1	1605.79	4	3.04	35.1099	9	104	97.2	110.5	105.7	89.4	93.3	103.9	96.1333	-	1.08079	0.280956
612	HSLTGHSDIR	1xPhospho [S2]; 1xTMT6plex [N-Term]	1xPhospho [S2]	Q9Y2K2 1xPhospho [S978]	0.0354473	0.00360101	1	Q9Y2K2	SIK3	Serine/threonine-protein kinase SIK3 OS=Homo sapiens OX=9606 GN=SIK3 PE=1 SV=4	0	1431.69	3	1.28	35.3666	18	105.6	95	111	96.6	99	92.8	103.867	96.1333	-	1.08044	0.199297
613	TSSFAEPGGGGGGGGGGPGGSASGPGGTGGGK	1xPhospho [S3]; 1xTMT6plex [K32]; 1xTMT6plex [N-Term]	1xPhospho [S3]	P49840 1xPhospho [S21]	5.48045e-07	0.000120771	7	P49840	GSK3A	Glycogen synthase kinase-3 alpha OS=Homo sapiens OX=9606 GN=GSK3A PE=1 SV=2	0	2971.36	3	3.73	106.857	97	109.3	101.3	101	92.6	100.8	95	103.867	96.1333	-	1.08044	0.101395
614	GRRSPILLPK	1xPhospho [S4]; 1xTMT6plex [K10]; 1xTMT6plex [N-Term]	1xPhospho [S4]	Q8TD16 1xPhospho [S582]	0.109847	0.00802203	3	Q8TD16	BICD2	Protein bicaudal D homolog 2 OS=Homo sapiens OX=9606 GN=BICD2 PE=1 SV=1	2	1675.02	4	3.66	92.8535	5	98.6	113.5	99.5	95	95.2	98.2	103.867	96.1333	-	1.08044	0.192061
615	GSLPQLVSPIVSR	1xPhospho [S8]; 1xTMT6plex [N-Term]	1xPhospho [S8]	O75970 1xPhospho [S230]	0.000147054	0.000120771	9	O75970	MPDZ	Multiple PDZ domain protein OS=Homo sapiens OX=9606 GN=MPDZ PE=1 SV=2	0	1661.92	3	-1.45	197.076	48	107.2	109	95.4	92.8	100	95.6	103.867	96.1333	-	1.08044	0.17899
616	CVSVQTDPTDEIPTKK	1xCarbamidomethyl [C1]; 1xPhospho [S3]; 2xTMT6plex [K15; K16]; 1xTMT6plex [N-Term]	1xPhospho [S3]	P18583 1xPhospho [S94]	0.00231616	0.00074367	3	P18583	SON	Protein SON OS=Homo sapiens OX=9606 GN=SON PE=1 SV=4	1	2585.35	4	4.03	147.524	11	104.8	103.8	103	97.7	98.4	92.3	103.867	96.1333	-	1.08044	0.0179375
617	ESLKEEDESDDDNM	1xPhospho [S9]; 1xTMT6plex [K4]; 1xTMT6plex [N-Term]	1xPhospho [S9]	P25788 1xPhospho [S250]	0.108836	0.00802203	1	P25788	PSMA3	Proteasome subunit alpha type-3 OS=Homo sapiens OX=9606 GN=PSMA3 PE=1 SV=2	1	2193.91	3	-1.71	144.597	13	107.6	108.4	95.5	90.1	99.1	99.2	103.833	96.1333	-	1.0801	0.209148
618	MNPVYSPGSSGVPYANAK	1xAcetyl [N-Term]; 1xPhospho [S]; 1xTMT6plex [K18]	1xPhospho [S]	A1KXE4 1xAcetyl [N-Term]; 1xPhospho [S]	0.00306841	0.000909718	3	A1KXE4	FAM168B	Myelin-associated neurite-outgrowth inhibitor OS=Homo sapiens OX=9606 GN=FAM168B PE=1 SV=1	0	2190.01	3	5.06	186.549	23	111.6	92.1	107.8	96.4	91.2	100.8	103.833	96.1333	-	1.0801	0.306989
619	NNMTASMFDLSMK	1xPhospho [S6]; 1xTMT6plex [K13]; 1xTMT6plex [N-Term]	1xPhospho [S6]	Q6WKZ4 1xPhospho [S156]	0.00109305	0.000360158	16	Q6WKZ4	RAB11FIP1	Rab11 family-interacting protein 1 OS=Homo sapiens OX=9606 GN=RAB11FIP1 PE=1 SV=3	0	2027.94	3	-1.77	216.847	20	104.3	106.7	100.6	93	99.4	96.1	103.867	96.1667	-	1.08007	0.0397129
620	SKESVPEFPLSPPKK	1xPhospho [S11]; 3xTMT6plex [K2; K14; K15]; 1xTMT6plex [N-Term]	1xPhospho [S11]	P16949 1xPhospho [S38]	0.0116439	0.00153373	4	P16949	STMN1	Stathmin OS=Homo sapiens OX=9606 GN=STMN1 PE=1 SV=3	2	2666.53	4	0.48	166.651	11	97.9	105	108.6	93.6	97.7	97.2	103.833	96.1667	-	1.07972	0.0870662
621	AHLSENELEALEK	1xPhospho [S4]; 1xTMT6plex [K13]; 1xTMT6plex [N-Term]	1xPhospho [S4]	P98175 1xPhospho [S797]	0.00085671	0.000360158	14	P98175	RBM10	RNA-binding protein 10 OS=Homo sapiens OX=9606 GN=RBM10 PE=1 SV=3	0	2021.04	3	-5.67	169.25	32	103.4	103.7	104.4	98	97.6	92.9	103.833	96.1667	-	1.07972	0.00997532
622	FNSLPQYSPVTFDR	1xPhospho [S8]; 1xTMT6plex [N-Term]	1xPhospho [S8]	Q8WY36 1xPhospho [S704]	0.00214748	0.00074367	7	Q8WY36	BBX	HMG box transcription factor BBX OS=Homo sapiens OX=9606 GN=BBX PE=1 SV=1	0	1979.95	3	-1.14	202.144	25	101.7	98.9	110.9	100.3	90.3	97.9	103.833	96.1667	-	1.07972	0.179204
623	SPGSGSQSSGWHEVEPGMPSPTTLK	1xPhospho [S9]; 1xTMT6plex [K25]; 1xTMT6plex [N-Term]	1xPhospho [S9]	Q12857 1xPhospho [S308]	0.0125849	0.00160541	1	Q12857	NFIA	Nuclear factor 1 A-type OS=Homo sapiens OX=9606 GN=NFIA PE=1 SV=2	0	3078.46	4	6.3	168.193	5	104.5	105.9	101.1	96.5	95.8	96.2	103.833	96.1667	-	1.07972	0.00598197
624	TVSKESLLVSHPSVQTK	1xPhospho [S10]; 2xTMT6plex [K4; K17]; 1xTMT6plex [N-Term]	1xPhospho [S10]	Q86TC9 1xPhospho [S766]	0.0105488	0.00153373	1	Q86TC9	MYPN	Myopalladin OS=Homo sapiens OX=9606 GN=MYPN PE=1 SV=2	1	2607.47	4	0.55	144.689	8	115.9	94.2	101.3	102.1	100.8	85.6	103.8	96.1667	-	1.07938	0.409683
625	SLSEQPVMDTATATEQAK	1xPhospho [S]; 1xTMT6plex [K18]; 1xTMT6plex [N-Term]	1xPhospho [S]	P18615 1xPhospho [S]	0.000590452	0.000268219	4	P18615	NELFE	Negative elongation factor E OS=Homo sapiens OX=9606 GN=NELFE PE=1 SV=3	0	2445.2	3	2.55	159.567	19	100.3	101.4	109.7	96	93.8	98.7	103.8	96.1667	-	1.07938	0.0809984
626	RLSYNTASNK	1xPhospho [S3]; 1xTMT6plex [K10]; 1xTMT6plex [N-Term]	1xPhospho [S3]	P49207 1xPhospho [S12]	0.00907602	0.00153373	2	P49207	RPL34	60S ribosomal protein L34 OS=Homo sapiens OX=9606 GN=RPL34 PE=1 SV=3	1	1691.89	3	-1.58	77.2954	11	96.1	101.4	113.9	86.2	108.9	93.4	103.8	96.1667	-	1.07938	0.421248
627	AHSNPMADHTLR	1xPhospho [S3]; 1xTMT6plex [N-Term]	1xPhospho [S3]	Q9UBP6 1xPhospho [S27]	0.000355723	0.000268219	2	Q9UBP6	METTL1	tRNA (guanine-N(7)-)-methyltransferase OS=Homo sapiens OX=9606 GN=METTL1 PE=1 SV=1	0	1658.77	4	-1.06	53.0851	51	99.6	102.5	109.3	104.7	76.9	106.9	103.8	96.1667	-	1.07938	0.490767
628	SFSTGSDLGHWVTTPPDIPGSR	1xPhospho [S]; 1xTMT6plex [N-Term]	1xPhospho [S]	Q96AG3 1xPhospho [S]	1.97458e-05	0.000120771	9	Q96AG3	SLC25A46	Solute carrier family 25 member 46 OS=Homo sapiens OX=9606 GN=SLC25A46 PE=1 SV=1	0	2623.24	3	0.95	213.389	57	105.2	101.1	105.2	97.1	102.4	89.1	103.833	96.2	-	1.07935	0.136128
629	SCTPSPDQISHR	1xCarbamidomethyl [C2]; 1xPhospho [S/T]; 1xTMT6plex [N-Term]	1xPhospho [S/T]	Q7Z2W4 1xPhospho [S/T]	0.00118872	0.000485341	12	Q7Z2W4	ZC3HAV1	Zinc finger CCCH-type antiviral protein 1 OS=Homo sapiens OX=9606 GN=ZC3HAV1 PE=1 SV=3	0	1693.76	3	3.37	56.5915	60	98.5	105	107.9	96.4	92.7	99.5	103.8	96.2	-	1.079	0.0893407
630	LEPVYSPPGSPPPGDPR	1xPhospho [S10]; 1xTMT6plex [N-Term]	1xPhospho [S10]	O75676 1xPhospho [S347]	0.0142942	0.00167728	1	O75676	RPS6KA4	Ribosomal protein S6 kinase alpha-4 OS=Homo sapiens OX=9606 GN=RPS6KA4 PE=1 SV=1	0	2071.01	3	-3.23	155.827	7	96.7	109.1	105.6	97	86.3	105.3	103.8	96.2	-	1.079	0.315147
631	KHSMLFIEASAK	1xPhospho [S3]; 2xTMT6plex [K1; K12]; 1xTMT6plex [N-Term]	1xPhospho [S3]	Q9NP72 1xPhospho [S144]	0.000850929	0.000360158	2	Q9NP72	RAB18	Ras-related protein Rab-18 OS=Homo sapiens OX=9606 GN=RAB18 PE=1 SV=1	1	2129.18	3	-1.14	140.467	42	101.1	100.9	109.4	95.8	96.3	96.5	103.8	96.2	-	1.079	0.0537458
632	AASPAKPSSLDLVPNLPK	1xPhospho [S3]; 2xTMT6plex [K6; K18]; 1xTMT6plex [N-Term]	1xPhospho [S3]	Q8N3V7 1xPhospho [S833]	5.19747e-05	0.000120771	6	Q8N3V7	SYNPO	Synaptopodin OS=Homo sapiens OX=9606 GN=SYNPO PE=1 SV=2	0	2572.47	3	-0.03	203.418	32	101.9	106.8	102.7	97.7	94.4	96.5	103.8	96.2	-	1.079	0.0134068
633	TVSGPGTPEPRPATPGASSVEQLRK	1xPhospho [T14]; 1xTMT6plex [K25]; 1xTMT6plex [N-Term]	1xPhospho [T14]	Q9H3U1 1xPhospho [T15]	0.00278204	0.000824932	1	Q9H3U1	UNC45A	Protein unc-45 homolog A OS=Homo sapiens OX=9606 GN=UNC45A PE=1 SV=1	1	3057.61	4	-0.48	122.879	10	98.5	96.1	116.8	111.4	81.6	95.6	103.8	96.2	-	1.079	0.520732
634	YHELPTLEER	1xPhospho [T6]; 1xTMT6plex [N-Term]	1xPhospho [T6]	Q92692 1xPhospho [T459]	0.000784765	0.000360158	19	Q92692	NECTIN2	Nectin-2 OS=Homo sapiens OX=9606 GN=NECTIN2 PE=1 SV=1	0	1595.77	3	0.28	113.791	32	100.4	102.8	108.2	97.2	94.8	96.6	103.8	96.2	-	1.079	0.0346837
635	QSLIPRTPK	1xPhospho [T7]; 1xTMT6plex [K9]; 1xTMT6plex [N-Term]	1xPhospho [T7]	Q5QJE6 1xPhospho [T61]	0.00597367	0.00126585	2	Q5QJE6	DNTTIP2	Deoxynucleotidyltransferase terminal-interacting protein 2 OS=Homo sapiens OX=9606 GN=DNTTIP2 PE=1 SV=2	1	1577.92	3	0.05	109.601	7	106.8	96.1	108.5	105.1	92.1	91.4	103.8	96.2	-	1.079	0.267726
636	TVSLPLSSPNIK	1xPhospho [S8]; 1xTMT6plex [K12]; 1xTMT6plex [N-Term]	1xPhospho [S8]	Q8IWZ3 1xPhospho [S1670]	0.00107422	0.000360158	4	Q8IWZ3	ANKHD1	Ankyrin repeat and KH domain-containing protein 1 OS=Homo sapiens OX=9606 GN=ANKHD1 PE=1 SV=1	0	1794.02	3	-2.09	193.218	31	98.6	113.4	99.3	96.7	90.2	101.7	103.767	96.2	-	1.07866	0.266098
637	CLAFHDISPQAPTHFLVIPK	1xCarbamidomethyl [C1]; 1xPhospho [S8]; 1xTMT6plex [K20]; 1xTMT6plex [N-Term]	1xPhospho [S8]	P49773 1xPhospho [S45]	0.0429507	0.00415987	1	P49773	HINT1	Histidine triad nucleotide-binding protein 1 OS=Homo sapiens OX=9606 GN=HINT1 PE=1 SV=2	0	2829.49	4	-0.48	231.364	4	99.3	110.1	101.9	95.7	103	90	103.767	96.2333	-	1.07828	0.204493
638	LSPVGWVSSSQGK	1xPhospho [S2]; 1xTMT6plex [K13]; 1xTMT6plex [N-Term]	1xPhospho [S2]	Q00587 1xPhospho [S19]	0.00129849	0.000668296	4	Q00587	CDC42EP1	Cdc42 effector protein 1 OS=Homo sapiens OX=9606 GN=CDC42EP1 PE=1 SV=1	0	1869.99	3	-1.24	192.314	38	104.8	106.8	99.7	88.9	101.1	98.7	103.767	96.2333	-	1.07828	0.153828
639	RSPSIVASNQGR	1xPhospho [S4]; 1xTMT6plex [N-Term]	1xPhospho [S4]	Q8TED9 1xPhospho [S747]	0.000963572	0.000360158	2	Q8TED9	AFAP1L1	Actin filament-associated protein 1-like 1 OS=Homo sapiens OX=9606 GN=AFAP1L1 PE=1 SV=2	1	1580.81	2	2.3	46.302	30	104.7	101.2	105.4	99.6	95.6	93.5	103.767	96.2333	-	1.07828	0.0271001
640	GGRSPAGASGHR	1xPhospho [S4]; 1xTMT6plex [N-Term]	1xPhospho [S4]	Q5JVS0 1xPhospho [S74]	0.00190198	0.000668296	3	Q5JVS0	HABP4	Intracellular hyaluronan-binding protein 4 OS=Homo sapiens OX=9606 GN=HABP4 PE=1 SV=1	1	1418.69	3	-2.92	7.645	21	104.7	101.8	104.8	97.3	93.7	97.7	103.767	96.2333	-	1.07828	0.0094126
641	AFHGISPGLLASEK	1xPhospho [S6]; 1xTMT6plex [K14]; 1xTMT6plex [N-Term]	1xPhospho [S6]	Q9P1Z0 1xPhospho [S391]	0.00122266	0.000485341	3	Q9P1Z0	ZBTB4	Zinc finger and BTB domain-containing protein 4 OS=Homo sapiens OX=9606 GN=ZBTB4 PE=1 SV=3	0	1965.06	3	-3.89	191.752	23	104.3	105	102	89.6	100.6	98.5	103.767	96.2333	-	1.07828	0.0971316
642	NEIIQSPISQVPSVEK	1xPhospho [S6]; 1xTMT6plex [K16]; 1xTMT6plex [N-Term]	1xPhospho [S6]	Q7Z3T8 1xPhospho [S939]	0.000334198	0.000268219	5	Q7Z3T8	ZFYVE16	Zinc finger FYVE domain-containing protein 16 OS=Homo sapiens OX=9606 GN=ZFYVE16 PE=1 SV=3	0	2306.24	3	0.28	186.518	34	101.1	106	104.2	95.5	96.9	96.3	103.767	96.2333	-	1.07828	0.00715581
643	DNLTSATLPR	1xPhospho [T7]; 1xTMT6plex [N-Term]	1xPhospho [T7]	Q8WUF5 1xPhospho [T308]	0.0120094	0.00153373	3	Q8WUF5	PPP1R13L	RelA-associated inhibitor OS=Homo sapiens OX=9606 GN=PPP1R13L PE=1 SV=4	0	1396.7	2	1.71	115.738	6	97.2	110.5	103.6	99.2	96.5	93	103.767	96.2333	-	1.07828	0.15018
644	TLSDYNIQKESTLHLVLR	1xPhospho [T12]; 1xTMT6plex [K9]; 1xTMT6plex [N-Term]	1xPhospho [T12]	P62979 1xPhospho [T66]	0.000481802	0.000268219	4	P62979	RPS27A	Ubiquitin-40S ribosomal protein S27a OS=Homo sapiens OX=9606 GN=RPS27A PE=1 SV=2	1	2668.45	4	1.32	195.69	30	101.3	105.6	104.4	98.9	95.9	93.9	103.767	96.2333	-	1.07828	0.0177049
645	RVETVSQTLR	1xPhospho [T8]; 1xTMT6plex [N-Term]	1xPhospho [T8]	Q8N392 1xPhospho [T158]	0.00783332	0.00142095	7	Q8N392	ARHGAP18	Rho GTPase-activating protein 18 OS=Homo sapiens OX=9606 GN=ARHGAP18 PE=1 SV=3	1	1497.8	3	-1.59	59.2995	29	99.9	89.2	122.1	96	98.7	94	103.733	96.2333	-	1.07794	0.486088
646	SHNDFVAILDLPEGEHQYK	1xPhospho [S1]; 1xTMT6plex [K19]; 1xTMT6plex [N-Term]	1xPhospho [S1]	O43741 1xPhospho [S108]	1.52107e-06	0.000120771	16	O43741	PRKAB2	5'-AMP-activated protein kinase subunit beta-2 OS=Homo sapiens OX=9606 GN=PRKAB2 PE=1 SV=1	0	2750.36	3	-1.6	209.482	59	105.9	105.2	100.1	92.3	102	94.4	103.733	96.2333	-	1.07794	0.0965573
647	TPGRTPGK	1xPhospho [T5]; 1xTMT6plex [K8]; 1xTMT6plex [N-Term]	1xPhospho [T5]	Q12834 1xPhospho [T59]	0.0559129	0.00486085	1	Q12834	CDC20	Cell division cycle protein 20 homolog OS=Homo sapiens OX=9606 GN=CDC20 PE=1 SV=2	1	1351.75	3	1.28	40.0777	1	98.7	96.1	116.4	95.7	97.6	95.4	103.733	96.2333	-	1.07794	0.30725
648	FPSSGPVTPQPTALTFAK	1xPhospho [T8]; 1xTMT6plex [K18]; 1xTMT6plex [N-Term]	1xPhospho [T8]	Q9Y679 1xPhospho [T367]	0.000121309	0.000120771	5	Q9Y679	AUP1	Ancient ubiquitous protein 1 OS=Homo sapiens OX=9606 GN=AUP1 PE=1 SV=2	0	2384.27	3	0.35	218.914	42	100.5	110.1	100.7	97.3	95.6	95.9	103.767	96.2667	-	1.07791	0.0797018
649	KNQSSEDILR	1xPhospho [S4]; 1xTMT6plex [K1]; 1xTMT6plex [N-Term]	1xPhospho [S4]	Q13625 1xPhospho [S480]	0.0144685	0.00174804	24	Q13625	TP53BP2	Apoptosis-stimulating of p53 protein 2 OS=Homo sapiens OX=9606 GN=TP53BP2 PE=1 SV=2	1	1727.91	3	-0.42	98.5236	9	103.3	104	104	96.6	94.9	97.3	103.767	96.2667	-	1.07791	0.000561467
650	AQVLHVPAPFPGTPGPASPPAFPAK	1xAcetyl [N-Term]; 1xPhospho [S18]; 1xTMT6plex [K25]	1xPhospho [S18]	Q63ZY3 1xAcetyl [N-Term]; 1xPhospho [S19]	0.00031881	0.000120771	1	Q63ZY3	KANK2	KN motif and ankyrin repeat domain-containing protein 2 OS=Homo sapiens OX=9606 GN=KANK2 PE=1 SV=1	0	2802.46	4	7.06	234.927	36	103.5	114.8	92.9	88.5	100.4	99.9	103.733	96.2667	-	1.07756	0.37131
651	VSHQGYSTEAEFEEPR	1xPhospho [S7]; 1xTMT6plex [N-Term]	1xPhospho [S7]	P30533 1xPhospho [S247]	5.13845e-05	0.000120771	10	P30533	LRPAP1	Alpha-2-macroglobulin receptor-associated protein OS=Homo sapiens OX=9606 GN=LRPAP1 PE=1 SV=1	0	2174.96	3	-2.69	110.414	59	99.7	102.1	109.4	94.6	94	100.2	103.733	96.2667	-	1.07756	0.101352
652	ALSSAGPIPIRPPIVPVK	1xPhospho [S3]; 1xTMT6plex [K18]; 1xTMT6plex [N-Term]	1xPhospho [S3]	Q765P7 1xPhospho [S579]	0.000653885	0.000360158	2	Q765P7	MTSS2	Protein MTSS 2 OS=Homo sapiens OX=9606 GN=MTSS2 PE=1 SV=1	0	2350.4	3	-1.02	230.592	16	122.4	80.9	107.8	103.4	119.3	66.1	103.7	96.2667	-	1.07722	0.727799
653	RILSDVTHSAVFGVPASK	1xPhospho [S/T]; 1xTMT6plex [K18]; 1xTMT6plex [N-Term]	1xPhospho [S/T]	Q2M2I8 1xPhospho [S/T]	0.000229553	0.000120771	12	Q2M2I8	AAK1	AP2-associated protein kinase 1 OS=Homo sapiens OX=9606 GN=AAK1 PE=1 SV=3	1	2422.33	3	-0.2	203.102	48	96.8	113	101.4	95.8	96.5	96.6	103.733	96.3	-	1.07719	0.198372
654	SGTPPRQGSITSPQANEQSVTPQR	1xPhospho [T3]; 1xTMT6plex [N-Term]	1xPhospho [T3]	Q9UQ35 1xPhospho [T848]	8.87493e-05	0.000120771	1	Q9UQ35	SRRM2	Serine/arginine repetitive matrix protein 2 OS=Homo sapiens OX=9606 GN=SRRM2 PE=1 SV=2	1	2832.38	3	9.14	84.9543	48	103.1	105.2	102.9	102.4	88.4	98.1	103.733	96.3	-	1.07719	0.151861
655	QALDYVELSPLTQASPQR	1xPhospho [S/T]; 1xTMT6plex [N-Term]	1xPhospho [S/T]	Q9H2D6 1xPhospho [S/T]	8.25963e-05	0.000120771	11	Q9H2D6	TRIOBP	TRIO and F-actin-binding protein OS=Homo sapiens OX=9606 GN=TRIOBP PE=1 SV=3	0	2325.17	3	5.15	210.882	39	98.2	118.7	94.3	99.2	99.3	90.4	103.733	96.3	-	1.07719	0.411876
656	SQGLSGDK	1xPhospho [S1]; 1xTMT6plex [K8]; 1xTMT6plex [N-Term]	1xPhospho [S1]	Q9Y446 1xPhospho [S95]	0.00381682	0.00116179	9	Q9Y446	PKP3	Plakophilin-3 OS=Homo sapiens OX=9606 GN=PKP3 PE=1 SV=1	0	1329.68	2	5.6	71.5306	19	102	107.1	102.1	97.3	94.8	96.8	103.733	96.3	-	1.07719	0.015854
657	RSRSHSDNDR	3xPhospho [S2; S4; S6]; 1xTMT6plex [N-Term]	3xPhospho [S2; S4; S6]	O75494 3xPhospho [S156; S158; S160]	0.103914	0.00767603	1	O75494	SRSF10	Serine/arginine-rich splicing factor 10 OS=Homo sapiens OX=9606 GN=SRSF10 PE=1 SV=1	2	1698.63	3	-3.08	5.3275	6	122.9	102.1	86.2	90.4	113.5	85	103.733	96.3	-	1.07719	0.617687
658	IAEPSVCGR	1xCarbamidomethyl [C7]; 1xPhospho [S5]; 1xTMT6plex [N-Term]	1xPhospho [S5]	P33991 1xPhospho [S326]	0.0964796	0.00718832	2	P33991	MCM4	DNA replication licensing factor MCM4 OS=Homo sapiens OX=9606 GN=MCM4 PE=1 SV=5	0	1297.62	2	-5.79	95.1746	5	105.7	101.4	104	101.1	89.1	98.7	103.7	96.3	-	1.07684	0.128678
659	LKGTSPSSSSRPQR	1xPhospho [S5]; 1xTMT6plex [K2]; 1xTMT6plex [N-Term]	1xPhospho [S5]	Q8N1F7 1xPhospho [S767]	0.00189447	0.000668296	2	Q8N1F7	NUP93	Nuclear pore complex protein Nup93 OS=Homo sapiens OX=9606 GN=NUP93 PE=1 SV=2	1	2026.08	3	-1.71	49.1558	13	89.7	104.9	116.5	85.4	83.8	119.7	103.7	96.3	-	1.07684	0.626191
660	AEPYVASEYK	1xPhospho [S7]; 1xTMT6plex [K10]; 1xTMT6plex [N-Term]	1xPhospho [S7]	Q9BZ29 1xPhospho [S927]	0.000907631	0.000360158	18	Q9BZ29	DOCK9	Dedicator of cytokinesis protein 9 OS=Homo sapiens OX=9606 GN=DOCK9 PE=1 SV=2	0	1694.84	3	-0.94	131.396	30	103.7	109.7	97.7	94.2	99.7	95	103.7	96.3	-	1.07684	0.128111
661	FVLMATPNLSR	1xPhospho [T6]; 1xTMT6plex [N-Term]	1xPhospho [T6]	Q9UPQ3 1xPhospho [T836]	0.00205268	0.00074367	6	Q9UPQ3	AGAP1	Arf-GAP with GTPase, ANK repeat and PH domain-containing protein 1 OS=Homo sapiens OX=9606 GN=AGAP1 PE=1 SV=4	0	1557.81	2	4.25	206.133	21	97.5	102.4	111.2	97.4	94.5	97	103.7	96.3	-	1.07684	0.146106
662	YPSSISSSPQK	1xPhospho [S]; 1xTMT6plex [K11]; 1xTMT6plex [N-Term]	1xPhospho [S]	Q14157 1xPhospho [S]	0.00157053	0.000668296	5	Q14157	UBAP2L	Ubiquitin-associated protein 2-like OS=Homo sapiens OX=9606 GN=UBAP2L PE=1 SV=2	0	1718.88	3	2.72	105.388	31	107.8	106.6	96.7	93.7	104.3	90.9	103.7	96.3	-	1.07684	0.241523
663	MESGAYGAAK	1xAcetyl [N-Term]; 1xPhospho [S3]; 1xTMT6plex [K10]	1xPhospho [S3]	O43760 1xAcetyl [N-Term]; 1xPhospho [S3]	0.00110069	0.000360158	9	O43760	SYNGR2	Synaptogyrin-2 OS=Homo sapiens OX=9606 GN=SYNGR2 PE=1 SV=1	0	1335.59	2	5.51	118.578	48	104.1	105.6	101.3	95.9	100.1	92.9	103.667	96.3	-	1.0765	0.03914
664	SSTSPCGTSKSPNREWEVLQPAPHQVITNLPEGVR	1xCarbamidomethyl [C6]; 1xPhospho [S/T]; 1xTMT6plex [K10]; 1xTMT6plex [N-Term]	1xPhospho [S/T]	O75376 1xPhospho [S/T]	0.000141675	0.000120771	2	O75376	NCOR1	Nuclear receptor corepressor 1 OS=Homo sapiens OX=9606 GN=NCOR1 PE=1 SV=2	2	4397.21	5	5.64	177.831	34	105.2	103.2	102.6	97	99.1	92.8	103.667	96.3	-	1.0765	0.0215512
665	QGLPSPPGTPHSPSYAGPK	1xPhospho [S/T]; 1xTMT6plex [K19]; 1xTMT6plex [N-Term]	1xPhospho [S/T]	Q9ULC8 1xPhospho [S/T]	2.03204e-05	0.000120771	5	Q9ULC8	ZDHHC8	Probable palmitoyltransferase ZDHHC8 OS=Homo sapiens OX=9606 GN=ZDHHC8 PE=1 SV=3	0	2413.23	3	0.22	133.697	58	101.3	107.2	102.5	96.5	94.5	97.9	103.667	96.3	-	1.0765	0.0229946
666	RGSQNSSEHRPPASSTSEDVK	1xPhospho [S]; 1xTMT6plex [K21]; 1xTMT6plex [N-Term]	1xPhospho [S]	O15014 1xPhospho [S]	0.000531227	0.000268219	2	O15014	ZNF609	Zinc finger protein 609 OS=Homo sapiens OX=9606 GN=ZNF609 PE=1 SV=2	1	2794.35	4	0.89	36.8082	18	108.7	94.6	107.7	102.8	96.1	90	103.667	96.3	-	1.0765	0.276861
667	RKSQEALHEQSSYILSSAETPARPR	1xPhospho [S3]; 1xTMT6plex [K2]; 1xTMT6plex [N-Term]	1xPhospho [S3]	Q9NVE5 1xPhospho [S1199]	0.00134319	0.000668296	1	Q9NVE5	USP40	Ubiquitin carboxyl-terminal hydrolase 40 OS=Homo sapiens OX=9606 GN=USP40 PE=1 SV=3	2	3379.75	6	4.24	109.504	4	98.8	107	105.2	90.7	103.3	94.9	103.667	96.3	-	1.0765	0.174102
668	RTPSVGK	1xPhospho [S4]; 1xTMT6plex [K7]; 1xTMT6plex [N-Term]	1xPhospho [S4]	P46013 1xPhospho [S2261]	0.13632	0.00921231	3	P46013	MKI67	Proliferation marker protein Ki-67 OS=Homo sapiens OX=9606 GN=MKI67 PE=1 SV=2	1	1282.73	3	1.45	56.1532	6	97.5	104.5	109	95.4	95.9	97.6	103.667	96.3	-	1.0765	0.0969527
669	DWSLSKSQVIAEK	1xPhospho [S5]; 2xTMT6plex [K6; K13]; 1xTMT6plex [N-Term]	1xPhospho [S5]	Q9H7D0 1xPhospho [S1740]	0.00724734	0.00134627	4	Q9H7D0	DOCK5	Dedicator of cytokinesis protein 5 OS=Homo sapiens OX=9606 GN=DOCK5 PE=1 SV=3	1	2258.24	3	-1.04	188.56	8	96.9	117.5	96.6	90.6	100.6	97.7	103.667	96.3	-	1.0765	0.383202
670	NSPFQIPPPSPDSKK	1xPhospho [S10]; 2xTMT6plex [K14; K15]; 1xTMT6plex [N-Term]	1xPhospho [S10]	Q86W92 1xPhospho [S579]	9.304e-05	0.000120771	12	Q86W92	PPFIBP1	Liprin-beta-1 OS=Homo sapiens OX=9606 GN=PPFIBP1 PE=1 SV=2	1	2406.3	3	-0.98	157.449	25	104.9	103.2	103	97.4	93.1	98.5	103.7	96.3333	-	1.07647	0.0137061
671	LSGLSFK	1xPhospho [S5]; 1xTMT6plex [K7]; 1xTMT6plex [N-Term]	1xPhospho [S5]	P49006 1xPhospho [S104]	0.0947029	0.00706172	1	P49006	MARCKSL1	MARCKS-related protein OS=Homo sapiens OX=9606 GN=MARCKSL1 PE=1 SV=2	0	1289.73	2	-1.49	184.037	6	123.3	92.3	95.5	105.1	105.6	78.3	103.7	96.3333	-	1.07647	0.610448
672	TSLSPTSK	1xPhospho [S4]; 1xTMT6plex [K8]; 1xTMT6plex [N-Term]	1xPhospho [S4]	Q8NDI1 1xPhospho [S759]	0.0511899	0.00457998	1	Q8NDI1	EHBP1	EH domain-binding protein 1 OS=Homo sapiens OX=9606 GN=EHBP1 PE=1 SV=3	0	1358.73	2	6.42	86.5381	10	106.3	102.6	102.2	92.1	94.4	102.5	103.7	96.3333	-	1.07647	0.0970871
673	LGSFGSITR	1xPhospho [S]; 1xTMT6plex [N-Term]	1xPhospho [S]	Q14315 1xPhospho [S]	0.00108547	0.000360158	29	Q14315	FLNC	Filamin-C OS=Homo sapiens OX=9606 GN=FLNC PE=1 SV=3	0	1246.64	2	0.03	160.549	36	102.2	104	104.8	98.2	96.8	94	103.667	96.3333	-	1.07612	0.00727265
674	TVQSQIGPPLTDSRPLGSPPNATR	1xPhospho [S18]; 1xTMT6plex [N-Term]	1xPhospho [S18]	Q96QT6 1xPhospho [S662]	0.0006219	0.000268219	1	Q96QT6	PHF12	PHD finger protein 12 OS=Homo sapiens OX=9606 GN=PHF12 PE=1 SV=2	0	2798.44	3	8.74	153.919	7	104.8	105.6	100.6	96.2	92.7	100.1	103.667	96.3333	-	1.07612	0.0499586
675	SASPYHGFTIVNR	1xPhospho [S3]; 1xTMT6plex [N-Term]	1xPhospho [S3]	Q9NPI6 1xPhospho [S62]	0.00478043	0.00123342	1	Q9NPI6	DCP1A	mRNA-decapping enzyme 1A OS=Homo sapiens OX=9606 GN=DCP1A PE=1 SV=3	0	1757.86	3	-1.68	122.18	12	100.3	104.6	106.1	97	89	103	103.667	96.3333	-	1.07612	0.171819
676	RMASPPAPSPAPPAISPIIK	1xPhospho [S4]; 1xTMT6plex [K20]; 1xTMT6plex [N-Term]	1xPhospho [S4]	Q00587 1xPhospho [S101]	0.00024236	0.000120771	3	Q00587	CDC42EP1	Cdc42 effector protein 1 OS=Homo sapiens OX=9606 GN=CDC42EP1 PE=1 SV=1	1	2536.41	3	-3.34	189.395	24	103.9	109.5	97.6	103.1	91.3	94.6	103.667	96.3333	-	1.07612	0.210057
677	HYGITSPISLASPK	1xPhospho [S6]; 1xTMT6plex [K14]; 1xTMT6plex [N-Term]	1xPhospho [S6]	Q9BWT3 1xPhospho [S23]	0.00155316	0.000668296	2	Q9BWT3	PAPOLG	Poly(A) polymerase gamma OS=Homo sapiens OX=9606 GN=PAPOLG PE=1 SV=2	0	2009.09	3	-5.98	165.511	14	100.7	107.5	102.8	101.2	90.1	97.7	103.667	96.3333	-	1.07612	0.129075
678	YIPASKTPVGGDR	1xPhospho [T7]; 1xTMT6plex [K6]; 1xTMT6plex [N-Term]	1xPhospho [T7]	Q96C24 1xPhospho [T511]	0.0541223	0.00464442	1	Q96C24	SYTL4	Synaptotagmin-like protein 4 OS=Homo sapiens OX=9606 GN=SYTL4 PE=1 SV=2	1	1899.01	3	-1.96	108.828	2	102.2	103.6	105.2	98.4	93.4	97.2	103.667	96.3333	-	1.07612	0.0134959
679	LGSSDILNYSGNLMEPPFQNQK	1xPhospho [S10]; 1xOxidation [M14]; 1xTMT6plex [K22]; 1xTMT6plex [N-Term]	1xPhospho [S10]	O14530 1xPhospho [S188]	0.00532263	0.00126585	2	O14530	TXNDC9	Thioredoxin domain-containing protein 9 OS=Homo sapiens OX=9606 GN=TXNDC9 PE=1 SV=2	0	3006.47	4	8.77	226.015	7	91.4	116	103.5	97	95	97	103.633	96.3333	-	1.07578	0.363963
680	RPASMAVMEGDLVK	1xPhospho [S4]; 1xTMT6plex [K14]; 1xTMT6plex [N-Term]	1xPhospho [S4]	Q68EM7 1xPhospho [S484]	0.000865463	0.000360158	3	Q68EM7	ARHGAP17	Rho GTPase-activating protein 17 OS=Homo sapiens OX=9606 GN=ARHGAP17 PE=1 SV=1	0	2042.06	3	5.42	164.171	39	102.2	99.8	108.9	91.8	101.3	95.9	103.633	96.3333	-	1.07578	0.132365
681	VLDDVSIRSPETK	1xPhospho [S/T]; 1xTMT6plex [K13]; 1xTMT6plex [N-Term]	1xPhospho [S/T]	Q12830 1xPhospho [S/T]	0.00109877	0.000360158	6	Q12830	BPTF	Nucleosome-remodeling factor subunit BPTF OS=Homo sapiens OX=9606 GN=BPTF PE=1 SV=3	1	1997.07	3	1.35	147.47	15	101.7	105.9	103.4	98	94.7	96.4	103.667	96.3667	-	1.07575	0.00919536
682	KSLPAPVAQRPDSPGGGLQAPGQK	1xPhospho [S13]; 2xTMT6plex [K1; K24]; 1xTMT6plex [N-Term]	1xPhospho [S13]	Q5JVS0 1xPhospho [S108]	0.000746232	0.000360158	6	Q5JVS0	HABP4	Intracellular hyaluronan-binding protein 4 OS=Homo sapiens OX=9606 GN=HABP4 PE=1 SV=1	1	3123.73	5	1.62	137.6	7	105.5	105.5	100	103.4	87.6	98.1	103.667	96.3667	-	1.07575	0.217433
683	MASPPAPSPAPPAISPIIK	1xPhospho [S3]; 1xOxidation [M1]; 1xTMT6plex [K19]; 1xTMT6plex [N-Term]	1xPhospho [S3]	Q00587 1xPhospho [S101]	0.000361916	0.000268219	2	Q00587	CDC42EP1	Cdc42 effector protein 1 OS=Homo sapiens OX=9606 GN=CDC42EP1 PE=1 SV=1	0	2396.31	3	1.18	199.072	41	101.1	109.9	100	93.1	104.7	91.3	103.667	96.3667	-	1.07575	0.235924
684	SVSLDSQMGYLPAPGGMANLPF	1xPhospho [S3]; 1xTMT6plex [N-Term]	1xPhospho [S3]	Q86UU0 1xPhospho [S1480]	0.00325858	0.00100803	2	Q86UU0	BCL9L	B-cell CLL/lymphoma 9-like protein OS=Homo sapiens OX=9606 GN=BCL9L PE=1 SV=1	0	2561.2	3	-0.3	237.29	17	83.6	109.1	118.3	104.9	77.3	106.9	103.667	96.3667	-	1.07575	0.632069
685	RLTVSSLQESGLK	1xPhospho [T3]; 1xTMT6plex [K13]; 1xTMT6plex [N-Term]	1xPhospho [T3]	P21333 1xPhospho [T2336]	0.000209967	0.000120771	3	P21333	FLNA	Filamin-A OS=Homo sapiens OX=9606 GN=FLNA PE=1 SV=4	1	1956.09	3	-1.75	157.95	51	100.3	106.4	104.3	94.8	98.8	95.5	103.667	96.3667	-	1.07575	0.0283231
686	ILILPSVTR	1xPhospho [T8]; 1xTMT6plex [N-Term]	1xPhospho [T8]	Q15238 1xPhospho [T208]	0.0775118	0.00632705	7	Q15238	PSG5	Pregnancy-specific beta-1-glycoprotein 5 OS=Homo sapiens OX=9606 GN=PSG5 PE=1 SV=3	0	1320.79	3	-0.52	155.981	7	105.5	104.6	100.9	90.4	99.2	99.5	103.667	96.3667	-	1.07575	0.0913985
687	TVYLQSALSSSTSAEKFPSPHPSPAK	1xPhospho [S19]; 2xTMT6plex [K16; K26]; 1xTMT6plex [N-Term]	1xPhospho [S19]	O14681 1xPhospho [S326]	0.000540228	0.000268219	2	O14681	EI24	Etoposide-induced protein 2.4 homolog OS=Homo sapiens OX=9606 GN=EI24 PE=1 SV=4	1	3484.83	5	4.99	183.09	12	104.4	101.7	104.8	95.7	95.1	98.3	103.633	96.3667	-	1.07541	0.00627615
688	KTPAQPQR	1xPhospho [T2]; 1xTMT6plex [K1]; 1xTMT6plex [N-Term]	1xPhospho [T2]	Q9ULW0 1xPhospho [T113]	0.0699455	0.00568779	2	Q9ULW0	TPX2	Targeting protein for Xklp2 OS=Homo sapiens OX=9606 GN=TPX2 PE=1 SV=2	1	1463.81	2	0.38	35.1739	4	101.4	106.2	103.3	92.3	101.6	95.2	103.633	96.3667	-	1.07541	0.0778182
689	AGSQLGPGYQHHAQPK	1xPhospho [S3]; 1xTMT6plex [K16]; 1xTMT6plex [N-Term]	1xPhospho [S3]	Q02241 1xPhospho [S943]	0.000430884	0.000268219	1	Q02241	KIF23	Kinesin-like protein KIF23 OS=Homo sapiens OX=9606 GN=KIF23 PE=1 SV=3	0	2214.12	4	1.14	68.7905	12	104.6	105.8	100.5	98.9	95.9	94.3	103.633	96.3667	-	1.07541	0.0256463
690	KAQSSDSSKR	1xPhospho [S4]; 2xTMT6plex [K1; K9]; 1xTMT6plex [N-Term]	1xPhospho [S4]	Q9UID3 1xPhospho [S640]	0.024667	0.00249442	1	Q9UID3	VPS51	Vacuolar protein sorting-associated protein 51 homolog OS=Homo sapiens OX=9606 GN=VPS51 PE=1 SV=2	2	1861.01	3	-1.87	27.3675	5	105.7	107.1	98.1	107.4	87.6	94.1	103.633	96.3667	-	1.07541	0.323782
691	AAATPAK	1xPhospho [T4]; 1xTMT6plex [K7]; 1xTMT6plex [N-Term]	1xPhospho [T4]	P19338 1xPhospho [T92]	0.0108303	0.00153373	5	P19338	NCL	Nucleolin OS=Homo sapiens OX=9606 GN=NCL PE=1 SV=3	0	1167.65	2	-1.08	50.2798	35	99.1	106.8	105	97.4	99.7	92	103.633	96.3667	-	1.07541	0.0895808
692	GQSQTSPDHR	1xPhospho [S6]; 1xTMT6plex [N-Term]	1xPhospho [S6]	Q9UQ35 1xPhospho [S1064]	0.000998973	0.000360158	2	Q9UQ35	SRRM2	Serine/arginine repetitive matrix protein 2 OS=Homo sapiens OX=9606 GN=SRRM2 PE=1 SV=2	0	1421.64	3	0.36	9.2255	36	103.1	104.9	102.8	93.2	86.6	109.3	103.6	96.3667	-	1.07506	0.345723
693	TKHEIHHTGERR	1xPhospho [T8]; 1xTMT6plex [K2]; 1xTMT6plex [N-Term]	1xPhospho [T8]	Q86T24 1xPhospho [T545]	0.00878904	0.00149934	1	Q86T24	ZBTB33	Transcriptional regulator Kaiso OS=Homo sapiens OX=9606 GN=ZBTB33 PE=1 SV=2	2	2039.07	5	0.19	11.3393	19	102.5	117.6	90.7	92.9	95.6	100.6	103.6	96.3667	-	1.07506	0.422588
694	TRHSPTPQQSNR	1xPhospho [S/T]; 1xTMT6plex [N-Term]	1xPhospho [S/T]	Q8IYB3 1xPhospho [S/T]	0.00169629	0.000668296	5	Q8IYB3	SRRM1	Serine/arginine repetitive matrix protein 1 OS=Homo sapiens OX=9606 GN=SRRM1 PE=1 SV=2	1	1717.83	3	-1.51	8.8692	18	108.9	99.3	102.6	99.7	87.5	101.9	103.6	96.3667	-	1.07506	0.243335
695	RFSLCPPSSTPQK	1xCarbamidomethyl [C5]; 1xPhospho [S3]; 1xTMT6plex [K13]; 1xTMT6plex [N-Term]	1xPhospho [S3]	Q9H0X9 1xPhospho [S12]	0.00154457	0.000668296	2	Q9H0X9	OSBPL5	Oxysterol-binding protein-related protein 5 OS=Homo sapiens OX=9606 GN=OSBPL5 PE=1 SV=1	1	2043.05	3	-1.03	135.089	18	109.4	103.2	98.3	93.3	103.2	92.7	103.633	96.4	-	1.07503	0.197116
696	RSSITEPEGPGGPNIQK	1xPhospho [S/T]; 1xTMT6plex [K17]; 1xTMT6plex [N-Term]	1xPhospho [S/T]	Q96KQ4 1xPhospho [S/T]	3.04713e-05	0.000120771	6	Q96KQ4	PPP1R13B	Apoptosis-stimulating of p53 protein 1 OS=Homo sapiens OX=9606 GN=PPP1R13B PE=1 SV=3	1	2305.2	3	-0.74	110.833	42	104.7	102.7	103.5	100.6	93.3	95.3	103.633	96.4	-	1.07503	0.0326224
697	NLLRSPSIK	1xPhospho [S5]; 1xTMT6plex [K9]; 1xTMT6plex [N-Term]	1xPhospho [S5]	O60336 1xPhospho [S18]	0.0116888	0.00153373	3	O60336	MAPKBP1	Mitogen-activated protein kinase-binding protein 1 OS=Homo sapiens OX=9606 GN=MAPKBP1 PE=1 SV=4	1	1565.92	3	0.4	126.743	1	93.7	113.6	103.6	89.6	94.6	105	103.633	96.4	-	1.07503	0.378982
698	LCAGIMITASHNPK	1xCarbamidomethyl [C2]; 1xPhospho [S10]; 1xOxidation [M6]; 1xTMT6plex [K14]; 1xTMT6plex [N-Term]	1xPhospho [S10]	Q96G03 1xPhospho [S165]	1.2839e-05	0.000120771	13	Q96G03	PGM2	Phosphoglucomutase-2 OS=Homo sapiens OX=9606 GN=PGM2 PE=1 SV=4	0	2067.05	3	-1.85	142.607	46	104.6	102.6	103.7	96.2	97.9	95.1	103.633	96.4	-	1.07503	0.00193007
699	SLSPIIGK	1xPhospho [S3]; 1xTMT6plex [K8]; 1xTMT6plex [N-Term]	1xPhospho [S3]	Q9H4G0 1xPhospho [S784]	0.00830755	0.00142095	10	Q9H4G0	EPB41L1	Band 4.1-like protein 1 OS=Homo sapiens OX=9606 GN=EPB41L1 PE=1 SV=2	0	1352.8	2	5.13	173.798	26	103.7	108.2	98.9	93.8	101.1	94.3	103.6	96.4	-	1.07469	0.113998
700	FSLSPSLGPQASR	1xPhospho [S4]; 1xTMT6plex [N-Term]	1xPhospho [S4]	Q9NYF3 1xPhospho [S234]	0.000272366	0.000120771	5	Q9NYF3	FAM53C	Protein FAM53C OS=Homo sapiens OX=9606 GN=FAM53C PE=1 SV=1	0	1655.84	3	-0.45	171.922	33	101.6	91	118.2	95.2	98.3	95.7	103.6	96.4	-	1.07469	0.417593
701	LQTTDNLLPMSPEEFDEVSR	1xPhospho [S11]; 1xTMT6plex [N-Term]	1xPhospho [S11]	P42224 1xPhospho [S727]	6.39607e-06	0.000120771	9	P42224	STAT1	Signal transducer and activator of transcription 1-alpha/beta OS=Homo sapiens OX=9606 GN=STAT1 PE=1 SV=2	0	2630.23	3	-1.19	234.293	72	99.5	105.2	106.1	91.5	99.1	98.6	103.6	96.4	-	1.07469	0.0882138
702	KGSDALRPPVPQGEDEVPK	1xPhospho [S3]; 2xTMT6plex [K1; K19]; 1xTMT6plex [N-Term]	1xPhospho [S3]	Q8N3D4 1xPhospho [S310]	0.00112199	0.000360158	8	Q8N3D4	EHBP1L1	EH domain-binding protein 1-like protein 1 OS=Homo sapiens OX=9606 GN=EHBP1L1 PE=1 SV=2	1	2786.51	4	-1.46	133.754	3	105.8	101.3	103.7	100.2	98.1	90.9	103.6	96.4	-	1.07469	0.0810146
703	TQMAEVLPSPR	1xPhospho [S9]; 1xOxidation [M3]; 1xTMT6plex [N-Term]	1xPhospho [S9]	P11388 1xPhospho [S1213]	0.00172567	0.000668296	13	P11388	TOP2A	DNA topoisomerase 2-alpha OS=Homo sapiens OX=9606 GN=TOP2A PE=1 SV=3	0	1553.76	3	0.79	103.675	18	98.6	96.6	115.6	94.7	96.7	97.8	103.6	96.4	-	1.07469	0.302965
704	IEHAPSPSSGGTLK	1xPhospho [S6]; 1xTMT6plex [K14]; 1xTMT6plex [N-Term]	1xPhospho [S6]	Q14004 1xPhospho [S525]	0.000581615	0.000268219	3	Q14004	CDK13	Cyclin-dependent kinase 13 OS=Homo sapiens OX=9606 GN=CDK13 PE=1 SV=2	0	1919	3	-4.05	102.379	39	105.4	105	100.5	94.6	97.3	97.4	103.633	96.4333	-	1.07466	0.0167036
705	SSLSPGR	1xPhospho [S4]; 1xTMT6plex [N-Term]	1xPhospho [S4]	Q9BUQ8 1xPhospho [S109]	0.0531259	0.00464442	8	Q9BUQ8	DDX23	Probable ATP-dependent RNA helicase DDX23 OS=Homo sapiens OX=9606 GN=DDX23 PE=1 SV=3	0	1012.5	2	-0.58	40.792	12	97.4	103.7	109.6	99.4	96.1	93.7	103.567	96.4	-	1.07434	0.139277
706	TNSMGSATGPLPGTK	1xPhospho [S]; 1xTMT6plex [K15]; 1xTMT6plex [N-Term]	1xPhospho [S]	O15014 1xPhospho [S]	0.0013699	0.000668296	2	O15014	ZNF609	Zinc finger protein 609 OS=Homo sapiens OX=9606 GN=ZNF609 PE=1 SV=2	0	1956.99	3	-0.12	127.785	31	110.2	103.3	97.2	94.4	99.1	95.7	103.567	96.4	-	1.07434	0.148284
707	RHSSSDLAR	1xPhospho [S]; 1xTMT6plex [N-Term]	1xPhospho [S]	Q8WWN8 1xPhospho [S]	0.0267084	0.00279669	2	Q8WWN8	ARAP3	Arf-GAP with Rho-GAP domain, ANK repeat and PH domain-containing protein 3 OS=Homo sapiens OX=9606 GN=ARAP3 PE=1 SV=1	1	1337.65	2	5.07	11.4965	15	133.6	80.4	96.8	113.9	97.5	77.9	103.6	96.4333	-	1.07432	0.723265
708	ILDQMPATPSSPMYVD	1xPhospho [Y14]; 1xOxidation [M13]; 1xTMT6plex [N-Term]	1xPhospho [Y14]	P45985 1xPhospho [Y397]	0.00701088	0.00126585	8	P45985	MAP2K4	Dual specificity mitogen-activated protein kinase kinase 4 OS=Homo sapiens OX=9606 GN=MAP2K4 PE=1 SV=1	0	2089.94	3	-3.03	210.462	27	105.5	99.8	105.5	98	99.6	91.7	103.6	96.4333	-	1.07432	0.0798597
709	ISVSSPGR	1xPhospho [S]; 1xTMT6plex [N-Term]	1xPhospho [S]	O75864 1xPhospho [S]	0.00947793	0.00153373	6	O75864	PPP1R37	Protein phosphatase 1 regulatory subunit 37 OS=Homo sapiens OX=9606 GN=PPP1R37 PE=1 SV=4	0	1111.57	2	-1.13	79.0826	16	94	97.7	119.1	98.7	91	99.6	103.6	96.4333	-	1.07432	0.435854
710	KVSYSHIQSK	1xPhospho [S3]; 2xTMT6plex [K1; K10]; 1xTMT6plex [N-Term]	1xPhospho [S3]	P27816 1xPhospho [S1000]	0.0338752	0.00345893	2	P27816	MAP4	Microtubule-associated protein 4 OS=Homo sapiens OX=9606 GN=MAP4 PE=1 SV=3	1	1944.09	3	-0.29	89.4845	6	116.1	92.6	102.1	100	101.2	88.1	103.6	96.4333	-	1.07432	0.421194
711	RYSFRVPEEER	1xPhospho [S3]; 1xTMT6plex [N-Term]	1xPhospho [S3]	Q5VT25 1xPhospho [S1545]	0.00282062	0.000824932	6	Q5VT25	CDC42BPA	Serine/threonine-protein kinase MRCK alpha OS=Homo sapiens OX=9606 GN=CDC42BPA PE=1 SV=1	2	1776.86	4	2.89	100.243	17	101.9	101.7	107.1	98.7	95.5	95.1	103.567	96.4333	-	1.07397	0.027476
712	VSIGNITLSPAISR	1xPhospho [S9]; 1xTMT6plex [N-Term]	1xPhospho [S9]	Q0JRZ9 1xPhospho [S387]	1.99736e-05	0.000120771	9	Q0JRZ9	FCHO2	F-BAR domain only protein 2 OS=Homo sapiens OX=9606 GN=FCHO2 PE=1 SV=2	0	1736.95	3	-0.22	212.885	73	95.2	110.4	105.1	95.8	91	102.5	103.567	96.4333	-	1.07397	0.269114
713	ATSPLCTSTASMVSSSPSTPSNIPQKPSQPAAK	1xCarbamidomethyl [C6]; 1xPhospho [S3]; 2xTMT6plex [K26; K33]; 1xTMT6plex [N-Term]	1xPhospho [S3]	P30622 1xPhospho [S147]	3.40397e-05	0.000120771	5	P30622	CLIP1	CAP-Gly domain-containing linker protein 1 OS=Homo sapiens OX=9606 GN=CLIP1 PE=1 SV=2	0	4083.07	4	4.23	165.984	31	108	106.9	95.8	93.7	98.4	97.2	103.567	96.4333	-	1.07397	0.160258
714	VAGGAAPSKPASAK	1xPhospho [S12]; 2xTMT6plex [K9; K14]; 1xTMT6plex [N-Term]	1xPhospho [S12]	Q14978 1xPhospho [S508]	0.000709683	0.000360158	4	Q14978	NOLC1	Nucleolar and coiled-body phosphoprotein 1 OS=Homo sapiens OX=9606 GN=NOLC1 PE=1 SV=2	0	1979.13	3	-1.61	87.8697	14	104.5	106.3	99.8	91.4	98.9	99	103.533	96.4333	-	1.07363	0.0890848
715	AMLSSTAVPEKLSVYK	1xPhospho [S13]; 2xTMT6plex [K11; K16]; 1xTMT6plex [N-Term]	1xPhospho [S13]	Q8TDM6 1xPhospho [S962]	0.00107983	0.000360158	4	Q8TDM6	DLG5	Disks large homolog 5 OS=Homo sapiens OX=9606 GN=DLG5 PE=1 SV=4	1	2491.39	4	1.33	194.051	14	106.5	102.1	102	94.5	100	94.8	103.533	96.4333	-	1.07363	0.0377136
716	HPSREQLIDYLMLK	1xPhospho [S3]; 1xOxidation [M12]; 1xTMT6plex [K14]; 1xTMT6plex [N-Term]	1xPhospho [S3]	Q96RT1 1xPhospho [S1286]	0.00151081	0.000668296	8	Q96RT1	ERBIN	Erbin OS=Homo sapiens OX=9606 GN=ERBIN PE=1 SV=2	1	2297.21	4	-1.33	192.113	11	101.8	109.9	98.9	97.7	95.6	96	103.533	96.4333	-	1.07363	0.101695
717	AHASPFSGALTPSAPPGPEMNR	1xPhospho [S4]; 1xTMT6plex [N-Term]	1xPhospho [S4]	O15027 1xPhospho [S122]	2.94978e-05	0.000120771	1	O15027	SEC16A	Protein transport protein Sec16A OS=Homo sapiens OX=9606 GN=SEC16A PE=1 SV=4	0	2501.18	3	-1.82	149.736	46	101.5	111.7	97.4	96.8	89.2	103.3	103.533	96.4333	-	1.07363	0.294369
718	IDYLLPGPGPAHSPQPSK	1xPhospho [S13]; 1xTMT6plex [K18]; 1xTMT6plex [N-Term]	1xPhospho [S13]	Q8TDM6 1xPhospho [S1000]	9.62545e-05	0.000120771	8	Q8TDM6	DLG5	Disks large homolog 5 OS=Homo sapiens OX=9606 GN=DLG5 PE=1 SV=4	0	2412.27	3	0.05	183.524	44	104.2	111	95.5	90.9	101.8	96.7	103.567	96.4667	-	1.0736	0.264851
719	EVDPNDLYIVEPLKFSPEKK	1xPhospho [S16]; 3xTMT6plex [K14; K19; K20]; 1xTMT6plex [N-Term]	1xPhospho [S16]	Q9UBS9 1xPhospho [S1103]	0.00221099	0.00074367	2	Q9UBS9	SUCO	SUN domain-containing ossification factor OS=Homo sapiens OX=9606 GN=SUCO PE=1 SV=1	2	3356.86	5	-1.71	230.749	6	109	105	96.7	87.8	103.5	98.1	103.567	96.4667	-	1.0736	0.292277
720	KLLSPSNEK	1xPhospho [S4]; 2xTMT6plex [K1; K9]; 1xTMT6plex [N-Term]	1xPhospho [S4]	Q14694 1xPhospho [S547]	0.0141794	0.00167728	4	Q14694	USP10	Ubiquitin carboxyl-terminal hydrolase 10 OS=Homo sapiens OX=9606 GN=USP10 PE=1 SV=2	1	1783.03	3	-0.17	115.441	21	100.6	101.7	108.4	97.4	95.7	96.3	103.567	96.4667	-	1.0736	0.0462092
721	SQSTTFNPDDMSEPEFK	1xPhospho [S/T]; 1xOxidation [M11]; 1xTMT6plex [K17]; 1xTMT6plex [N-Term]	1xPhospho [S/T]	Q86W92 1xPhospho [S/T]	0.000712061	0.000360158	17	Q86W92	PPFIBP1	Liprin-beta-1 OS=Homo sapiens OX=9606 GN=PPFIBP1 PE=1 SV=2	0	2514.11	3	-2.18	159.216	49	113.9	98.6	98.1	97.9	104.6	86.9	103.533	96.4667	-	1.07326	0.388723
722	GLSPLPSPPEMMPTSPQSPR	1xPhospho [S]; 1xTMT6plex [N-Term]	1xPhospho [S]	P11532 1xPhospho [S]	8.70878e-05	0.000120771	8	P11532	DMD	Dystrophin OS=Homo sapiens OX=9606 GN=DMD PE=1 SV=3	0	2415.17	3	0.25	207.659	30	103.5	104.4	102.7	91.1	99.5	98.8	103.533	96.4667	-	1.07326	0.0611048
723	YDDYSSSRDGYGGSR	1xPhospho [S]; 1xTMT6plex [N-Term]	1xPhospho [S]	P38159 1xPhospho [S]; Q96E39 1xPhospho [S]	0.0100134	0.00153373	3	P38159; Q96E39	RBMX; RBMXL1	RNA-binding motif protein, X chromosome OS=Homo sapiens OX=9606 GN=RBMX PE=1 SV=3;RNA binding motif protein, X-linked-like-1 OS=Homo sapiens OX=9606 GN=RBMXL1 PE=1 SV=1	1	1993.81	3	-2.99	71.0711	8	98.7	104.4	107.5	98.3	95.5	95.6	103.533	96.4667	-	1.07326	0.0611048
724	LVDYARSVHEEF	1xPhospho [S7]; 1xTMT6plex [N-Term]	1xPhospho [S7]	Q9BRK5 1xPhospho [S357]	0.00214748	0.00074367	24	Q9BRK5	SDF4	45 kDa calcium-binding protein OS=Homo sapiens OX=9606 GN=SDF4 PE=1 SV=1	1	1773.84	3	-0.96	158.902	19	102.2	104.8	103.6	98.9	92.8	97.7	103.533	96.4667	-	1.07326	0.0245966
725	GGAAGGALPTSPGPALGAK	1xPhospho [T10]; 1xTMT6plex [K19]; 1xTMT6plex [N-Term]	1xPhospho [T10]	Q9UPR0 1xPhospho [T16]	0.000221766	0.000120771	2	Q9UPR0	PLCL2	Inactive phospholipase C-like protein 2 OS=Homo sapiens OX=9606 GN=PLCL2 PE=1 SV=2	0	2088.13	4	0.19	153.667	37	93.4	109.7	107.4	98	94.1	97.3	103.5	96.4667	-	1.07291	0.250108
726	TLCGTPNYIAPEVLSK	1xCarbamidomethyl [C3]; 1xPhospho [T5]; 1xTMT6plex [K16]; 1xTMT6plex [N-Term]	1xPhospho [T5]	P53350 1xPhospho [T214]	0.000687497	0.000360158	1	P53350	PLK1	Serine/threonine-protein kinase PLK1 OS=Homo sapiens OX=9606 GN=PLK1 PE=1 SV=1	0	2301.2	3	-4.84	212.228	37	104.6	106.8	99.2	92.2	102.2	95.1	103.533	96.5	-	1.07288	0.132505
727	SGSYSGRSPSPYGR	1xPhospho [S]; 1xTMT6plex [N-Term]	1xPhospho [S]	Q9NYV4 1xPhospho [S]	0.00169307	0.000668296	3	Q9NYV4	CDK12	Cyclin-dependent kinase 12 OS=Homo sapiens OX=9606 GN=CDK12 PE=1 SV=2	1	1766.81	3	-1.85	50.84	3	102.3	101.5	106.7	98.9	93.5	97.1	103.5	96.5	-	1.07254	0.0365895
728	LEPNSPMHGGTLLEDVVGGR	1xPhospho [S5]; 1xTMT6plex [N-Term]	1xPhospho [S5]	Q7Z4H7 1xPhospho [S805]	0.00156181	0.000668296	1	Q7Z4H7	HAUS6	HAUS augmin-like complex subunit 6 OS=Homo sapiens OX=9606 GN=HAUS6 PE=1 SV=2	0	2387.16	3	3.77	213.53	13	91.9	113.5	105.1	93.9	97.2	98.4	103.5	96.5	-	1.07254	0.337431
729	DYHKSVEVFPLK	1xPhospho [S5]; 2xTMT6plex [K4; K12]; 1xTMT6plex [N-Term]	1xPhospho [S5]	Q5VUB5 1xPhospho [S460]	0.0114663	0.00153373	4	Q5VUB5	FAM171A1	Protein FAM171A1 OS=Homo sapiens OX=9606 GN=FAM171A1 PE=1 SV=1	1	2229.23	4	-1.03	168.198	8	89.4	117.8	103.3	94.5	95.1	99.9	103.5	96.5	-	1.07254	0.450284
730	LLDFGSLSNLQVTQPTVGMNFK	1xPhospho [S6]; 1xTMT6plex [K22]; 1xTMT6plex [N-Term]	1xPhospho [S6]	P08708 1xPhospho [S113]	0.000505085	0.000268219	1	P08708	RPS17	40S ribosomal protein S17 OS=Homo sapiens OX=9606 GN=RPS17 PE=1 SV=2	0	2947.54	4	-3.07	236.84	57	88.1	119.3	103.1	97.6	92.6	99.3	103.5	96.5	-	1.07254	0.490468
731	MPTFSTPGAK	1xPhospho [T6]; 1xTMT6plex [K10]; 1xTMT6plex [N-Term]	1xPhospho [T6]	Q09666 1xPhospho [T638]	0.00626131	0.00126585	5	Q09666	AHNAK	Neuroblast differentiation-associated protein AHNAK OS=Homo sapiens OX=9606 GN=AHNAK PE=1 SV=2	0	1574.81	2	4.24	148.665	7	96.7	114.7	99	92.1	94.3	103.1	103.467	96.5	-	1.07219	0.349332
732	VRGEVAPDAKSFVLNLGK	1xPhospho [S11]; 2xTMT6plex [K10; K18]; 1xTMT6plex [N-Term]	1xPhospho [S11]	P09382 1xPhospho [S30]	0.00975878	0.00153373	2	P09382	LGALS1	Galectin-1 OS=Homo sapiens OX=9606 GN=LGALS1 PE=1 SV=2	2	2667.52	5	-3.75	207.262	6	99.2	116.1	95.2	106.6	90.1	92.9	103.5	96.5333	-	1.07217	0.442693
733	HGSFVNKPTR	1xPhospho [S3]; 1xTMT6plex [K7]; 1xTMT6plex [N-Term]	1xPhospho [S3]	P29353 1xPhospho [S139]	0.012341	0.00160541	3	P29353	SHC1	SHC-transforming protein 1 OS=Homo sapiens OX=9606 GN=SHC1 PE=1 SV=4	0	1680.9	4	0.72	58.6869	13	116.6	88.1	105.8	103	106.1	80.5	103.5	96.5333	-	1.07217	0.579842
734	LIPHKGTMPK	1xPhospho [T7]; 2xTMT6plex [K5; K10]; 1xTMT6plex [N-Term]	1xPhospho [T7]	Q9UKK3 1xPhospho [T333]	0.0996667	0.00754077	2	Q9UKK3	PARP4	Protein mono-ADP-ribosyltransferase PARP4 OS=Homo sapiens OX=9606 GN=PARP4 PE=1 SV=3	1	1889.11	4	-0.63	122.864	2	106.7	105.8	98	112.2	86.6	90.8	103.5	96.5333	-	1.07217	0.45323
735	SQAGHTLHHQESRR	1xPhospho [S12]; 1xTMT6plex [N-Term]	1xPhospho [S12]	Q99959 1xPhospho [S183]	0.000349625	0.000268219	4	Q99959	PKP2	Plakophilin-2 OS=Homo sapiens OX=9606 GN=PKP2 PE=1 SV=2	1	1952.94	3	-1.08	8.0033	19	115.2	95.9	99.3	110.1	94	85.5	103.467	96.5333	-	1.07182	0.49953
736	SLYPSLEDLKVDK	1xAcetyl [N-Term]; 1xPhospho [S]; 2xTMT6plex [K10; K13]	1xPhospho [S]	O00560 1xAcetyl [N-Term]; 1xPhospho [S]	0.00276935	0.000824932	18	O00560	SDCBP	Syntenin-1 OS=Homo sapiens OX=9606 GN=SDCBP PE=1 SV=1	1	2087.11	3	-1.52	234.153	18	102.5	106.6	101.3	100.4	96.6	92.6	103.467	96.5333	-	1.07182	0.0662352
737	RCATPVIIDEILPSKK	1xCarbamidomethyl [C2]; 1xPhospho [T4]; 2xTMT6plex [K15; K16]; 1xTMT6plex [N-Term]	1xPhospho [T4]	Q9ULW0 1xPhospho [T147]	0.00280768	0.000824932	2	Q9ULW0	TPX2	Targeting protein for Xklp2 OS=Homo sapiens OX=9606 GN=TPX2 PE=1 SV=2	2	2607.49	4	1.37	200.528	18	94.7	106.7	109	95.4	95.1	99.1	103.467	96.5333	-	1.07182	0.207516
738	SHSITNMEIGGLK	1xPhospho [S/T]; 1xTMT6plex [K13]; 1xTMT6plex [N-Term]	1xPhospho [S/T]	Q96RT1 1xPhospho [S/T]	0.000770397	0.000360158	5	Q96RT1	ERBIN	Erbin OS=Homo sapiens OX=9606 GN=ERBIN PE=1 SV=2	0	1925	3	-1.54	147.219	41	102.7	106.5	101.2	96.7	94.5	98.4	103.467	96.5333	-	1.07182	0.0232811
739	HSSISPVRLPLNSSLGAELSR	1xPhospho [S]; 1xTMT6plex [N-Term]	1xPhospho [S]	Q9NYV4 1xPhospho [S]	0.000375879	0.000268219	3	Q9NYV4	CDK12	Cyclin-dependent kinase 12 OS=Homo sapiens OX=9606 GN=CDK12 PE=1 SV=2	1	2529.34	4	-3.48	183.427	32	106.8	103.6	100	98.3	93.4	97.9	103.467	96.5333	-	1.07182	0.051021
740	ETTSGTSTEPVKNSSPAPPQPAPGK	1xPhospho [S]; 2xTMT6plex [K12; K25]; 1xTMT6plex [N-Term]	1xPhospho [S]	Q9NYV4 1xPhospho [S]	8.20366e-06	0.000120771	2	Q9NYV4	CDK12	Cyclin-dependent kinase 12 OS=Homo sapiens OX=9606 GN=CDK12 PE=1 SV=2	1	3232.67	3	5.68	103.513	38	100.3	102.2	107.9	97.7	92.8	99.1	103.467	96.5333	-	1.07182	0.0803395
741	RSYSSPDITQAIQEEEKR	1xPhospho [S4]; 1xTMT6plex [K17]; 1xTMT6plex [N-Term]	1xPhospho [S4]	P40818 1xPhospho [S718]	0.00460835	0.00123342	1	P40818	USP8	Ubiquitin carboxyl-terminal hydrolase 8 OS=Homo sapiens OX=9606 GN=USP8 PE=1 SV=1	2	2675.34	4	-0.48	137.67	11	103.5	104.1	102.8	91.9	96.9	100.8	103.467	96.5333	-	1.07182	0.056179
742	TPHPVLTPVAANQAK	1xPhospho [T7]; 1xTMT6plex [K15]; 1xTMT6plex [N-Term]	1xPhospho [T7]	P35658 1xPhospho [T1156]	0.000224606	0.000120771	1	P35658	NUP214	Nuclear pore complex protein Nup214 OS=Homo sapiens OX=9606 GN=NUP214 PE=1 SV=2	0	2082.15	3	1.9	116.09	34	99.2	106.1	105.1	90.1	99.7	99.8	103.467	96.5333	-	1.07182	0.147737
743	TPQMPPTTPSSSFFTK	1xPhospho [T]; 1xTMT6plex [K16]; 1xTMT6plex [N-Term]	1xPhospho [T]	Q16666 1xPhospho [T]	0.000148706	0.000120771	8	Q16666	IFI16	Gamma-interferon-inducible protein 16 OS=Homo sapiens OX=9606 GN=IFI16 PE=1 SV=3	0	2292.14	3	0.41	195.382	55	102.2	102.8	105.5	94	97.2	98.5	103.5	96.5667	-	1.0718	0.0144896
744	VNVTVDYIRPASPATETVPAFSER	1xPhospho [S12]; 1xTMT6plex [N-Term]	1xPhospho [S12]	Q7KZF4 1xPhospho [S426]	2.59536e-05	0.000120771	5	Q7KZF4	SND1	Staphylococcal nuclease domain-containing protein 1 OS=Homo sapiens OX=9606 GN=SND1 PE=1 SV=1	0	2928.47	3	-0.01	202.668	45	103.1	107	100.2	100	98.3	91.3	103.433	96.5333	-	1.07148	0.105619
745	SKPELPPGLSPEATAPVTPSRPEGGEPGLSK	1xPhospho [T18]; 2xTMT6plex [K2; K31]; 1xTMT6plex [N-Term]	1xPhospho [T18]	Q9BRP8 1xPhospho [T72]	0.0410231	0.00387789	2	Q9BRP8	PYM1	Partner of Y14 and mago OS=Homo sapiens OX=9606 GN=PYM1 PE=1 SV=1	0	3850.06	6	6.66	176.351	16	106.3	99.5	104.5	91.3	101.3	97	103.433	96.5333	-	1.07148	0.12301
746	SPGHMVILDQTK	1xPhospho [S1]; 1xOxidation [M5]; 1xTMT6plex [K12]; 1xTMT6plex [N-Term]	1xPhospho [S1]	Q9NWH9 1xPhospho [S553]	0.00106493	0.000360158	4	Q9NWH9	SLTM	SAFB-like transcription modulator OS=Homo sapiens OX=9606 GN=SLTM PE=1 SV=2	0	1879.98	3	-1.85	104.087	30	101.6	109.1	99.6	94.2	99.4	96	103.433	96.5333	-	1.07148	0.102396
747	SSSFVLPK	1xPhospho [S3]; 1xTMT6plex [K8]; 1xTMT6plex [N-Term]	1xPhospho [S3]	Q8WYP3 1xPhospho [S486]	0.0289377	0.00285941	5	Q8WYP3	RIN2	Ras and Rab interactor 2 OS=Homo sapiens OX=9606 GN=RIN2 PE=1 SV=1	0	1402.77	2	2.06	156.146	14	107.1	96.8	106.4	99.5	100.2	89.9	103.433	96.5333	-	1.07148	0.215929
748	NSASVGIIQR	1xPhospho [S]; 1xTMT6plex [N-Term]	1xPhospho [S]	Q53EU6 1xPhospho [S]	0.00537032	0.00126585	2	Q53EU6	GPAT3	Glycerol-3-phosphate acyltransferase 3 OS=Homo sapiens OX=9606 GN=GPAT3 PE=1 SV=2	0	1353.71	2	2.81	95.4333	9	104.6	103.5	102.3	97.1	97.5	95.1	103.467	96.5667	-	1.07145	0.00227992
749	SPGASNFSTLPK	1xPhospho [S1]; 1xTMT6plex [K12]; 1xTMT6plex [N-Term]	1xPhospho [S1]	Q9Y4E8 1xPhospho [S229]	0.00088627	0.000360158	4	Q9Y4E8	USP15	Ubiquitin carboxyl-terminal hydrolase 15 OS=Homo sapiens OX=9606 GN=USP15 PE=1 SV=3	0	1743.91	3	2.25	142.956	32	103.4	109.6	97.4	96.3	100.2	93.2	103.467	96.5667	-	1.07145	0.164668
750	IQQNQSIR	1xPhospho [S6]; 1xTMT6plex [N-Term]	1xPhospho [S6]	O75116 1xPhospho [S1374]	0.0201993	0.00219201	12	O75116	ROCK2	Rho-associated protein kinase 2 OS=Homo sapiens OX=9606 GN=ROCK2 PE=1 SV=4	0	1295.67	2	6.41	63.6427	34	113.2	91.2	105.8	101.1	94	94.5	103.4	96.5333	-	1.07113	0.373247
751	RASMQPIQIAEGTGITTR	1xPhospho [S3]; 1xTMT6plex [N-Term]	1xPhospho [S3]	Q14980 1xPhospho [S1969]	2.58053e-05	0.000120771	4	Q14980	NUMA1	Nuclear mitotic apparatus protein 1 OS=Homo sapiens OX=9606 GN=NUMA1 PE=1 SV=2	1	2239.15	3	2.14	151.211	53	103.2	106.3	100.8	98.2	89.2	102.3	103.433	96.5667	-	1.07111	0.17607
752	KQPPVSPGTALVGSQK	1xPhospho [S/T]; 2xTMT6plex [K1; K16]; 1xTMT6plex [N-Term]	1xPhospho [S/T]	P17096 1xPhospho [S/T]	7.75942e-05	0.000120771	6	P17096	HMGA1	High mobility group protein HMG-I/HMG-Y OS=Homo sapiens OX=9606 GN=HMGA1 PE=1 SV=3	1	2361.35	3	1	138.496	59	104.9	114.9	90.5	89.2	103.4	97.1	103.433	96.5667	-	1.07111	0.448815
753	DAGGGSVLKSPSQTPK	1xPhospho [S]; 2xTMT6plex [K9; K16]; 1xTMT6plex [N-Term]	1xPhospho [S]	P35367 1xPhospho [S]	0.000694425	0.000360158	4	P35367	HRH1	Histamine H1 receptor OS=Homo sapiens OX=9606 GN=HRH1 PE=1 SV=1	1	2296.25	3	1.11	105.985	9	101.5	109.9	98.9	96.4	97.9	95.4	103.433	96.5667	-	1.07111	0.113385
754	SLFINHHPPGQIAR	1xPhospho [S1]; 1xTMT6plex [N-Term]	1xPhospho [S1]	Q8ND76 1xPhospho [S83]	0.00050085	0.000268219	2	Q8ND76	CCNY	Cyclin-Y OS=Homo sapiens OX=9606 GN=CCNY PE=1 SV=2	0	1895.98	4	2.83	114.236	22	105.3	97.9	107.1	96.8	97	95.9	103.433	96.5667	-	1.07111	0.0726173
755	RGLAPNTPGK	1xPhospho [T7]; 1xTMT6plex [K10]; 1xTMT6plex [N-Term]	1xPhospho [T7]	O43663 1xPhospho [T481]	0.00280768	0.000824932	5	O43663	PRC1	Protein regulator of cytokinesis 1 OS=Homo sapiens OX=9606 GN=PRC1 PE=1 SV=2	1	1548.87	3	-0.07	70.6456	18	99.1	103.6	107.6	97.6	99	93.1	103.433	96.5667	-	1.07111	0.0862579
756	VVKPKSPEPEATLTFPFLDK	1xPhospho [S6]; 3xTMT6plex [K3; K5; K20]; 1xTMT6plex [N-Term]	1xPhospho [S6]	Q9UPQ0 1xPhospho [S718]	0.000246328	0.000120771	6	Q9UPQ0	LIMCH1	LIM and calponin homology domains-containing protein 1 OS=Homo sapiens OX=9606 GN=LIMCH1 PE=1 SV=4	1	3239.85	4	-0.53	232.082	27	103.9	110.8	95.7	91.6	98	100.2	103.467	96.6	-	1.07108	0.247042
757	SPRPDHPGTPPHK	1xPhospho [S1]; 1xTMT6plex [K13]; 1xTMT6plex [N-Term]	1xPhospho [S1]	P30291 1xPhospho [S165]	0.000222979	0.000120771	2	P30291	WEE1	Wee1-like protein kinase OS=Homo sapiens OX=9606 GN=WEE1 PE=1 SV=2	0	1961.02	4	0.26	41.2998	37	103.9	105.9	100.4	95.4	96.1	98.2	103.4	96.5667	-	1.07076	0.0196605
758	SGWSSGR	1xPhospho [S4]; 1xTMT6plex [N-Term]	1xPhospho [S4]	Q9BQ39 1xPhospho [S683]	0.0736324	0.00604753	4	Q9BQ39	DDX50	ATP-dependent RNA helicase DDX50 OS=Homo sapiens OX=9606 GN=DDX50 PE=1 SV=1	0	1045.47	2	-0.88	46.9498	12	95.1	113.4	101.7	95.7	97.8	96.2	103.4	96.5667	-	1.07076	0.273503
759	EIPARQSR	1xPhospho [S7]; 1xTMT6plex [N-Term]	1xPhospho [S7]	Q8TEU7 1xPhospho [S138]	0.0116888	0.00153373	2	Q8TEU7	RAPGEF6	Rap guanine nucleotide exchange factor 6 OS=Homo sapiens OX=9606 GN=RAPGEF6 PE=1 SV=2	1	1265.66	3	0.58	37.6432	10	116	84	110.2	108.9	95.2	85.6	103.4	96.5667	-	1.07076	0.597791
760	QESCLGNSPPFEK	1xCarbamidomethyl [C4]; 1xPhospho [S8]; 1xTMT6plex [K13]; 1xTMT6plex [N-Term]	1xPhospho [S8]	Q86W56 1xPhospho [S291]	0.00140735	0.000668296	1	Q86W56	PARG	Poly(ADP-ribose) glycohydrolase OS=Homo sapiens OX=9606 GN=PARG PE=1 SV=1	0	2030.97	3	-1.42	141.493	3	109.1	99.2	101.9	101.3	89.4	99.1	103.4	96.6	-	1.07039	0.221526
761	AERSPNQGK	1xPhospho [S4]; 1xTMT6plex [K9]; 1xTMT6plex [N-Term]	1xPhospho [S4]	Q9P2E9 1xPhospho [S533]	0.0343389	0.00345893	3	Q9P2E9	RRBP1	Ribosome-binding protein 1 OS=Homo sapiens OX=9606 GN=RRBP1 PE=1 SV=5	1	1524.79	3	-1.58	26.4758	6	104.7	102.2	103.3	95.1	97.1	97.6	103.4	96.6	-	1.07039	0.00295018
762	TVARSPVAPAR	1xPhospho [S5]; 1xTMT6plex [N-Term]	1xPhospho [S5]	O15525 1xPhospho [S124]	0.00252592	0.000824932	2	O15525	MAFG	Transcription factor MafG OS=Homo sapiens OX=9606 GN=MAFG PE=1 SV=1	1	1433.78	3	-0.58	48.3327	10	104.3	108.3	97.6	87.9	107.2	94.7	103.4	96.6	-	1.07039	0.351664
763	HQQQLLASPGSSTVDNK	1xPhospho [S]; 1xTMT6plex [K17]; 1xTMT6plex [N-Term]	1xPhospho [S]	Q9C0E2 1xPhospho [S]	1.19613e-05	0.000120771	12	Q9C0E2	XPO4	Exportin-4 OS=Homo sapiens OX=9606 GN=XPO4 PE=1 SV=2	0	2348.2	3	0.2	105.257	78	98.1	107.8	104.2	94.9	99.3	95.6	103.367	96.6	-	1.07005	0.0976518
764	RIDSVYLDPLVFR	1xPhospho [S4]; 1xTMT6plex [N-Term]	1xPhospho [S4]	O60443 1xPhospho [S252]	0.000500007	0.000268219	9	O60443	GSDME	Gasdermin-E OS=Homo sapiens OX=9606 GN=GSDME PE=1 SV=2	1	1902.01	3	0	231.544	41	99.4	108.3	102.5	102.8	101.6	85.5	103.4	96.6333	-	1.07002	0.333477
765	TIELPSGRSR	1xPhospho [S9]; 1xTMT6plex [N-Term]	1xPhospho [S9]	O15231 1xPhospho [S60]	0.0132473	0.00160541	4	O15231	ZNF185	Zinc finger protein 185 OS=Homo sapiens OX=9606 GN=ZNF185 PE=1 SV=3	1	1424.75	2	4.46	92.231	7	102.5	102.2	105.5	95	97	97.9	103.4	96.6333	-	1.07002	0.0075842
766	SSPPEGKLETK	1xAcetyl [N-Term]; 1xPhospho [S2]; 2xTMT6plex [K7; K11]	1xPhospho [S2]	P51397 1xAcetyl [N-Term]; 1xPhospho [S3]	0.0270665	0.00279669	12	P51397	DAP	Death-associated protein 1 OS=Homo sapiens OX=9606 GN=DAP PE=1 SV=3	1	1752.92	2	1.81	113.096	14	101.4	98	110.7	104.5	87	98.4	103.367	96.6333	-	1.06968	0.350801
767	VRKTFVGTPCWMAPEVMEQVR	1xCarbamidomethyl [C10]; 1xPhospho [T8]; 1xOxidation [M12]; 1xTMT6plex [K3]; 1xTMT6plex [N-Term]	1xPhospho [T8]	O95747 1xPhospho [T189]; Q9UEW8 1xPhospho [T235]	0.00254833	0.000824932	1	O95747; Q9UEW8	OXSR1; STK39	Serine/threonine-protein kinase OSR1 OS=Homo sapiens OX=9606 GN=OXSR1 PE=1 SV=1;STE20/SPS1-related proline-alanine-rich protein kinase OS=Homo sapiens OX=9606 GN=STK39 PE=1 SV=3	2	3075.54	4	0.83	189.587	11	106.3	100.8	103	107.5	85.8	96.6	103.367	96.6333	-	1.06968	0.356446
768	SHSDTSIASR	1xPhospho [S1]; 1xTMT6plex [N-Term]	1xPhospho [S1]	Q92622 1xPhospho [S408]	0.00231616	0.00074367	1	Q92622	RUBCN	Run domain Beclin-1-interacting and cysteine-rich domain-containing protein OS=Homo sapiens OX=9606 GN=RUBCN PE=1 SV=4	0	1369.63	2	-1.7	23.7096	32	103.1	100	107	100.2	92.6	97.1	103.367	96.6333	-	1.06968	0.0878071
769	SLSQILMEQLQK	1xPhospho [S3]; 1xTMT6plex [K12]; 1xTMT6plex [N-Term]	1xPhospho [S3]	Q659A1 1xPhospho [S457]	0.00140735	0.000668296	2	Q659A1	ICE2	Little elongation complex subunit 2 OS=Homo sapiens OX=9606 GN=ICE2 PE=1 SV=2	0	1956.06	3	-0.22	236.244	24	99.8	103.9	106.4	95.3	98	96.6	103.367	96.6333	-	1.06968	0.0315617
770	TLRSSLEGPTILDIEK	1xPhospho [S5]; 1xTMT6plex [K16]; 1xTMT6plex [N-Term]	1xPhospho [S5]	Q7L576 1xPhospho [S583]	0.0528798	0.00464442	1	Q7L576	CYFIP1	Cytoplasmic FMR1-interacting protein 1 OS=Homo sapiens OX=9606 GN=CYFIP1 PE=1 SV=1	1	2310.27	3	1.53	208.305	6	100	103.4	106.7	98.3	93.9	97.7	103.367	96.6333	-	1.06968	0.0470806
771	RHTVVVQSPLTDLNFNEWK	1xPhospho [T/S]; 1xTMT6plex [K19]; 1xTMT6plex [N-Term]	1xPhospho [T/S]	Q9P227 1xPhospho [T/S]	0.000302433	0.000120771	3	Q9P227	ARHGAP23	Rho GTPase-activating protein 23 OS=Homo sapiens OX=9606 GN=ARHGAP23 PE=1 SV=2	1	2821.48	3	4.2	216.638	53	96.8	95.9	117.4	105	98.7	86.2	103.367	96.6333	-	1.06968	0.492994
772	RRGTPEPEEAGR	1xPhospho [T4]; 1xTMT6plex [N-Term]	1xPhospho [T4]	Q9UFB7 1xPhospho [T390]	0.00590007	0.00126585	1	Q9UFB7	ZBTB47	Zinc finger and BTB domain-containing protein 47 OS=Homo sapiens OX=9606 GN=ZBTB47 PE=1 SV=3	2	1663.81	4	1.59	16.3131	25	99.3	99.9	110.9	94.4	99.5	96	103.367	96.6333	-	1.06968	0.172585
773	YSPIYSPDPYYASESEYWTYHGSPK	1xPhospho [S/T]; 1xTMT6plex [K25]; 1xTMT6plex [N-Term]	1xPhospho [S/T]	O94929 1xPhospho [S/T]	2.83921e-05	0.000120771	8	O94929	ABLIM3	Actin-binding LIM protein 3 OS=Homo sapiens OX=9606 GN=ABLIM3 PE=1 SV=3	0	3525.6	3	8.95	215.516	67	100.6	101.8	107.7	97.1	95.3	97.5	103.367	96.6333	-	1.06968	0.0427085
774	HASTSSPADKAK	1xPhospho [S/T]; 2xTMT6plex [K10; K12]; 1xTMT6plex [N-Term]	1xPhospho [S/T]	Q5T4S7 1xPhospho [S/T]	0.000858162	0.000360158	8	Q5T4S7	UBR4	E3 ubiquitin-protein ligase UBR4 OS=Homo sapiens OX=9606 GN=UBR4 PE=1 SV=1	1	1967.06	4	-2.21	44.6466	16	102.1	98.2	109.8	100.7	83.4	105.8	103.367	96.6333	-	1.06968	0.424959
775	TRSFGHFPGPEFLDVEK	1xPhospho [S3]; 1xTMT6plex [K17]; 1xTMT6plex [N-Term]	1xPhospho [S3]	Q8IWW6 1xPhospho [S176]	1.16228e-05	0.000120771	5	Q8IWW6	ARHGAP12	Rho GTPase-activating protein 12 OS=Homo sapiens OX=9606 GN=ARHGAP12 PE=1 SV=1	1	2501.26	3	-4.2	200.02	77	98.9	112.4	98.8	100.8	95.1	94.1	103.367	96.6667	-	1.06931	0.249351
776	SMSPTSTPK	1xPhospho [S3]; 1xTMT6plex [K9]; 1xTMT6plex [N-Term]	1xPhospho [S3]	O94913 1xPhospho [S511]	0.0171261	0.00197786	3	O94913	PCF11	Pre-mRNA cleavage complex 2 protein Pcf11 OS=Homo sapiens OX=9606 GN=PCF11 PE=1 SV=3	0	1473.74	2	4.57	83.6532	18	101.5	103.4	105	97.6	94.1	98.2	103.3	96.6333	-	1.06899	0.0149837
777	RLSENEIICNALQR	1xCarbamidomethyl [C9]; 1xPhospho [S3]; 1xTMT6plex [N-Term]	1xPhospho [S3]	Q13137 1xPhospho [S315]	0.000744983	0.000360158	1	Q13137	CALCOCO2	Calcium-binding and coiled-coil domain-containing protein 2 OS=Homo sapiens OX=9606 GN=CALCOCO2 PE=1 SV=1	1	2025.01	3	-1.18	163.653	20	100.1	106.6	103.3	92	99.2	98.8	103.333	96.6667	-	1.06897	0.0901267
778	SQSTTFNPDDMSEPEFKR	1xPhospho [S3]; 1xTMT6plex [K17]; 1xTMT6plex [N-Term]	1xPhospho [S3]	Q86W92 1xPhospho [S601]	0.000167461	0.000120771	6	Q86W92	PPFIBP1	Liprin-beta-1 OS=Homo sapiens OX=9606 GN=PPFIBP1 PE=1 SV=2	1	2654.22	3	3.55	156.296	27	105.7	98.2	106.1	103	93.9	93.1	103.333	96.6667	-	1.06897	0.177967
779	STTPAPK	1xPhospho [S1]; 1xTMT6plex [K7]; 1xTMT6plex [N-Term]	1xPhospho [S1]	Q9UQ35 1xPhospho [S250]	0.0236082	0.00242358	1	Q9UQ35	SRRM2	Serine/arginine repetitive matrix protein 2 OS=Homo sapiens OX=9606 GN=SRRM2 PE=1 SV=2	0	1239.68	2	1.44	57.046	22	95.1	102.1	112.7	97.8	92.5	99.7	103.3	96.6667	-	1.06862	0.298108
780	AGGTALLPGPPAPSPLPATPLSAK	1xPhospho [S14]; 1xTMT6plex [K24]; 1xTMT6plex [N-Term]	1xPhospho [S14]	Q6ZSZ5 1xPhospho [S1340]	0.000356338	0.000268219	1	Q6ZSZ5	ARHGEF18	Rho guanine nucleotide exchange factor 18 OS=Homo sapiens OX=9606 GN=ARHGEF18 PE=1 SV=4	0	2719.52	3	-1.23	231.297	37	96.6	113	100.3	90	103.4	96.6	103.3	96.6667	-	1.06862	0.351446
781	FRTITTAYYR	1xPhospho [T3]; 1xTMT6plex [N-Term]	1xPhospho [T3]	P61006 1xPhospho [T72]	0.020461	0.00219201	2	P61006	RAB8A	Ras-related protein Rab-8A OS=Homo sapiens OX=9606 GN=RAB8A PE=1 SV=1	1	1600.81	3	-0.41	138.302	8	108.7	102.5	98.7	100.6	100.7	88.7	103.3	96.6667	-	1.06862	0.250132
782	NSQPNRYTNR	1xPhospho [T8]; 1xTMT6plex [N-Term]	1xPhospho [T8]	P50750 1xPhospho [T186]	0.0511899	0.00457998	4	P50750	CDK9	Cyclin-dependent kinase 9 OS=Homo sapiens OX=9606 GN=CDK9 PE=1 SV=3	1	1558.73	3	-1.27	16.1108	5	95.4	109.6	104.9	95.5	101.4	93.1	103.3	96.6667	-	1.06862	0.243228
783	DGYGGSRDSYSSSR	1xPhospho [S]; 1xTMT6plex [N-Term]	1xPhospho [S]	P38159 1xPhospho [S]; Q96E39 1xPhospho [S]	0.000368838	0.000268219	44	P38159; Q96E39	RBMX; RBMXL1	RNA-binding motif protein, X chromosome OS=Homo sapiens OX=9606 GN=RBMX PE=1 SV=3;RNA binding motif protein, X-linked-like-1 OS=Homo sapiens OX=9606 GN=RBMXL1 PE=1 SV=1	1	1802.75	3	-2.12	39.5568	23	101.2	102.2	106.6	100	94.5	95.6	103.333	96.7	-	1.0686	0.0483409
784	NLSSDEATNPISR	1xPhospho [S]; 1xTMT6plex [N-Term]	1xPhospho [S]	Q7Z417 1xPhospho [S]	0.000583567	0.000268219	23	Q7Z417	NUFIP2	Nuclear fragile X mental retardation-interacting protein 2 OS=Homo sapiens OX=9606 GN=NUFIP2 PE=1 SV=1	0	1712.81	3	-1.52	114.68	17	116.7	95.1	98.2	91.2	95.6	103.3	103.333	96.7	-	1.0686	0.432803
785	EVSKPVGGAEGVEVPRSPVLLCK	1xCarbamidomethyl [C22]; 1xPhospho [S17]; 2xTMT6plex [K4; K23]; 1xTMT6plex [N-Term]	1xPhospho [S17]	Q8TED9 1xPhospho [S329]	0.00134319	0.000668296	2	Q8TED9	AFAP1L1	Actin filament-associated protein 1-like 1 OS=Homo sapiens OX=9606 GN=AFAP1L1 PE=1 SV=2	1	3174.76	5	1.86	179.706	5	101.5	102.4	106	94.1	100.3	95.7	103.3	96.7	-	1.06825	0.0461522
786	EHYPVSSPSSPSPPAQPGGVSR	1xPhospho [S]; 1xTMT6plex [N-Term]	1xPhospho [S]	O75179 1xPhospho [S]	0.000721655	0.000360158	2	O75179	ANKRD17	Ankyrin repeat domain-containing protein 17 OS=Homo sapiens OX=9606 GN=ANKRD17 PE=1 SV=3	0	2529.2	3	-2.71	94.0966	11	106.5	99.2	104.2	103.3	89.1	97.7	103.3	96.7	-	1.06825	0.229462
787	APSPAPSSVPLGSEKPSNVSQDR	1xPhospho [S3]; 1xTMT6plex [K15]; 1xTMT6plex [N-Term]	1xPhospho [S3]	O75179 1xPhospho [S2401]	0.000437517	0.000268219	2	O75179	ANKRD17	Ankyrin repeat domain-containing protein 17 OS=Homo sapiens OX=9606 GN=ANKRD17 PE=1 SV=3	0	2845.45	3	2.34	127.633	16	96.7	111.9	101.3	95.2	95.2	99.7	103.3	96.7	-	1.06825	0.236521
788	GPAPAPQQCSEPETK	1xCarbamidomethyl [C9]; 1xPhospho [T14]; 1xTMT6plex [K15]; 1xTMT6plex [N-Term]	1xPhospho [T14]	Q3YEC7 1xPhospho [T496]	0.15619	0.00999619	1	Q3YEC7	RABL6	Rab-like protein 6 OS=Homo sapiens OX=9606 GN=RABL6 PE=1 SV=2	0	2135.02	3	6.84	91.2674	6	108.5	107.8	93.6	84.5	113.9	91.7	103.3	96.7	-	1.06825	0.548805
789	TLNAETPKSSPLPAK	1xPhospho [S10]; 2xTMT6plex [K8; K15]; 1xTMT6plex [N-Term]	1xPhospho [S10]	Q7L2J0 1xPhospho [S217]	0.00122915	0.000485341	6	Q7L2J0	MEPCE	7SK snRNA methylphosphate capping enzyme OS=Homo sapiens OX=9606 GN=MEPCE PE=1 SV=1	1	2321.31	3	-1.54	132.034	11	102	104.2	103.7	102.3	89.9	97.9	103.3	96.7	-	1.06825	0.148195
790	QKFGTMPLLPIR	1xPhospho [T5]; 1xTMT6plex [K2]; 1xTMT6plex [N-Term]	1xPhospho [T5]	Q8WWN8 1xPhospho [T1348]	0.0453907	0.00422676	4	Q8WWN8	ARAP3	Arf-GAP with Rho-GAP domain, ANK repeat and PH domain-containing protein 3 OS=Homo sapiens OX=9606 GN=ARAP3 PE=1 SV=1	1	1939.1	3	-0.1	210.104	8	95.1	106.2	108.6	99.3	97	93.8	103.3	96.7	-	1.06825	0.212474
791	GDTPGHATPGHGGATSSAR	1xPhospho [T8]; 1xTMT6plex [N-Term]	1xPhospho [T8]	O75533 1xPhospho [T278]	0.000141148	0.000120771	2	O75533	SF3B1	Splicing factor 3B subunit 1 OS=Homo sapiens OX=9606 GN=SF3B1 PE=1 SV=3	0	2042.92	3	-1.57	21.7422	42	100.8	111.8	97.3	107.5	89.2	93.4	103.3	96.7	-	1.06825	0.402233
792	EKGSPGQNDQELK	1xPhospho [S4]; 2xTMT6plex [K2; K13]; 1xTMT6plex [N-Term]	1xPhospho [S4]	Q9H3H1 1xPhospho [S455]	0.00343973	0.00109493	2	Q9H3H1	TRIT1	tRNA dimethylallyltransferase OS=Homo sapiens OX=9606 GN=TRIT1 PE=1 SV=1	1	2197.15	3	1.53	82.5788	10	99.4	106.7	103.7	93.8	103.7	92.6	103.267	96.7	-	1.06791	0.18499
793	FLSHSTDSLNK	1xPhospho [S/T]; 1xTMT6plex [K11]; 1xTMT6plex [N-Term]	1xPhospho [S/T]	Q12802 1xPhospho [S/T]	0.00744429	0.00134627	2	Q12802	AKAP13	A-kinase anchor protein 13 OS=Homo sapiens OX=9606 GN=AKAP13 PE=1 SV=2	0	1786.91	3	-0.98	128.88	3	99.6	101.4	108.9	104.9	95.5	89.8	103.3	96.7333	-	1.06788	0.278646
794	RTSSTLDSEGTFNSYR	1xPhospho [S]; 1xTMT6plex [N-Term]	1xPhospho [S]	Q92609 1xPhospho [S]	0.000103791	0.000120771	8	Q92609	TBC1D5	TBC1 domain family member 5 OS=Homo sapiens OX=9606 GN=TBC1D5 PE=1 SV=1	1	2129.97	3	-5.63	98.6215	47	97.1	99.8	113	97.3	97.6	95.3	103.3	96.7333	-	1.06788	0.25652
795	MIHTGEKPLQCEICGFTCR	3xCarbamidomethyl [C11; C14; C18]; 1xPhospho [T4]; 1xTMT6plex [K7]; 1xTMT6plex [N-Term]	1xPhospho [T4]	Q96JP5 1xPhospho [T395]	0.000298719	0.000120771	1	Q96JP5	ZFP91	E3 ubiquitin-protein ligase ZFP91 OS=Homo sapiens OX=9606 GN=ZFP91 PE=1 SV=1	0	2875.35	4	0.36	166.434	15	102.8	100.3	106.8	96.9	100.1	93.2	103.3	96.7333	-	1.06788	0.0752802
796	SAVLLVDETATTPIFANR	1xPhospho [S1]; 1xTMT6plex [N-Term]	1xPhospho [S1]	Q12802 1xPhospho [S1876]	5.18131e-06	0.000120771	2	Q12802	AKAP13	A-kinase anchor protein 13 OS=Homo sapiens OX=9606 GN=AKAP13 PE=1 SV=2	0	2227.16	3	7.2	233.329	49	101.7	104.6	103.5	96.8	101.8	91.6	103.267	96.7333	-	1.06754	0.0999179
797	LSLGGISPAGQETVDANLQK	1xPhospho [S7]; 1xTMT6plex [K20]; 1xTMT6plex [N-Term]	1xPhospho [S7]	Q5HYI7 1xPhospho [S249]	0.00175573	0.000668296	1	Q5HYI7	MTX3	Metaxin-3 OS=Homo sapiens OX=9606 GN=MTX3 PE=1 SV=2	0	2536.34	4	-1.43	208.717	26	109.5	108.5	91.8	101.3	96.4	92.5	103.267	96.7333	-	1.06754	0.356914
798	FGTFGGLGSK	1xPhospho [T/S]; 1xTMT6plex [K10]; 1xTMT6plex [N-Term]	1xPhospho [T/S]	Q09666 1xPhospho [T/S]	0.00152196	0.000668296	19	Q09666	AHNAK	Neuroblast differentiation-associated protein AHNAK OS=Homo sapiens OX=9606 GN=AHNAK PE=1 SV=2	0	1508.79	2	2.98	185.836	23	116.1	91.4	102.3	97.5	109.6	83.1	103.267	96.7333	-	1.06754	0.566653
799	EHMMDGVTTRTFCGTPDYIAPEIIAYQPYGK	1xCarbamidomethyl [C13]; 1xPhospho [T/Y]; 2xOxidation [M3; M4]; 1xTMT6plex [K31]; 1xTMT6plex [N-Term]	1xPhospho [T/Y]	P17252 1xPhospho [T/Y]	0.000649529	0.000360158	3	P17252	PRKCA	Protein kinase C alpha type OS=Homo sapiens OX=9606 GN=PRKCA PE=1 SV=4	1	4131.93	4	1.08	210.028	19	100.9	110.6	98.3	98	93.8	98.4	103.267	96.7333	-	1.06754	0.179569
800	IHAESLLLDSPAVAK	1xPhospho [S10]; 1xTMT6plex [K15]; 1xTMT6plex [N-Term]	1xPhospho [S10]	Q9H4L5 1xPhospho [S410]	0.00021896	0.000120771	4	Q9H4L5	OSBPL3	Oxysterol-binding protein-related protein 3 OS=Homo sapiens OX=9606 GN=OSBPL3 PE=1 SV=1	0	2102.17	3	-3.91	187.568	12	98.8	98.4	112.6	98.5	97.4	94.3	103.267	96.7333	-	1.06754	0.24794
801	IDYLLPGPGPAHSPQPSKR	1xPhospho [S13]; 1xTMT6plex [K18]; 1xTMT6plex [N-Term]	1xPhospho [S13]	Q8TDM6 1xPhospho [S1000]	0.00111809	0.000360158	6	Q8TDM6	DLG5	Disks large homolog 5 OS=Homo sapiens OX=9606 GN=DLG5 PE=1 SV=4	1	2568.37	4	3.87	159.769	17	103.4	107.1	99.3	92.9	99.7	97.6	103.267	96.7333	-	1.06754	0.0964634
802	IITTPTK	1xPhospho [T4]; 1xTMT6plex [K7]; 1xTMT6plex [N-Term]	1xPhospho [T4]	Q9NS87 1xPhospho [T661]	0.111895	0.00816195	2	Q9NS87	KIF15	Kinesin-like protein KIF15 OS=Homo sapiens OX=9606 GN=KIF15 PE=1 SV=1	0	1311.77	2	0.68	123.937	4	100.4	95.8	113.6	103.5	84.5	102.2	103.267	96.7333	-	1.06754	0.466397
803	NPEAALSPTFR	1xPhospho [S7]; 1xTMT6plex [N-Term]	1xPhospho [S7]	Q86U44 1xPhospho [S43]	0.00443264	0.00116179	5	Q86U44	METTL3	N6-adenosine-methyltransferase catalytic subunit OS=Homo sapiens OX=9606 GN=METTL3 PE=1 SV=2	0	1511.75	2	3.22	139.054	18	103.2	101.1	105.6	94.4	99.5	96.4	103.3	96.7667	-	1.06752	0.0295974
804	APSPPPPGSEAAPSPSKR	1xPhospho [S3]; 1xTMT6plex [K17]; 1xTMT6plex [N-Term]	1xPhospho [S3]	Q96GP6 1xPhospho [S687]	0.000407357	0.000268219	1	Q96GP6	SCARF2	Scavenger receptor class F member 2 OS=Homo sapiens OX=9606 GN=SCARF2 PE=1 SV=5	1	2268.18	3	7.38	86.7825	28	102.1	106.9	100.7	95.5	95.8	98.9	103.233	96.7333	-	1.0672	0.0400818
805	SLTNLSFLTDSEK	1xPhospho [T/S]; 1xTMT6plex [K13]; 1xTMT6plex [N-Term]	1xPhospho [T/S]	Q8NEY1 1xPhospho [T/S]	0.000887777	0.000360158	7	Q8NEY1	NAV1	Neuron navigator 1 OS=Homo sapiens OX=9606 GN=NAV1 PE=1 SV=2	0	1993.03	3	-1.53	230.241	20	106.5	107.5	95.8	96.6	95.4	98.3	103.267	96.7667	-	1.06717	0.165579
806	HVDSLSQRSPK	1xPhospho [S9]; 1xTMT6plex [K11]; 1xTMT6plex [N-Term]	1xPhospho [S9]	Q9UHD8 1xPhospho [S85]	0.00129618	0.000668296	13	Q9UHD8	SEPTIN9	Septin-9 OS=Homo sapiens OX=9606 GN=SEPTIN9 PE=1 SV=2	1	1791.95	4	0.17	54.7645	16	102.2	106.1	101.4	99.3	86.1	104.9	103.233	96.7667	-	1.06683	0.324324
807	AQTAPTKTSPR	1xPhospho [S9]; 1xTMT6plex [K7]; 1xTMT6plex [N-Term]	1xPhospho [S9]	Q14669 1xPhospho [S1427]	0.00644315	0.00126585	2	Q14669	TRIP12	E3 ubiquitin-protein ligase TRIP12 OS=Homo sapiens OX=9606 GN=TRIP12 PE=1 SV=1	1	1695.92	3	-0.85	47.9235	3	94.9	97.7	117.1	103.7	91.7	94.9	103.233	96.7667	-	1.06683	0.456256
808	AEDQTESSCESHR	1xCarbamidomethyl [C9]; 1xPhospho [S7]; 1xTMT6plex [N-Term]	1xPhospho [S7]	Q9BU76 1xPhospho [S177]	0.00014461	0.000120771	1	Q9BU76	MMTAG2	Multiple myeloma tumor-associated protein 2 OS=Homo sapiens OX=9606 GN=MMTAG2 PE=1 SV=1	0	1844.73	3	2.85	15.5795	72	101	102.6	106.1	92.8	87.5	110	103.233	96.7667	-	1.06683	0.405187
809	KSPSDTEGLVK	1xPhospho [S2]; 2xTMT6plex [K1; K11]; 1xTMT6plex [N-Term]	1xPhospho [S2]	O95297 1xPhospho [S219]	0.00170601	0.000668296	7	O95297	MPZL1	Myelin protein zero-like protein 1 OS=Homo sapiens OX=9606 GN=MPZL1 PE=1 SV=1	1	1928.07	3	1.53	113.184	12	110.8	95.7	103.2	93.9	94.5	101.9	103.233	96.7667	-	1.06683	0.270497
810	SNRHSIQHVPGDIEQTSQEK	1xPhospho [S5]; 1xTMT6plex [K20]; 1xTMT6plex [N-Term]	1xPhospho [S5]	Q8TEU7 1xPhospho [S644]	0.000585526	0.000268219	2	Q8TEU7	RAPGEF6	Rap guanine nucleotide exchange factor 6 OS=Homo sapiens OX=9606 GN=RAPGEF6 PE=1 SV=2	1	2828.41	4	-2.13	79.7787	12	99	103.6	107.1	100.8	98.2	91.3	103.233	96.7667	-	1.06683	0.15363
811	RLSITSLTGK	1xPhospho [S3]; 1xTMT6plex [K10]; 1xTMT6plex [N-Term]	1xPhospho [S3]	Q6ZUT9 1xPhospho [S1076]	0.0142367	0.00167728	4	Q6ZUT9	DENND5B	DENN domain-containing protein 5B OS=Homo sapiens OX=9606 GN=DENND5B PE=1 SV=2	1	1613.94	3	-1.59	164.054	21	102.6	101.1	105.9	87.6	97.6	105.1	103.2	96.7667	-	1.06648	0.288708
812	IGSDPLAYEPK	1xPhospho [S3]; 1xTMT6plex [K11]; 1xTMT6plex [N-Term]	1xPhospho [S3]	P19634 1xPhospho [S703]	0.00993979	0.00153373	1	P19634	SLC9A1	Sodium/hydrogen exchanger 1 OS=Homo sapiens OX=9606 GN=SLC9A1 PE=1 SV=2	0	1727.9	3	4.92	183.103	17	103.9	106.3	99.4	95	99.7	95.6	103.2	96.7667	-	1.06648	0.0620445
813	LQMPSFK	1xPhospho [S5]; 1xTMT6plex [K7]; 1xTMT6plex [N-Term]	1xPhospho [S5]	Q8IVF2 1xPhospho [S1418]; 1xPhospho [S2243]; 1xPhospho [S2408]; 1xPhospho [S2738]; 1xPhospho [S3068]; 1xPhospho [S3233]; 1xPhospho [S4388]	0.0574965	0.004901	1	Q8IVF2	AHNAK2	Protein AHNAK2 OS=Homo sapiens OX=9606 GN=AHNAK2 PE=1 SV=2	0	1388.74	3	1.72	193.015	16	104.7	106	98.9	97.1	98.9	94.3	103.2	96.7667	-	1.06648	0.0658562
814	HSTLSSPK	1xPhospho [S6]; 1xTMT6plex [K8]; 1xTMT6plex [N-Term]	1xPhospho [S6]	Q9HAU0 1xPhospho [S526]	0.00290003	0.000909718	1	Q9HAU0	PLEKHA5	Pleckstrin homology domain-containing family A member 5 OS=Homo sapiens OX=9606 GN=PLEKHA5 PE=1 SV=1	0	1394.74	3	4.56	47.0911	20	103.2	103.9	102.5	103.4	88.5	98.4	103.2	96.7667	-	1.06648	0.217243
815	DAFGYATLKR	1xPhospho [T7]; 1xTMT6plex [K9]; 1xTMT6plex [N-Term]	1xPhospho [T7]	Q6R327 1xPhospho [T1332]	0.0218285	0.00219201	1	Q6R327	RICTOR	Rapamycin-insensitive companion of mTOR OS=Homo sapiens OX=9606 GN=RICTOR PE=1 SV=1	1	1679.89	3	-2.57	130.997	0	103.1	105.6	100.9	99.2	98.2	92.9	103.2	96.7667	-	1.06648	0.0539226
816	SVPNTPLRPNQQSVVNSSFSELFVK	1xPhospho [T5]; 1xTMT6plex [K25]; 1xTMT6plex [N-Term]	1xPhospho [T5]	Q15643 1xPhospho [T1846]	0.000835249	0.000360158	1	Q15643	TRIP11	Thyroid receptor-interacting protein 11 OS=Homo sapiens OX=9606 GN=TRIP11 PE=1 SV=3	0	3312.74	4	2.37	231.196	22	105	110.2	94.5	94.2	100.7	95.5	103.233	96.8	-	1.06646	0.269765
817	TPPDTTFPEPTCLSASPPNAPPR	1xCarbamidomethyl [C12]; 1xPhospho [S16]; 1xTMT6plex [N-Term]	1xPhospho [S16]	A1A4S6 1xPhospho [S591]	5.72707e-05	0.000120771	8	A1A4S6	ARHGAP10	Rho GTPase-activating protein 10 OS=Homo sapiens OX=9606 GN=ARHGAP10 PE=1 SV=1	0	2759.29	4	7.66	178.442	50	108.8	106.6	94.2	96.8	94.7	98.9	103.2	96.8	-	1.06612	0.245238
818	ITVGNDHFCVSTPERR	1xCarbamidomethyl [C9]; 1xPhospho [T/S]; 1xTMT6plex [N-Term]	1xPhospho [T/S]	Q5VUA4 1xPhospho [T/S]	0.00509289	0.00126585	2	Q5VUA4	ZNF318	Zinc finger protein 318 OS=Homo sapiens OX=9606 GN=ZNF318 PE=1 SV=2	1	2197.04	4	-1.06	115.359	10	119.2	83	107.4	102.3	90.8	97.3	103.2	96.8	-	1.06612	0.597237
819	TSSLTQFPPSQSEER	1xPhospho [S/T]; 1xTMT6plex [N-Term]	1xPhospho [S/T]	Q9H6Z4 1xPhospho [S/T]	0.000163175	0.000120771	77	Q9H6Z4	RANBP3	Ran-binding protein 3 OS=Homo sapiens OX=9606 GN=RANBP3 PE=1 SV=1	0	2002.93	3	-1.88	127.059	30	96.8	101	111.8	96.1	94.5	99.8	103.2	96.8	-	1.06612	0.247899
820	LAEAPSPAPTPSPTPVEDLGPQTSTSPGR	1xPhospho [S12]; 1xTMT6plex [N-Term]	1xPhospho [S12]	Q14160 1xPhospho [S1547]	2.55105e-06	0.000120771	3	Q14160	SCRIB	Protein scribble homolog OS=Homo sapiens OX=9606 GN=SCRIB PE=1 SV=4	0	3166.55	3	7.7	181.088	63	103.5	104.1	102	97.4	95.3	97.7	103.2	96.8	-	1.06612	0.00283785
821	KSPRPAGPQLFLPDPDPQR	1xPhospho [S2]; 1xTMT6plex [K1]; 1xTMT6plex [N-Term]	1xPhospho [S2]	Q9BUH6 1xPhospho [S152]	6.82085e-05	0.000120771	12	Q9BUH6	PAXX	Protein PAXX OS=Homo sapiens OX=9606 GN=PAXX PE=1 SV=2	1	2654.42	4	-1.28	158.133	31	99	106.4	104.2	102.7	88	99.7	103.2	96.8	-	1.06612	0.269114
822	SNSREHLGGGSESDNWR	1xPhospho [S3]; 1xTMT6plex [N-Term]	1xPhospho [S3]	Q9H694 1xPhospho [S803]	0.00148611	0.000668296	2	Q9H694	BICC1	Protein bicaudal C homolog 1 OS=Homo sapiens OX=9606 GN=BICC1 PE=1 SV=2	1	2196.96	3	0.37	48.7076	16	104.4	92.6	112.6	95.9	87.9	106.6	103.2	96.8	-	1.06612	0.465384
823	LKSPQAVLQLGVNNEDSK	1xPhospho [S3]; 2xTMT6plex [K2; K18]; 1xTMT6plex [N-Term]	1xPhospho [S3]	Q9Y6G5 1xPhospho [S155]	7.51209e-06	0.000120771	4	Q9Y6G5	COMMD10	COMM domain-containing protein 10 OS=Homo sapiens OX=9606 GN=COMMD10 PE=1 SV=1	1	2707.5	3	-1.99	196.805	54	100.5	103	106.1	102.3	89.2	98.9	103.2	96.8	-	1.06612	0.206195
824	SQQQQQQQGLAPPAQPPAPPSATLPAGAAAPPSPPFSFQLPR	1xPhospho [S33]; 1xTMT6plex [N-Term]	1xPhospho [S33]	P47974 1xPhospho [S426]	0.000109201	0.000120771	1	P47974	ZFP36L2	mRNA decay activator protein ZFP36L2 OS=Homo sapiens OX=9606 GN=ZFP36L2 PE=1 SV=3	0	4566.31	6	9.94	233.663	31	108.5	103.4	97.7	92	96.2	102.2	103.2	96.8	-	1.06612	0.210878
825	LLLASPPNER	1xPhospho [S5]; 1xTMT6plex [N-Term]	1xPhospho [S5]	Q52LW3 1xPhospho [S1029]	0.00588187	0.00126585	21	Q52LW3	ARHGAP29	Rho GTPase-activating protein 29 OS=Homo sapiens OX=9606 GN=ARHGAP29 PE=1 SV=2	0	1418.76	2	2.03	156.574	20	103.4	102.4	103.8	97.9	98.4	94.1	103.2	96.8	-	1.06612	0.0107668
826	HLLIHTGVR	1xPhospho [T6]; 1xTMT6plex [N-Term]	1xPhospho [T6]	Q96DT7 1xPhospho [T745]	0.00171908	0.000668296	1	Q96DT7	ZBTB10	Zinc finger and BTB domain-containing protein 10 OS=Homo sapiens OX=9606 GN=ZBTB10 PE=1 SV=2	0	1354.76	3	-3.46	67.7738	42	99	95.5	115.1	100.2	87.3	102.9	103.2	96.8	-	1.06612	0.453681
827	SASTLCLPSVGAARPQVK	1xCarbamidomethyl [C6]; 1xPhospho [S/T]; 1xTMT6plex [K18]; 1xTMT6plex [N-Term]	1xPhospho [S/T]	A8MT19 1xPhospho [S/T]	0.000940748	0.000360158	4	A8MT19	RHPN2P1	Putative rhophilin-2-like protein RHPN2P1 OS=Homo sapiens OX=9606 GN=RHPN2P1 PE=5 SV=2	0	2380.28	3	1.41	166.141	23	101.5	108.6	99.4	96.1	97.7	96.6	103.167	96.8	-	1.06577	0.0871583
828	SHSLSQHTATSSK	1xPhospho [S]; 1xTMT6plex [K13]; 1xTMT6plex [N-Term]	1xPhospho [S]	P49790 1xPhospho [S]	0.00172897	0.000668296	2	P49790	NUP153	Nuclear pore complex protein Nup153 OS=Homo sapiens OX=9606 GN=NUP153 PE=1 SV=2	0	1908.96	3	-3.79	39.4412	33	99.7	104.7	105.1	101.1	97.8	91.5	103.167	96.8	-	1.06577	0.126658
829	ANSTSDSVFTETPSPVLK	1xPhospho [S]; 1xTMT6plex [K18]; 1xTMT6plex [N-Term]	1xPhospho [S]	Q9UKI2 1xPhospho [S]	0.00122266	0.000485341	6	Q9UKI2	CDC42EP3	Cdc42 effector protein 3 OS=Homo sapiens OX=9606 GN=CDC42EP3 PE=1 SV=1	0	2418.22	3	8.35	196.223	15	105.5	110	94	99.6	98.9	91.9	103.167	96.8	-	1.06577	0.300678
830	NNMTASMFDLSMK	1xPhospho [S6]; 1xOxidation [M]; 1xTMT6plex [K13]; 1xTMT6plex [N-Term]	1xPhospho [S6]	Q6WKZ4 1xPhospho [S156]	0.00268875	0.000824932	6	Q6WKZ4	RAB11FIP1	Rab11 family-interacting protein 1 OS=Homo sapiens OX=9606 GN=RAB11FIP1 PE=1 SV=3	0	2043.94	3	-1.54	193.175	12	109.7	99.4	100.4	102	91.1	97.3	103.167	96.8	-	1.06577	0.234446
831	ISINQTPGK	1xPhospho [T6]; 1xTMT6plex [K9]; 1xTMT6plex [N-Term]	1xPhospho [T6]	Q8WWI1 1xPhospho [T1048]	0.0223072	0.00235229	2	Q8WWI1	LMO7	LIM domain only protein 7 OS=Homo sapiens OX=9606 GN=LMO7 PE=1 SV=3	0	1495.83	3	1.89	118.842	12	95.2	99.2	115.1	97.2	97.6	95.6	103.167	96.8	-	1.06577	0.356103
832	QQAAYYAQTSPQGMPQHPPAPQGQ	1xPhospho [S10]; 1xOxidation [M14]; 1xTMT6plex [N-Term]	1xPhospho [S10]	Q96AE4 1xPhospho [S630]	0.000113597	0.000120771	4	Q96AE4	FUBP1	Far upstream element-binding protein 1 OS=Homo sapiens OX=9606 GN=FUBP1 PE=1 SV=3	0	2906.31	4	-1.81	100.009	46	109.5	99.1	101	96.5	102.5	91.5	103.2	96.8333	-	1.06575	0.230837
833	LSGLSFKR	1xPhospho [S5]; 1xTMT6plex [K7]; 1xTMT6plex [N-Term]	1xPhospho [S5]	P49006 1xPhospho [S104]	0.0310908	0.00307617	1	P49006	MARCKSL1	MARCKS-related protein OS=Homo sapiens OX=9606 GN=MARCKSL1 PE=1 SV=2	1	1445.83	2	4.05	142.423	6	118.5	88.8	102.3	113.2	102.6	74.7	103.2	96.8333	-	1.06575	0.679952
834	SLTHPPTIAPEGSRPQGGLPSSK	1xPhospho [T3]; 1xTMT6plex [K23]; 1xTMT6plex [N-Term]	1xPhospho [T3]	Q7Z333 1xPhospho [T2474]	0.000431616	0.000268219	4	Q7Z333	SETX	Probable helicase senataxin OS=Homo sapiens OX=9606 GN=SETX PE=1 SV=4	0	2852.51	4	-1.61	133.75	21	107.1	98.1	104.4	100	92.7	97.8	103.2	96.8333	-	1.06575	0.137251
835	LNQPGTPTR	1xPhospho [T6]; 1xTMT6plex [N-Term]	1xPhospho [T6]	P36507 1xPhospho [T394]	0.00682917	0.00126585	15	P36507	MAP2K2	Dual specificity mitogen-activated protein kinase kinase 2 OS=Homo sapiens OX=9606 GN=MAP2K2 PE=1 SV=1	0	1292.66	3	4.79	58.3721	27	96.3	103.5	109.8	97.5	95.9	97.1	103.2	96.8333	-	1.06575	0.180501
836	TYQVTPMTPR	1xPhospho [T8]; 1xTMT6plex [N-Term]	1xPhospho [T8]	Q15398 1xPhospho [T329]	0.001887	0.000668296	4	Q15398	DLGAP5	Disks large-associated protein 5 OS=Homo sapiens OX=9606 GN=DLGAP5 PE=1 SV=2	0	1502.73	2	-3.65	107.328	27	109.9	101.1	98.6	93.1	102.8	94.6	103.2	96.8333	-	1.06575	0.235505
837	RLSNSSLCSIEEEHR	1xCarbamidomethyl [C8]; 1xPhospho [S3]; 1xTMT6plex [N-Term]	1xPhospho [S3]	Q2PPJ7 1xPhospho [S373]	0.000981937	0.000360158	2	Q2PPJ7	RALGAPA2	Ral GTPase-activating protein subunit alpha-2 OS=Homo sapiens OX=9606 GN=RALGAPA2 PE=1 SV=2	1	2125.99	3	4.94	96.5351	40	100.9	100.4	108.2	96.3	96.6	97.6	103.167	96.8333	-	1.0654	0.0680329
838	SVSTTNIAGHFNDESPLGLR	1xPhospho [S/T]; 1xTMT6plex [N-Term]	1xPhospho [S/T]	Q92974 1xPhospho [S/T]	2.04373e-05	0.000120771	11	Q92974	ARHGEF2	Rho guanine nucleotide exchange factor 2 OS=Homo sapiens OX=9606 GN=ARHGEF2 PE=1 SV=4	0	2424.18	3	-1.3	183.685	66	98.2	111.9	99.4	97.6	97	95.9	103.167	96.8333	-	1.0654	0.224188
839	NQSSEDILR	1xPhospho [S3]; 1xTMT6plex [N-Term]	1xPhospho [S3]	Q13625 1xPhospho [S480]	0.0121975	0.00153373	9	Q13625	TP53BP2	Apoptosis-stimulating of p53 protein 2 OS=Homo sapiens OX=9606 GN=TP53BP2 PE=1 SV=2	0	1370.65	2	8.98	100.757	16	104.2	105.2	100.1	94.8	96.5	99.2	103.167	96.8333	-	1.0654	0.0349426
840	TSSPHKEESPK	1xPhospho [S3]; 2xTMT6plex [K6; K11]; 1xTMT6plex [N-Term]	1xPhospho [S3]	P51003 1xPhospho [S654]	0.012056	0.00153373	5	P51003	PAPOLA	Poly(A) polymerase alpha OS=Homo sapiens OX=9606 GN=PAPOLA PE=1 SV=4	1	1994.06	3	0.17	49.4039	4	106.5	100.9	102.1	98.1	96.9	95.5	103.167	96.8333	-	1.0654	0.0271838
841	SLGEKSPAASGAR	1xPhospho [S6]; 1xTMT6plex [K5]; 1xTMT6plex [N-Term]	1xPhospho [S6]	O75683 1xPhospho [S74]	0.00518308	0.00126585	3	O75683	SURF6	Surfeit locus protein 6 OS=Homo sapiens OX=9606 GN=SURF6 PE=1 SV=3	1	1768.94	3	-1.1	66.5396	7	102.7	98.5	108.3	97	93.9	99.6	103.167	96.8333	-	1.0654	0.125865
842	SSVIKHSPTVK	1xPhospho [S7]; 2xTMT6plex [K5; K11]; 1xTMT6plex [N-Term]	1xPhospho [S7]	Q8WXG6 1xPhospho [S921]	0.0222106	0.00235229	1	Q8WXG6	MADD	MAP kinase-activating death domain protein OS=Homo sapiens OX=9606 GN=MADD PE=1 SV=2	1	1950.14	4	-2.78	83.2594	12	101.1	103.8	104.6	96.6	95.3	98.6	103.167	96.8333	-	1.0654	0.011406
843	HLQQGSESPMMIGELR	1xPhospho [S8]; 1xOxidation [M10]; 1xTMT6plex [N-Term]	1xPhospho [S8]	Q9UPU5 1xPhospho [S2604]	0.00120981	0.000485341	1	Q9UPU5	USP24	Ubiquitin carboxyl-terminal hydrolase 24 OS=Homo sapiens OX=9606 GN=USP24 PE=1 SV=3	0	2138	3	-3.26	126.971	25	107.6	92.5	109.4	90.8	95.8	103.9	103.167	96.8333	-	1.0654	0.390228
844	VKVDGPRSPSYGR	1xPhospho [S8]; 1xTMT6plex [K2]; 1xTMT6plex [N-Term]	1xPhospho [S8]	Q07955 1xPhospho [S199]	0.00118456	0.000485341	6	Q07955	SRSF1	Serine/arginine-rich splicing factor 1 OS=Homo sapiens OX=9606 GN=SRSF1 PE=1 SV=2	2	1956.05	4	3.03	75.2116	4	101.2	106.7	101.6	98.1	97.8	94.6	103.167	96.8333	-	1.0654	0.0390435
845	HLTPEPDIVASTK	1xPhospho [T3]; 1xTMT6plex [K13]; 1xTMT6plex [N-Term]	1xPhospho [T3]	Q5JSH3 1xPhospho [T219]	0.000143804	0.000120771	12	Q5JSH3	WDR44	WD repeat-containing protein 44 OS=Homo sapiens OX=9606 GN=WDR44 PE=1 SV=1	0	1946.04	3	-1.26	140.644	43	102.1	109.7	97.7	97.4	97.4	95.7	103.167	96.8333	-	1.0654	0.149019
846	YKPLNTTPNATK	1xPhospho [T7]; 2xTMT6plex [K2; K12]; 1xTMT6plex [N-Term]	1xPhospho [T7]	Q96QC0 1xPhospho [T269]	0.00296164	0.000909718	3	Q96QC0	PPP1R10	Serine/threonine-protein phosphatase 1 regulatory subunit 10 OS=Homo sapiens OX=9606 GN=PPP1R10 PE=1 SV=1	0	2115.18	3	-0.79	114.149	21	105.7	103	100.8	94.8	99.8	95.9	103.167	96.8333	-	1.0654	0.0379891
847	LPPPTPPGPPGDACR	1xCarbamidomethyl [C14]; 1xPhospho [T5]; 1xTMT6plex [N-Term]	1xPhospho [T5]	Q96GY3 1xPhospho [T167]	0.000937537	0.000360158	4	Q96GY3	LIN37	Protein lin-37 homolog OS=Homo sapiens OX=9606 GN=LIN37 PE=1 SV=1	0	1837.89	3	-3.12	128.242	33	104.2	102.3	103	96.7	94.6	99.3	103.167	96.8667	-	1.06504	0.0127358
848	RISQVSSGETEYNPTEAR	1xPhospho [S3]; 1xTMT6plex [N-Term]	1xPhospho [S3]	Q6ZNJ1 1xPhospho [S2739]	1.34302e-06	0.000120771	8	Q6ZNJ1	NBEAL2	Neurobeachin-like protein 2 OS=Homo sapiens OX=9606 GN=NBEAL2 PE=1 SV=2	1	2333.1	3	-2.48	107.497	99	113.6	91	104.9	104.6	102.6	83.4	103.167	96.8667	-	1.06504	0.540786
849	SPRSPSGHPHVR	1xPhospho [S4]; 1xTMT6plex [N-Term]	1xPhospho [S4]	Q8WX93 1xPhospho [S1104]	0.00449429	0.00123342	2	Q8WX93	PALLD	Palladin OS=Homo sapiens OX=9606 GN=PALLD PE=1 SV=3	1	1622.81	3	-1.15	15.3868	16	103.5	92.6	113.4	104.3	81.9	104.4	103.167	96.8667	-	1.06504	0.547336
850	LFRPPSPAPAAPGAR	1xPhospho [S6]; 1xTMT6plex [N-Term]	1xPhospho [S6]	Q86U90 1xPhospho [S37]	0.00100242	0.000360158	6	Q86U90	YRDC	YrdC domain-containing protein, mitochondrial OS=Homo sapiens OX=9606 GN=YRDC PE=1 SV=1	0	1813.97	3	-1.59	133.887	20	101.4	104.7	103.4	101.5	92.7	96.4	103.167	96.8667	-	1.06504	0.0819046
851	VDVKSPK	1xPhospho [S5]; 2xTMT6plex [K4; K7]; 1xTMT6plex [N-Term]	1xPhospho [S5]	Q09666 1xPhospho [S5077]	0.0126841	0.00160541	39	Q09666	AHNAK	Neuroblast differentiation-associated protein AHNAK OS=Homo sapiens OX=9606 GN=AHNAK PE=1 SV=2	1	1539.91	2	2.28	100.809	18	101.7	108.2	99.4	95	99.4	96.1	103.1	96.8333	-	1.06472	0.100695
852	SASLSYPDR	1xPhospho [S3]; 1xTMT6plex [N-Term]	1xPhospho [S3]	Q6P4Q7 1xPhospho [S664]	0.0479768	0.00429132	7	Q6P4Q7	CNNM4	Metal transporter CNNM4 OS=Homo sapiens OX=9606 GN=CNNM4 PE=1 SV=3	0	1304.61	2	-4.17	85.8317	14	105.9	99.2	104.3	96.5	104	90.1	103.133	96.8667	-	1.06469	0.235829
853	GSKPSPLSVK	1xPhospho [S5]; 2xTMT6plex [K3; K10]; 1xTMT6plex [N-Term]	1xPhospho [S5]	Q96S94 1xPhospho [S348]	0.012341	0.00160541	2	Q96S94	CCNL2	Cyclin-L2 OS=Homo sapiens OX=9606 GN=CCNL2 PE=1 SV=1	0	1767.04	3	-0.95	115.438	8	104	106.1	99.3	95.1	93.8	101.7	103.133	96.8667	-	1.06469	0.11887
854	GQTPEAGADKRSPR	1xPhospho [S12]; 1xTMT6plex [K10]; 1xTMT6plex [N-Term]	1xPhospho [S12]	Q07617 1xPhospho [S418]	0.000998973	0.000360158	16	Q07617	SPAG1	Sperm-associated antigen 1 OS=Homo sapiens OX=9606 GN=SPAG1 PE=1 SV=3	2	2008.04	4	-0.17	38.4567	14	98.4	102.8	108.2	94.9	96.8	98.9	103.133	96.8667	-	1.06469	0.109975
855	ARESYVETELIFALAK	1xPhospho [S4]; 1xTMT6plex [K16]; 1xTMT6plex [N-Term]	1xPhospho [S4]	Q00610 1xPhospho [S1167]	0.0111638	0.00153373	1	Q00610	CLTC	Clathrin heavy chain 1 OS=Homo sapiens OX=9606 GN=CLTC PE=1 SV=5	1	2378.28	4	-0.43	235.793	20	91.8	98.7	118.9	93.5	103	94.1	103.133	96.8667	-	1.06469	0.51081
856	ASETSPFPPAK	1xPhospho [S5]; 1xTMT6plex [K11]; 1xTMT6plex [N-Term]	1xPhospho [S5]	Q96C57 1xPhospho [S248]	0.0196036	0.00219201	5	Q96C57	CUSTOS	Protein CUSTOS OS=Homo sapiens OX=9606 GN=CUSTOS PE=1 SV=2	0	1669.86	3	-0.95	122.36	12	100.9	98.4	110.1	98.9	92.2	99.5	103.133	96.8667	-	1.06469	0.215047
857	ETPAAQSPTRGPSDTKR	1xPhospho [T/S]; 1xTMT6plex [K16]; 1xTMT6plex [N-Term]	1xPhospho [T/S]	P53814 1xPhospho [T/S]	0.00105209	0.000360158	4	P53814	SMTN	Smoothelin OS=Homo sapiens OX=9606 GN=SMTN PE=1 SV=7	2	2337.2	3	0.41	50.9053	16	103.2	99.5	106.7	100.6	89.5	100.5	103.133	96.8667	-	1.06469	0.21256
858	YGLIYHASLVGQTSPK	1xPhospho [S14]; 1xTMT6plex [K16]; 1xTMT6plex [N-Term]	1xPhospho [S14]	Q9Y2X3 1xPhospho [S351]	0.00197141	0.00074367	3	Q9Y2X3	NOP58	Nucleolar protein 58 OS=Homo sapiens OX=9606 GN=NOP58 PE=1 SV=1	0	2272.21	4	0.2	177.063	14	109.3	97.8	102.2	97.9	92.1	100.6	103.1	96.8667	-	1.06435	0.210577
859	HLDVPDIIITPPTPTGMMLPR	1xPhospho [T]; 1xOxidation [M18]; 1xTMT6plex [N-Term]	1xPhospho [T]	Q96GX8 1xPhospho [T]	0.000176682	0.000120771	5	Q96GX8	C16orf74	Uncharacterized protein C16orf74 OS=Homo sapiens OX=9606 GN=C16orf74 PE=1 SV=2	0	2639.35	3	8.27	233.371	39	105.2	110.2	93.9	94.2	102.2	94.2	103.1	96.8667	-	1.06435	0.321128
860	TPAAAAAMNLASPR	1xPhospho [S12]; 1xTMT6plex [N-Term]	1xPhospho [S12]	Q9UQ35 1xPhospho [S2272]	0.000102239	0.000120771	8	Q9UQ35	SRRM2	Serine/arginine repetitive matrix protein 2 OS=Homo sapiens OX=9606 GN=SRRM2 PE=1 SV=2	0	1650.82	3	1.31	136.907	38	105.3	106.4	97.6	88.4	98.3	103.9	103.1	96.8667	-	1.06435	0.305576
861	IADTSNMLLFIPGCKTPDQLKK	1xCarbamidomethyl [C14]; 1xPhospho [T16]; 3xTMT6plex [K15; K21; K22]; 1xTMT6plex [N-Term]	1xPhospho [T16]	Q9BVC3 1xPhospho [T100]	0.00993979	0.00153373	1	Q9BVC3	DSCC1	Sister chromatid cohesion protein DCC1 OS=Homo sapiens OX=9606 GN=DSCC1 PE=1 SV=2	2	3486.93	5	-3.13	232.259	10	106.3	88.3	114.8	108	102	80.7	103.133	96.9	-	1.06433	0.613174
862	RRSPPPGPDGHAK	1xPhospho [S3]; 1xTMT6plex [K13]; 1xTMT6plex [N-Term]	1xPhospho [S3]	P57081 1xPhospho [S391]	3.23296e-05	0.000120771	16	P57081	WDR4	tRNA (guanine-N(7)-)-methyltransferase non-catalytic subunit WDR4 OS=Homo sapiens OX=9606 GN=WDR4 PE=1 SV=2	2	1910.02	3	-0.41	31.195	26	101.3	105.1	103	98.6	95	97.1	103.133	96.9	-	1.06433	0.0147066
863	LYINHTPPPLSKSK	1xPhospho [S]; 2xTMT6plex [K12; K14]; 1xTMT6plex [N-Term]	1xPhospho [S]	Q8NI27 1xPhospho [S]	0.0117793	0.00153373	2	Q8NI27	THOC2	THO complex subunit 2 OS=Homo sapiens OX=9606 GN=THOC2 PE=1 SV=2	1	2362.35	4	-1.15	145.761	3	109.2	101.9	98.3	97.7	97.4	95.6	103.133	96.9	-	1.06433	0.12955
864	GSSTPTKGIENK	1xPhospho [T/S]; 2xTMT6plex [K7; K12]; 1xTMT6plex [N-Term]	1xPhospho [T/S]	O60271 1xPhospho [T/S]	0.00499043	0.00123342	5	O60271	SPAG9	C-Jun-amino-terminal kinase-interacting protein 4 OS=Homo sapiens OX=9606 GN=SPAG9 PE=1 SV=4	1	1986.09	3	-0.97	86.7459	7	96.5	94.6	118.3	113.4	70.7	106.6	103.133	96.9	-	1.06433	0.704086
865	RVSPLNLSSVTP	1xPhospho [S3]; 1xTMT6plex [N-Term]	1xPhospho [S3]	Q9UJX2 1xPhospho [S588]	0.0209959	0.00219201	6	Q9UJX2	CDC23	Cell division cycle protein 23 homolog OS=Homo sapiens OX=9606 GN=CDC23 PE=1 SV=3	1	1578.85	3	-1.75	180.351	14	98.9	107	103.4	95.2	97.3	98.2	103.1	96.9	-	1.06398	0.0686463
866	RGQSPLPR	1xPhospho [S4]; 1xTMT6plex [N-Term]	1xPhospho [S4]	Q9BQ65 1xPhospho [S36]	0.00483519	0.00123342	3	Q9BQ65	USB1	U6 snRNA phosphodiesterase OS=Homo sapiens OX=9606 GN=USB1 PE=1 SV=1	1	1219.65	3	-0.19	35.5341	24	102.1	99.4	107.8	98.1	98	94.6	103.1	96.9	-	1.06398	0.0856334
867	SPQESALLFIPVHSPSTEGPQLPPVPAATQEK	1xPhospho [T17]; 1xTMT6plex [K32]; 1xTMT6plex [N-Term]	1xPhospho [T17]	Q7RTP6 1xPhospho [T1176]	0.000369473	0.000268219	1	Q7RTP6	MICAL3	[F-actin]-monooxygenase MICAL3 OS=Homo sapiens OX=9606 GN=MICAL3 PE=1 SV=2	0	3891.03	6	-0.47	233.798	27	112	114	83.3	91.5	94.8	104.4	103.1	96.9	-	1.06398	0.591522
868	VTEHGTPKPFR	1xPhospho [T6]; 1xTMT6plex [K8]; 1xTMT6plex [N-Term]	1xPhospho [T6]	Q9NZN5 1xPhospho [T736]	0.00344829	0.00109493	4	Q9NZN5	ARHGEF12	Rho guanine nucleotide exchange factor 12 OS=Homo sapiens OX=9606 GN=ARHGEF12 PE=1 SV=1	0	1806.97	3	-0.92	82.9194	7	99.8	109.3	100.2	94.7	95.4	100.6	103.1	96.9	-	1.06398	0.161707
869	TASQGPQTDSVIQNSENIK	1xPhospho [S3]; 1xTMT6plex [K19]; 1xTMT6plex [N-Term]	1xPhospho [S3]	Q9NZN5 1xPhospho [S1288]	0.000175382	0.000120771	2	Q9NZN5	ARHGEF12	Rho guanine nucleotide exchange factor 12 OS=Homo sapiens OX=9606 GN=ARHGEF12 PE=1 SV=1	0	2555.28	3	4.15	140.632	43	98.8	104.9	105.6	96.1	95.2	99.4	103.1	96.9	-	1.06398	0.0688397
870	KEVSPEVVR	1xPhospho [S4]; 1xTMT6plex [K1]; 1xTMT6plex [N-Term]	1xPhospho [S4]	Q5T200 1xPhospho [S198]	0.0429507	0.00415987	10	Q5T200	ZC3H13	Zinc finger CCCH domain-containing protein 13 OS=Homo sapiens OX=9606 GN=ZC3H13 PE=1 SV=1	1	1580.88	3	0.23	93.7768	12	97.6	103.1	108.6	92.6	98.7	99.4	103.1	96.9	-	1.06398	0.181714
871	LVGLNLSPPMSPVQLPLR	1xPhospho [S7]; 1xTMT6plex [N-Term]	1xPhospho [S7]	Q8N0Z3 1xPhospho [S760]	0.000489172	0.000268219	1	Q8N0Z3	SPICE1	Spindle and centriole-associated protein 1 OS=Homo sapiens OX=9606 GN=SPICE1 PE=1 SV=1	0	2240.24	3	-1.39	236.801	27	106.4	102.8	100.1	81.2	91.9	117.6	103.1	96.9	-	1.06398	0.60164
872	SSFSQHAR	1xPhospho [S2]; 1xTMT6plex [N-Term]	1xPhospho [S2]	P02545 1xPhospho [S429]	0.00519833	0.00126585	4	P02545	LMNA	Prelamin-A/C OS=Homo sapiens OX=9606 GN=LMNA PE=1 SV=1	0	1228.57	3	-0.19	29.0316	29	115.5	94.3	99.4	99	92.7	99	103.067	96.9	-	1.06364	0.411034
873	YTPTSPSYSPSSPEYTPTSPK	1xPhospho [S]; 1xTMT6plex [K21]; 1xTMT6plex [N-Term]	1xPhospho [S]	P24928 1xPhospho [S]	7.78887e-05	0.000120771	11	P24928	POLR2A	DNA-directed RNA polymerase II subunit RPB1 OS=Homo sapiens OX=9606 GN=POLR2A PE=1 SV=2	0	2812.34	3	-2.81	150.458	66	105.7	103.8	99.7	99.1	97	94.6	103.067	96.9	-	1.06364	0.0484378
874	TSNRYSPESQAQSVHHQRPGSR	1xPhospho [S6]; 1xTMT6plex [N-Term]	1xPhospho [S6]	O75376 1xPhospho [S2102]	8.27527e-05	0.000120771	2	O75376	NCOR1	Nuclear receptor corepressor 1 OS=Homo sapiens OX=9606 GN=NCOR1 PE=1 SV=2	1	2818.33	5	-2.14	35.3196	24	104.4	99	105.8	96.3	90.2	104.2	103.067	96.9	-	1.06364	0.246975
875	KDPSGASNPSADSPLHR	1xPhospho [S13]; 1xTMT6plex [K1]; 1xTMT6plex [N-Term]	1xPhospho [S13]	P55317 1xPhospho [S307]	0.000571947	0.000268219	6	P55317	FOXA1	Hepatocyte nuclear factor 3-alpha OS=Homo sapiens OX=9606 GN=FOXA1 PE=1 SV=2	1	2274.13	4	1.21	67.1093	25	97.3	104.6	107.3	93.5	90.8	106.4	103.067	96.9	-	1.06364	0.337536
876	SSSLGNK	1xPhospho [S3]; 1xTMT6plex [K7]; 1xTMT6plex [N-Term]	1xPhospho [S3]	Q9H4A3 1xPhospho [S2140]	0.0846931	0.00665256	2	Q9H4A3	WNK1	Serine/threonine-protein kinase WNK1 OS=Homo sapiens OX=9606 GN=WNK1 PE=1 SV=2	0	1230.65	2	5.09	65.7122	16	98.8	106	104.4	93.4	103.2	94.1	103.067	96.9	-	1.06364	0.183359
877	VMPTPTNQFK	1xPhospho [T4]; 1xTMT6plex [K10]; 1xTMT6plex [N-Term]	1xPhospho [T4]	Q9NYZ3 1xPhospho [T446]	0.0254396	0.00257028	2	Q9NYZ3	GTSE1	G2 and S phase-expressed protein 1 OS=Homo sapiens OX=9606 GN=GTSE1 PE=1 SV=3	0	1700.88	2	3.15	155.456	8	103.9	103	102.3	94	97.8	98.9	103.067	96.9	-	1.06364	0.0165954
878	ATNESEDEIPQLVPIGK	1xPhospho [S5]; 1xTMT6plex [K17]; 1xTMT6plex [N-Term]	1xPhospho [S5]	O76021 1xPhospho [S361]	2.75901e-05	0.000120771	142	O76021	RSL1D1	Ribosomal L1 domain-containing protein 1 OS=Homo sapiens OX=9606 GN=RSL1D1 PE=1 SV=3	0	2378.23	3	-0.63	230.177	42	102.9	105	101.4	96.7	97.4	96.7	103.1	96.9333	-	1.06362	0.00449436
879	EKPCVSPTVGEK	1xCarbamidomethyl [C4]; 1xPhospho [S6]; 2xTMT6plex [K2; K12]; 1xTMT6plex [N-Term]	1xPhospho [S6]	Q68DQ2 1xPhospho [S1280]	0.00378731	0.00116179	4	Q68DQ2	CRYBG3	Very large A-kinase anchor protein OS=Homo sapiens OX=9606 GN=CRYBG3 PE=1 SV=3	0	2098.12	3	-2.28	111.43	24	103.3	100.5	105.4	95	94.3	101.5	103.067	96.9333	-	1.06327	0.0852649
880	ASTKDSESPSQK	1xPhospho [S]; 2xTMT6plex [K4; K12]; 1xTMT6plex [N-Term]	1xPhospho [S]	Q13428 1xPhospho [S]	0.00198731	0.00074367	7	Q13428	TCOF1	Treacle protein OS=Homo sapiens OX=9606 GN=TCOF1 PE=1 SV=3	1	2032.06	3	-1.35	59.5776	6	98.4	99.9	110.9	102.3	84.1	104.4	103.067	96.9333	-	1.06327	0.462406
881	GAFMLEPEGMSPMEPAGVSPMPGTQK	1xPhospho [S19]; 1xOxidation [M]; 1xTMT6plex [K26]; 1xTMT6plex [N-Term]	1xPhospho [S19]	Q6IBW4 1xPhospho [S208]	0.00163028	0.000668296	2	Q6IBW4	NCAPH2	Condensin-2 complex subunit H2 OS=Homo sapiens OX=9606 GN=NCAPH2 PE=1 SV=1	0	3230.5	4	-0.06	229.849	18	108.2	103.9	97.1	98.4	95.5	96.9	103.067	96.9333	-	1.06327	0.140015
882	DRGQGASRPHAPGTPAGR	1xPhospho [S7]; 1xTMT6plex [N-Term]	1xPhospho [S7]	Q8TDD1 1xPhospho [S807]	0.0016395	0.000668296	1	Q8TDD1	DDX54	ATP-dependent RNA helicase DDX54 OS=Homo sapiens OX=9606 GN=DDX54 PE=1 SV=2	1	2097.03	4	0.75	21.8151	10	99.6	102.7	106.9	94.7	93.1	103	103.067	96.9333	-	1.06327	0.175161
883	SEPFSPSLRPEPPK	1xPhospho [S]; 1xTMT6plex [K14]; 1xTMT6plex [N-Term]	1xPhospho [S]	O60885 1xPhospho [S]	0.00212104	0.00074367	3	O60885	BRD4	Bromodomain-containing protein 4 OS=Homo sapiens OX=9606 GN=BRD4 PE=1 SV=2	0	2106.1	3	-2.38	147.466	10	106.1	108	95.1	95	101.8	94	103.067	96.9333	-	1.06327	0.262663
884	HTTSVSPSPAGRSPLK	1xPhospho [S13]; 1xTMT6plex [K16]; 1xTMT6plex [N-Term]	1xPhospho [S13]	Q8N1I0 1xPhospho [S1815]	0.00287322	0.000909718	1	Q8N1I0	DOCK4	Dedicator of cytokinesis protein 4 OS=Homo sapiens OX=9606 GN=DOCK4 PE=1 SV=3	1	2160.16	4	-0.44	72.8852	9	103.1	102.6	103.5	86.3	94	110.5	103.067	96.9333	-	1.06327	0.438942
885	AASLNYLNQPSAAPLQVSR	1xPhospho [S3]; 1xTMT6plex [N-Term]	1xPhospho [S3]	Q9NSK0 1xPhospho [S590]	8.13553e-05	0.000120771	9	Q9NSK0	KLC4	Kinesin light chain 4 OS=Homo sapiens OX=9606 GN=KLC4 PE=1 SV=3	0	2309.19	3	-5.98	181.66	23	100.6	106.1	102.5	91.9	101.2	97.7	103.067	96.9333	-	1.06327	0.123828
886	KTEFLDLDNSPLSPPSPR	1xPhospho [S]; 1xTMT6plex [K1]; 1xTMT6plex [N-Term]	1xPhospho [S]	Q8NCF5 1xPhospho [S]	0.000692108	0.000360158	7	Q8NCF5	NFATC2IP	NFATC2-interacting protein OS=Homo sapiens OX=9606 GN=NFATC2IP PE=1 SV=1	1	2551.32	4	-1.72	226.774	15	98.7	111	99.4	92.2	100.2	98.4	103.033	96.9333	-	1.06293	0.261251
887	LSGPSLKMPSLEISAPK	1xPhospho [S]; 1xOxidation [M8]; 2xTMT6plex [K7; K17]; 1xTMT6plex [N-Term]	1xPhospho [S]	Q09666 1xPhospho [S]	0.0640065	0.0049713	2	Q09666	AHNAK	Neuroblast differentiation-associated protein AHNAK OS=Homo sapiens OX=9606 GN=AHNAK PE=1 SV=2	1	2538.42	4	3.9	194.385	7	106.9	98	104.3	101.8	93.5	95.6	103.067	96.9667	-	1.06291	0.168319
888	EEHRLSATQQSELR	1xPhospho [S6]; 1xTMT6plex [N-Term]	1xPhospho [S6]	Q12774 1xPhospho [S57]	0.0105094	0.00153373	2	Q12774	ARHGEF5	Rho guanine nucleotide exchange factor 5 OS=Homo sapiens OX=9606 GN=ARHGEF5 PE=1 SV=3	1	1992.97	3	-0.5	59.3108	24	99.1	100.5	109.6	99.1	90.2	101.6	103.067	96.9667	-	1.06291	0.270553
889	HFDTYHR	1xPhospho [T4]; 1xTMT6plex [N-Term]	1xPhospho [T4]	Q99959 1xPhospho [T216]	0.0013171	0.000668296	5	Q99959	PKP2	Plakophilin-2 OS=Homo sapiens OX=9606 GN=PKP2 PE=1 SV=2	0	1284.57	3	-0.1	33.431	38	101.8	102.1	105.3	102.1	96.9	91.9	103.067	96.9667	-	1.06291	0.12492
890	GHTDTEGRPPSPPPTSTPEK	1xPhospho [S/T]; 1xTMT6plex [K20]; 1xTMT6plex [N-Term]	1xPhospho [S/T]	Q00613 1xPhospho [S/T]	0.000684059	0.000360158	8	Q00613	HSF1	Heat shock factor protein 1 OS=Homo sapiens OX=9606 GN=HSF1 PE=1 SV=1	0	2626.29	3	-0.28	73.7319	30	97.7	104.1	107.3	100.2	94.2	96.5	103.033	96.9667	-	1.06256	0.141622
891	QHAADTSEARPFR	1xPhospho [S/T]; 1xTMT6plex [N-Term]	1xPhospho [S/T]	Q9NUQ6 1xPhospho [S/T]	0.00238159	0.00074367	5	Q9NUQ6	SPATS2L	SPATS2-like protein OS=Homo sapiens OX=9606 GN=SPATS2L PE=1 SV=2	0	1794.85	3	-0.66	42.2655	13	101.9	99.5	107.7	100.8	98.1	92	103.033	96.9667	-	1.06256	0.163889
892	YGMGTSVER	1xPhospho [S/T]; 1xTMT6plex [N-Term]	1xPhospho [S/T]	P08559 1xPhospho [S/T]	0.00833661	0.00142095	15	P08559	PDHA1	Pyruvate dehydrogenase E1 component subunit alpha, somatic form, mitochondrial OS=Homo sapiens OX=9606 GN=PDHA1 PE=1 SV=3	0	1308.59	2	3.6	88.7818	21	102.5	103.9	102.7	97.3	98.1	95.5	103.033	96.9667	-	1.06256	0.00236511
893	GIQLSPGVGSSAGPPGDLEDDEGLK	1xPhospho [S]; 1xTMT6plex [K25]; 1xTMT6plex [N-Term]	1xPhospho [S]	O75420 1xPhospho [S]	0.00112592	0.000360158	6	O75420	GIGYF1	GRB10-interacting GYF protein 1 OS=Homo sapiens OX=9606 GN=GIGYF1 PE=1 SV=2	0	2933.45	4	-0.27	207.439	40	98.7	110.6	99.8	96	100.7	94.2	103.033	96.9667	-	1.06256	0.227749
894	SIHRDHIESPK	1xPhospho [S1]; 1xTMT6plex [K11]; 1xTMT6plex [N-Term]	1xPhospho [S1]	Q08AD1 1xPhospho [S1268]	0.00359855	0.00109493	3	Q08AD1	CAMSAP2	Calmodulin-regulated spectrin-associated protein 2 OS=Homo sapiens OX=9606 GN=CAMSAP2 PE=1 SV=3	1	1856.98	3	0.66	56.147	5	100.8	99.2	109.1	97.8	94.8	98.3	103.033	96.9667	-	1.06256	0.135993
895	NSPFQIPPPSPDSK	1xPhospho [S10]; 1xTMT6plex [K14]; 1xTMT6plex [N-Term]	1xPhospho [S10]	Q86W92 1xPhospho [S579]	0.000373947	0.000268219	74	Q86W92	PPFIBP1	Liprin-beta-1 OS=Homo sapiens OX=9606 GN=PPFIBP1 PE=1 SV=2	0	2049.05	4	0.82	174.062	38	101.9	104.9	102.3	96.2	97.5	97.2	103.033	96.9667	-	1.06256	0.00399837
896	TRTDSYSAGQSVEILDGVELGEPAHKK	1xPhospho [S11]; 2xTMT6plex [K26; K27]; 1xTMT6plex [N-Term]	1xPhospho [S11]	P42345 1xPhospho [S2454]	0.0211778	0.00219201	1	P42345	MTOR	Serine/threonine-protein kinase mTOR OS=Homo sapiens OX=9606 GN=MTOR PE=1 SV=1	2	3654.9	5	6.23	171.552	11	104.9	96.8	107.4	93.6	98.9	98.4	103.033	96.9667	-	1.06256	0.168875
897	HWVAPGGPYSAETPGVPSPIAALK	1xPhospho [S18]; 1xTMT6plex [K24]; 1xTMT6plex [N-Term]	1xPhospho [S18]	Q8IU81 1xPhospho [S421]	0.00273174	0.000824932	2	Q8IU81	IRF2BP1	Interferon regulatory factor 2-binding protein 1 OS=Homo sapiens OX=9606 GN=IRF2BP1 PE=1 SV=1	0	2940.54	5	-2.83	223.483	18	101.9	99	108.2	94.4	99.9	96.6	103.033	96.9667	-	1.06256	0.126497
898	TASFSESRADEVAPAKK	1xPhospho [S3]; 2xTMT6plex [K16; K17]; 1xTMT6plex [N-Term]	1xPhospho [S3]	P53396 1xPhospho [S455]	0.000185355	0.000120771	4	P53396	ACLY	ATP-citrate synthase OS=Homo sapiens OX=9606 GN=ACLY PE=1 SV=3	2	2561.36	3	2.31	109.024	14	106	95.3	107.8	108.6	86.9	95.4	103.033	96.9667	-	1.06256	0.459556
899	SLSTSGESLYHVLGLDK	1xPhospho [S8]; 1xTMT6plex [K17]; 1xTMT6plex [N-Term]	1xPhospho [S8]	Q9H3Z4 1xPhospho [S15]	0.000111902	0.000120771	11	Q9H3Z4	DNAJC5	DnaJ homolog subfamily C member 5 OS=Homo sapiens OX=9606 GN=DNAJC5 PE=1 SV=1	0	2344.22	3	2.51	233.092	45	100.7	104.9	103.5	95.9	99	96	103.033	96.9667	-	1.06256	0.0192276
900	EIPTDVKPSSLELPYTPPLESK	1xPhospho [T16]; 2xTMT6plex [K7; K22]; 1xTMT6plex [N-Term]	1xPhospho [T16]	Q92545 1xPhospho [T1490]	0.0008089	0.000360158	2	Q92545	TMEM131	Transmembrane protein 131 OS=Homo sapiens OX=9606 GN=TMEM131 PE=1 SV=3	0	3207.74	4	0.15	229.982	28	97.4	100.1	111.6	97.7	95.3	97.9	103.033	96.9667	-	1.06256	0.242982
901	HPSREQLIDYLMLK	1xPhospho [S3]; 1xTMT6plex [K14]; 1xTMT6plex [N-Term]	1xPhospho [S3]	Q96RT1 1xPhospho [S1286]	0.000364419	0.000268219	11	Q96RT1	ERBIN	Erbin OS=Homo sapiens OX=9606 GN=ERBIN PE=1 SV=2	1	2281.22	4	-0.36	213.606	25	99.4	110.2	99.5	98.4	97.2	95.3	103.033	96.9667	-	1.06256	0.175995
902	VHVQFFDDSPTR	1xPhospho [T/S]; 1xTMT6plex [N-Term]	1xPhospho [T/S]	P52701 1xPhospho [T/S]	0.00085237	0.000360158	39	P52701	MSH6	DNA mismatch repair protein Msh6 OS=Homo sapiens OX=9606 GN=MSH6 PE=1 SV=2	0	1756.83	3	0.21	167.339	23	98.6	109.8	100.7	96	94.9	100	103.033	96.9667	-	1.06256	0.18289
903	SPTKAPHLQLIEGK	1xPhospho [T/S]; 2xTMT6plex [K4; K14]; 1xTMT6plex [N-Term]	1xPhospho [T/S]	O43491 1xPhospho [T/S]	0.00266461	0.000824932	3	O43491	EPB41L2	Band 4.1-like protein 2 OS=Homo sapiens OX=9606 GN=EPB41L2 PE=1 SV=1	1	2286.32	4	2.25	145.488	18	108.8	104.6	95.7	96.7	104.1	90.1	103.033	96.9667	-	1.06256	0.338953
904	ELSLTPITGAKPSATGYLGSVAAK	1xPhospho [T8]; 2xTMT6plex [K11; K24]; 1xTMT6plex [N-Term]	1xPhospho [T8]	O95785 1xPhospho [T1340]	0.0150685	0.00174804	1	O95785	WIZ	Protein Wiz OS=Homo sapiens OX=9606 GN=WIZ PE=1 SV=2	0	3099.73	4	0.98	231.105	8	102.1	102.2	104.8	95.4	97.2	98.3	103.033	96.9667	-	1.06256	0.0077019
905	STFSTNYR	1xPhospho [S/T]; 1xTMT6plex [N-Term]	1xPhospho [S/T]	P05783 1xPhospho [S/T]	0.0219233	0.00219201	12	P05783	KRT18	Keratin, type I cytoskeletal 18 OS=Homo sapiens OX=9606 GN=KRT18 PE=1 SV=2	0	1284.58	3	-1.68	87.4559	30	101.1	106.1	101.8	100.1	95.4	95.4	103	96.9667	-	1.06222	0.0526489
906	SLGSVQAPSYGARPVSSAASVYAGAGGSGSR	1xPhospho [S]; 1xTMT6plex [N-Term]	1xPhospho [S]	P05783 1xPhospho [S]	1.31121e-05	0.000120771	4	P05783	KRT18	Keratin, type I cytoskeletal 18 OS=Homo sapiens OX=9606 GN=KRT18 PE=1 SV=2	0	3163.54	3	2.04	151.279	26	109.2	102.5	97.3	99.7	89.7	101.5	103	96.9667	-	1.06222	0.296812
907	NIKDVQSPGFLNEPLSSK	1xPhospho [S7]; 2xTMT6plex [K3; K18]; 1xTMT6plex [N-Term]	1xPhospho [S7]	Q8NG31 1xPhospho [S1076]	0.0014834	0.000668296	1	Q8NG31	KNL1	Kinetochore scaffold 1 OS=Homo sapiens OX=9606 GN=KNL1 PE=1 SV=3	1	2740.49	4	3.37	192.436	30	93.3	114.1	101.6	89.7	95.5	105.7	103	96.9667	-	1.06222	0.474038
908	LQTTDNLLPMSPEEFDEVSR	1xPhospho [S11]; 1xOxidation [M10]; 1xTMT6plex [N-Term]	1xPhospho [S11]	P42224 1xPhospho [S727]	1.05419e-05	0.000120771	22	P42224	STAT1	Signal transducer and activator of transcription 1-alpha/beta OS=Homo sapiens OX=9606 GN=STAT1 PE=1 SV=2	0	2646.22	3	-2.26	226.104	45	103.6	104.4	101	92.4	101.7	96.8	103	96.9667	-	1.06222	0.103855
909	AHSPAEGASVESSSPGPK	1xPhospho [S3]; 1xTMT6plex [K18]; 1xTMT6plex [N-Term]	1xPhospho [S3]	Q8NFG4 1xPhospho [S62]	1.33789e-06	0.000120771	8	Q8NFG4	FLCN	Folliculin OS=Homo sapiens OX=9606 GN=FLCN PE=1 SV=1	0	2233.09	3	-1	72.5771	60	103.1	101.4	104.6	101.4	93.8	95.8	103.033	97	-	1.0622	0.0698853
910	AITVFSPDGHLFQVEYAQEAVK	1xPhospho [S6]; 1xTMT6plex [K22]; 1xTMT6plex [N-Term]	1xPhospho [S6]	O14818 1xPhospho [S11]	0.000113384	0.000120771	2	O14818	PSMA7	Proteasome subunit alpha type-7 OS=Homo sapiens OX=9606 GN=PSMA7 PE=1 SV=1	0	2987.53	4	0.12	233.345	35	99.2	104.2	105.7	96.3	103.3	91.4	103.033	97	-	1.0622	0.20348
911	SIVPSSPQPQR	1xPhospho [S6]; 1xTMT6plex [N-Term]	1xPhospho [S6]	Q9P246 1xPhospho [S523]	0.00267062	0.000824932	10	Q9P246	STIM2	Stromal interaction molecule 2 OS=Homo sapiens OX=9606 GN=STIM2 PE=1 SV=2	0	1504.77	3	-0.35	93.485	24	102.3	103.5	103.3	95.9	97.8	97.3	103.033	97	-	1.0622	0.000886582
912	GMYDGPVFDLTTTPK	1xPhospho [T13]; 1xOxidation [M2]; 1xTMT6plex [K15]; 1xTMT6plex [N-Term]	1xPhospho [T13]	Q14195 1xPhospho [T509]	0.0108713	0.00153373	2	Q14195	DPYSL3	Dihydropyrimidinase-related protein 3 OS=Homo sapiens OX=9606 GN=DPYSL3 PE=1 SV=1	0	2196.07	4	1.77	196.939	9	102.2	111	95.9	96.7	102.8	91.5	103.033	97	-	1.0622	0.331336
913	RDSFIGTPYWMAPEVVMCETSK	1xCarbamidomethyl [C18]; 1xPhospho [S/T]; 1xOxidation [M]; 1xTMT6plex [K22]; 1xTMT6plex [N-Term]	1xPhospho [S/T]	Q9H2G2 1xPhospho [S/T]	2.13591e-07	0.000120771	13	Q9H2G2	SLK	STE20-like serine/threonine-protein kinase OS=Homo sapiens OX=9606 GN=SLK PE=1 SV=1	1	3158.48	3	9.19	231.988	102	103.6	103	102.4	97.5	96.7	96.8	103	97	-	1.06186	0.000150462
914	RCATPVIIDEILPSK	1xCarbamidomethyl [C2]; 1xPhospho [T4]; 1xTMT6plex [K15]; 1xTMT6plex [N-Term]	1xPhospho [T4]	Q9ULW0 1xPhospho [T147]	0.000158699	0.000120771	7	Q9ULW0	TPX2	Targeting protein for Xklp2 OS=Homo sapiens OX=9606 GN=TPX2 PE=1 SV=2	1	2250.23	3	-3.12	215.404	28	99.5	104.9	104.6	95.4	95.5	100.1	103	97	-	1.06186	0.0623316
915	GLTLAPGLSPARPLFGSDFEKEK	1xPhospho [S9]; 2xTMT6plex [K21; K23]; 1xTMT6plex [N-Term]	1xPhospho [S9]	Q8IU81 1xPhospho [S186]	0.00232606	0.00074367	2	Q8IU81	IRF2BP1	Interferon regulatory factor 2-binding protein 1 OS=Homo sapiens OX=9606 GN=IRF2BP1 PE=1 SV=1	1	3197.76	4	7.05	230.947	9	97.8	111.1	100.1	97.1	90.5	103.4	103	97	-	1.06186	0.339866
916	SIPAGAEPGEKGSARK	1xPhospho [S13]; 2xTMT6plex [K11; K16]; 1xTMT6plex [N-Term]	1xPhospho [S13]	Q9H910 1xPhospho [S144]	0.0144685	0.00174804	2	Q9H910	JPT2	Jupiter microtubule associated homolog 2 OS=Homo sapiens OX=9606 GN=JPT2 PE=1 SV=1	2	2322.28	4	1.74	85.0031	11	98.7	104.9	105.3	91.5	94.1	105.4	102.967	97	-	1.06151	0.279287
917	DNPFFRSK	1xPhospho [S7]; 1xTMT6plex [K8]; 1xTMT6plex [N-Term]	1xPhospho [S7]	Q9P0V3 1xPhospho [S241]	0.0080519	0.00142095	2	Q9P0V3	SH3BP4	SH3 domain-binding protein 4 OS=Homo sapiens OX=9606 GN=SH3BP4 PE=1 SV=1	1	1548.8	3	-1.2	129.219	1	100.9	98.2	109.8	102.8	91.2	97	102.967	97	-	1.06151	0.285764
918	TASFSESR	1xPhospho [S]; 1xTMT6plex [N-Term]	1xPhospho [S]	P53396 1xPhospho [S]	0.00624155	0.00126585	37	P53396	ACLY	ATP-citrate synthase OS=Homo sapiens OX=9606 GN=ACLY PE=1 SV=3	0	1193.54	2	-2.36	58.7329	32	104.5	101.6	102.8	97.2	99.2	94.6	102.967	97	-	1.06151	0.0193023
919	TSNTLEKDLDLLASVPSPSSSGSR	1xPhospho [S14]; 1xTMT6plex [K7]; 1xTMT6plex [N-Term]	1xPhospho [S14]	Q8WU79 1xPhospho [S216]	0.0119629	0.00153373	2	Q8WU79	SMAP2	Stromal membrane-associated protein 2 OS=Homo sapiens OX=9606 GN=SMAP2 PE=1 SV=1	1	2999.53	4	0.4	222.438	14	96.7	107.3	104.9	96.3	104.1	90.6	102.967	97	-	1.06151	0.303707
920	KNQKPSQVNGAPGSPTEPAGQK	1xPhospho [S14]; 3xTMT6plex [K1; K4; K22]; 1xTMT6plex [N-Term]	1xPhospho [S14]	Q9BQG0 1xPhospho [S1267]	0.000434557	0.000268219	3	Q9BQG0	MYBBP1A	Myb-binding protein 1A OS=Homo sapiens OX=9606 GN=MYBBP1A PE=1 SV=2	1	3216.75	4	-8.12	90.3769	8	106.6	109.3	93	96.4	97	97.6	102.967	97	-	1.06151	0.303325
921	LDSPSRSPSKVEVTEK	1xPhospho [S7]; 2xTMT6plex [K10; K16]; 1xTMT6plex [N-Term]	1xPhospho [S7]	O14523 1xPhospho [S468]	0.00597367	0.00126585	1	O14523	C2CD2L	Phospholipid transfer protein C2CD2L OS=Homo sapiens OX=9606 GN=C2CD2L PE=1 SV=3	2	2526.38	4	-1.36	111.279	0	95.4	110.5	103	96.1	92.7	102.2	102.967	97	-	1.06151	0.312686
922	MNSTGGQTPR	1xPhospho [T8]; 1xTMT6plex [N-Term]	1xPhospho [T8]	Q96ST2 1xPhospho [T725]	0.0017796	0.000668296	1	Q96ST2	IWS1	Protein IWS1 homolog OS=Homo sapiens OX=9606 GN=IWS1 PE=1 SV=2	0	1357.61	2	-0.05	33.8427	25	100.4	106.1	102.4	93.6	96.8	100.6	102.967	97	-	1.06151	0.0852945
923	LSEAYSR	1xPhospho [Y5]; 1xTMT6plex [N-Term]	1xPhospho [Y5]	O75815 1xPhospho [Y212]	0.00384665	0.00116179	7	O75815	BCAR3	Breast cancer anti-estrogen resistance protein 3 OS=Homo sapiens OX=9606 GN=BCAR3 PE=1 SV=1	0	1134.54	2	5.9	58.1157	12	100.7	101.5	106.7	99.8	99.6	91.6	102.967	97	-	1.06151	0.144046
924	TNPPTQKPPSPPMSGR	1xPhospho [S10]; 1xTMT6plex [K7]; 1xTMT6plex [N-Term]	1xPhospho [S10]	Q8IZP0 1xPhospho [S183]	0.000346011	0.000268219	9	Q8IZP0	ABI1	Abl interactor 1 OS=Homo sapiens OX=9606 GN=ABI1 PE=1 SV=4	0	2230.15	4	-0.29	94.5071	29	103.2	106.2	99.6	98.2	92.8	100.1	103	97.0333	-	1.06149	0.108932
925	AAPTTPPPPVKR	1xPhospho [T4]; 1xTMT6plex [K11]; 1xTMT6plex [N-Term]	1xPhospho [T4]	Q9NZQ3 1xPhospho [T180]	0.0107085	0.00153373	3	Q9NZQ3	NCKIPSD	NCK-interacting protein with SH3 domain OS=Homo sapiens OX=9606 GN=NCKIPSD PE=1 SV=1	1	1770.01	3	-1.18	83.4721	20	99.7	100.6	108.7	97.4	90.2	103.5	103	97.0333	-	1.06149	0.281056
926	GASDKCSCCA	3xCarbamidomethyl [C6; C8; C9]; 1xPhospho [S7]; 1xTMT6plex [K5]; 1xTMT6plex [N-Term]	1xPhospho [S7]	P02795 1xPhospho [S58]	0.0294603	0.00285941	3	P02795	MT2A	Metallothionein-2 OS=Homo sapiens OX=9606 GN=MT2A PE=1 SV=1	1	1653.68	2	4.28	47.2326	10	91.1	108.3	109.6	104	86	101.1	103	97.0333	-	1.06149	0.505458
927	MNPVYSPGSSGVPYANAK	1xAcetyl [N-Term]; 1xPhospho [S]; 1xOxidation [M1]; 1xTMT6plex [K18]	1xPhospho [S]	A1KXE4 1xAcetyl [N-Term]; 1xPhospho [S]	0.000803469	0.000360158	4	A1KXE4	FAM168B	Myelin-associated neurite-outgrowth inhibitor OS=Homo sapiens OX=9606 GN=FAM168B PE=1 SV=1	0	2206.01	3	-5.74	160.885	35	96.5	105.6	106.8	96.3	96.6	98.2	102.967	97.0333	-	1.06115	0.147036
928	DRASPAAAEEVVPEWASCLK	1xCarbamidomethyl [C18]; 1xPhospho [S4]; 1xTMT6plex [K20]; 1xTMT6plex [N-Term]	1xPhospho [S4]	Q8N3V7 1xPhospho [S685]	2.30041e-06	0.000120771	8	Q8N3V7	SYNPO	Synaptopodin OS=Homo sapiens OX=9606 GN=SYNPO PE=1 SV=2	1	2724.35	3	-0.22	207.975	45	104.3	100.4	104.2	96.9	94	100.2	102.967	97.0333	-	1.06115	0.0545082
929	VLGSEGEEEDEALSPAK	1xPhospho [S]; 1xTMT6plex [K17]; 1xTMT6plex [N-Term]	1xPhospho [S]	P18858 1xPhospho [S]	0.0049049	0.00123342	25	P18858	LIG1	DNA ligase 1 OS=Homo sapiens OX=9606 GN=LIG1 PE=1 SV=1	0	2298.12	3	-1.4	185.495	17	101.3	116.8	90.8	84.8	110.9	95.4	102.967	97.0333	-	1.06115	0.608725
930	SFSSQRPVDR	1xPhospho [S]; 1xTMT6plex [N-Term]	1xPhospho [S]	Q9Y520 1xPhospho [S]	0.00445716	0.00123342	11	Q9Y520	PRRC2C	Protein PRRC2C OS=Homo sapiens OX=9606 GN=PRRC2C PE=1 SV=4	0	1487.72	3	-0.35	54.8898	20	104	103.2	101.7	103.5	95.3	92.3	102.967	97.0333	-	1.06115	0.157264
931	KSHTFLPK	1xPhospho [S2]; 2xTMT6plex [K1; K8]; 1xTMT6plex [N-Term]	1xPhospho [S2]	P09543 1xPhospho [S9]	0.0955872	0.0071288	2	P09543	CNP	2',3'-cyclic-nucleotide 3'-phosphodiesterase OS=Homo sapiens OX=9606 GN=CNP PE=1 SV=2	1	1725.01	3	-0.96	103.392	17	121.9	76.8	110.2	114.5	94.4	82.2	102.967	97.0333	-	1.06115	0.736874
932	TSPKPAVVETVTTAKPQQIQALMDEVTK	1xPhospho [T13]; 1xOxidation [M23]; 3xTMT6plex [K4; K15; K28]; 1xTMT6plex [N-Term]	1xPhospho [T13]	P56192 1xPhospho [T836]	0.00108171	0.000360158	1	P56192	MARS	Methionine--tRNA ligase, cytoplasmic OS=Homo sapiens OX=9606 GN=MARS PE=1 SV=2	0	4023.23	5	1.05	219.111	23	102.3	104.9	101.7	95.4	102.8	92.9	102.967	97.0333	-	1.06115	0.130926
933	NSPVTKTPPRDLPTIPGVTSPSSDEPPMEASQSHLR	1xPhospho [T7]; 1xTMT6plex [K6]; 1xTMT6plex [N-Term]	1xPhospho [T7]	Q13541 1xPhospho [T70]	0.000892316	0.000360158	1	Q13541	EIF4EBP1	Eukaryotic translation initiation factor 4E-binding protein 1 OS=Homo sapiens OX=9606 GN=EIF4EBP1 PE=1 SV=3	2	4364.2	6	8.68	182.21	17	103	99.6	106.3	92.4	101.8	96.9	102.967	97.0333	-	1.06115	0.149653
934	STIGVMVTASHNPEEDNGVK	1xPhospho [S10]; 1xOxidation [M6]; 1xTMT6plex [K20]; 1xTMT6plex [N-Term]	1xPhospho [S10]	O95394 1xPhospho [S64]	2.71716e-05	0.000120771	5	O95394	PGM3	Phosphoacetylglucosamine mutase OS=Homo sapiens OX=9606 GN=PGM3 PE=1 SV=1	0	2639.28	3	4.68	126.173	53	103	101.3	104.5	94.7	100.8	95.6	102.933	97.0333	-	1.0608	0.0492642
935	RQSLATK	1xPhospho [S3]; 1xTMT6plex [K7]; 1xTMT6plex [N-Term]	1xPhospho [S3]	O00159 1xPhospho [S736]	0.0051679	0.00126585	5	O00159	MYO1C	Unconventional myosin-Ic OS=Homo sapiens OX=9606 GN=MYO1C PE=1 SV=4	1	1341.77	3	0.38	47.485	8	101.3	101.4	106.1	92.9	102.3	95.9	102.933	97.0333	-	1.0608	0.138299
936	SSTGPEPPAPTPLLAER	1xPhospho [T11]; 1xTMT6plex [N-Term]	1xPhospho [T11]	Q9UQ35 1xPhospho [T367]	9.46339e-05	0.000120771	4	Q9UQ35	SRRM2	Serine/arginine repetitive matrix protein 2 OS=Homo sapiens OX=9606 GN=SRRM2 PE=1 SV=2	0	2029.02	3	0.62	148.918	25	96.4	98.5	113.9	98.5	93.8	98.8	102.933	97.0333	-	1.0608	0.362802
937	AAPEASSPPASPLQHLLPGK	1xPhospho [S]; 1xTMT6plex [K20]; 1xTMT6plex [N-Term]	1xPhospho [S]	Q96TA1 1xPhospho [S]	0.000130744	0.000120771	13	Q96TA1	NIBAN2	Protein Niban 2 OS=Homo sapiens OX=9606 GN=NIBAN2 PE=1 SV=3	0	2506.35	4	2.23	200.515	38	101.9	103.8	103.2	96.6	98.1	96.5	102.967	97.0667	-	1.06078	0.00150655
938	AGPGSSPLFSLLPGYR	1xPhospho [S6]; 1xTMT6plex [N-Term]	1xPhospho [S6]	Q9H0W8 1xPhospho [S451]	0.000416479	0.000268219	2	Q9H0W8	SMG9	Protein SMG9 OS=Homo sapiens OX=9606 GN=SMG9 PE=1 SV=1	0	1927.99	3	-2.13	235.291	27	96.8	106.9	105.2	84.2	107.4	99.6	102.967	97.0667	-	1.06078	0.475304
939	SITSPPSTSTTK	1xPhospho [S/T]; 1xTMT6plex [K12]; 1xTMT6plex [N-Term]	1xPhospho [S/T]	Q14938 1xPhospho [S/T]	0.00340577	0.00109493	7	Q14938	NFIX	Nuclear factor 1 X-type OS=Homo sapiens OX=9606 GN=NFIX PE=1 SV=2	0	1744.91	3	-0.94	103.58	28	100.2	104.3	104.3	96	91.9	103.3	102.933	97.0667	-	1.06044	0.178806
940	NKSTESLQANVQR	1xPhospho [S]; 1xTMT6plex [K2]; 1xTMT6plex [N-Term]	1xPhospho [S]	P26373 1xPhospho [S]	0.00375813	0.00116179	2	P26373	RPL13	60S ribosomal protein L13 OS=Homo sapiens OX=9606 GN=RPL13 PE=1 SV=4	1	2013.05	3	-0.62	78.4994	19	99.6	100.1	109.1	102.6	88.8	99.8	102.933	97.0667	-	1.06044	0.324082
941	GASGGAGGRSLDSR	1xPhospho [S10]; 1xTMT6plex [N-Term]	1xPhospho [S10]	Q9Y3Q8 1xPhospho [S123]	0.00105574	0.000360158	1	Q9Y3Q8	TSC22D4	TSC22 domain family protein 4 OS=Homo sapiens OX=9606 GN=TSC22D4 PE=1 SV=2	1	1556.74	3	-1.66	24.5807	7	101.3	109.9	97.6	102.2	89.7	99.3	102.933	97.0667	-	1.06044	0.326226
942	DMQGLSLDAASQPSK	1xPhospho [S6]; 1xTMT6plex [K15]; 1xTMT6plex [N-Term]	1xPhospho [S6]	Q96EY5 1xPhospho [S170]	0.000229137	0.000120771	11	Q96EY5	MVB12A	Multivesicular body subunit 12A OS=Homo sapiens OX=9606 GN=MVB12A PE=1 SV=1	0	2086.03	3	0.27	167.858	42	109.4	91.7	107.7	105.7	96.3	89.2	102.933	97.0667	-	1.06044	0.471748
943	VTSSMSSPSMQPK	1xPhospho [S7]; 1xTMT6plex [K13]; 1xTMT6plex [N-Term]	1xPhospho [S7]	Q13136 1xPhospho [S1172]	0.00186483	0.000668296	3	Q13136	PPFIA1	Liprin-alpha-1 OS=Homo sapiens OX=9606 GN=PPFIA1 PE=1 SV=1	0	1904.93	4	1.02	117.372	24	95.4	113	100.4	99.9	97.9	93.4	102.933	97.0667	-	1.06044	0.352241
944	TSETSISPPGSSIGSPNR	1xPhospho [S7]; 1xTMT6plex [N-Term]	1xPhospho [S7]	O94929 1xPhospho [S282]	0.000822654	0.000360158	2	O94929	ABLIM3	Actin-binding LIM protein 3 OS=Homo sapiens OX=9606 GN=ABLIM3 PE=1 SV=3	0	2082.99	3	1.21	115.591	21	101.2	96.3	111.3	105.4	89.3	96.5	102.933	97.0667	-	1.06044	0.412338
945	EAPATGPSPQHPQK	1xPhospho [S8]; 1xTMT6plex [K14]; 1xTMT6plex [N-Term]	1xPhospho [S8]	Q9H0F6 1xPhospho [S312]	0.000992119	0.000360158	2	Q9H0F6	SHARPIN	Sharpin OS=Homo sapiens OX=9606 GN=SHARPIN PE=1 SV=1	0	1983.01	3	-2.34	66.2307	24	98.1	94.9	115.8	101.2	82.3	107.7	102.933	97.0667	-	1.06044	0.589432
946	MVSQSQPGSR	1xPhospho [S9]; 1xOxidation [M1]; 1xTMT6plex [N-Term]	1xPhospho [S9]	O75122 1xPhospho [S459]	0.0269466	0.00279669	1	O75122	CLASP2	CLIP-associating protein 2 OS=Homo sapiens OX=9606 GN=CLASP2 PE=1 SV=3	0	1401.64	3	-4.53	27.0424	10	106.6	84.8	117.4	93.9	84.5	112.8	102.933	97.0667	-	1.06044	0.668018
947	GWSGPKPGFPEPTNNTPK	1xPhospho [T16]; 2xTMT6plex [K6; K18]; 1xTMT6plex [N-Term]	1xPhospho [T16]	Q9NUL3 1xPhospho [T408]	0.108836	0.00802203	2	Q9NUL3	STAU2	Double-stranded RNA-binding protein Staufen homolog 2 OS=Homo sapiens OX=9606 GN=STAU2 PE=1 SV=2	0	2678.39	4	-1	158.952	9	104.8	93.5	110.5	98.8	94.5	97.9	102.933	97.0667	-	1.06044	0.319391
948	RTQAPTK	1xPhospho [T2]; 1xTMT6plex [K7]; 1xTMT6plex [N-Term]	1xPhospho [T2]	P47914 1xPhospho [T151]	0.00261723	0.000824932	1	P47914	RPL29	60S ribosomal protein L29 OS=Homo sapiens OX=9606 GN=RPL29 PE=1 SV=2	1	1339.75	3	1.09	34.6132	8	102.1	103.2	103.5	100.8	92.7	97.7	102.933	97.0667	-	1.06044	0.0706881
949	EVRSPTK	1xPhospho [S4]; 1xTMT6plex [K7]; 1xTMT6plex [N-Term]	1xPhospho [S4]	O43491 1xPhospho [S598]	0.0912443	0.00685411	2	O43491	EPB41L2	Band 4.1-like protein 2 OS=Homo sapiens OX=9606 GN=EPB41L2 PE=1 SV=1	1	1354.75	3	4.43	52.0242	3	102.8	108.4	97.5	96.8	100.4	94	102.9	97.0667	-	1.0601	0.185404
950	RRDSCLNSK	1xCarbamidomethyl [C5]; 1xPhospho [S4]; 1xTMT6plex [K9]; 1xTMT6plex [N-Term]	1xPhospho [S4]	Q9NYZ3 1xPhospho [S435]	0.00894699	0.00149934	2	Q9NYZ3	GTSE1	G2 and S phase-expressed protein 1 OS=Homo sapiens OX=9606 GN=GTSE1 PE=1 SV=3	2	1673.86	3	-0.76	31.4309	3	106.4	100.6	101.8	103.5	97.4	90.4	102.933	97.1	-	1.06008	0.235066
951	RFSVSFAK	1xPhospho [S3]; 1xTMT6plex [K8]; 1xTMT6plex [N-Term]	1xPhospho [S3]	Q6PFW1 1xPhospho [S1073]	0.0334183	0.00330548	1	Q6PFW1	PPIP5K1	Inositol hexakisphosphate and diphosphoinositol-pentakisphosphate kinase 1 OS=Homo sapiens OX=9606 GN=PPIP5K1 PE=1 SV=1	1	1479.81	3	-0.45	146.781	8	104.3	99	105.5	99.5	101.4	90.4	102.933	97.1	-	1.06008	0.212689
952	ERHPSWRSEETQER	1xPhospho [S]; 1xTMT6plex [N-Term]	1xPhospho [S]	P23588 1xPhospho [S]	0.00402204	0.00116179	5	P23588	EIF4B	Eukaryotic translation initiation factor 4B OS=Homo sapiens OX=9606 GN=EIF4B PE=1 SV=2	2	2135.98	3	2.1	32.1687	16	100.7	95.9	112.1	111.4	85.8	94.1	102.9	97.1	-	1.05973	0.5519
953	LLSPLRDTPPPQSLMVK	1xPhospho [S/T]; 1xOxidation [M15]; 1xTMT6plex [K17]; 1xTMT6plex [N-Term]	1xPhospho [S/T]	P51825 1xPhospho [S/T]	0.000838076	0.000360158	3	P51825	AFF1	AF4/FMR2 family member 1 OS=Homo sapiens OX=9606 GN=AFF1 PE=1 SV=1	1	2446.35	3	-0.48	209.873	9	99.5	111.2	98	96	98.2	97.1	102.9	97.1	-	1.05973	0.241345
954	EGAKDIDISSPEFK	1xPhospho [S]; 2xTMT6plex [K4; K14]; 1xTMT6plex [N-Term]	1xPhospho [S]	Q09666 1xPhospho [S]	0.00141499	0.000668296	13	Q09666	AHNAK	Neuroblast differentiation-associated protein AHNAK OS=Homo sapiens OX=9606 GN=AHNAK PE=1 SV=2	1	2303.21	3	-2.47	163.076	3	100.9	99.9	107.9	104.2	86.6	100.5	102.9	97.1	-	1.05973	0.382632
955	SSPVTVNQTDKEK	1xPhospho [S2]; 2xTMT6plex [K11; K13]; 1xTMT6plex [N-Term]	1xPhospho [S2]	Q8IVL0 1xPhospho [S1190]	0.00236119	0.00074367	1	Q8IVL0	NAV3	Neuron navigator 3 OS=Homo sapiens OX=9606 GN=NAV3 PE=1 SV=3	1	2200.18	3	3.7	87.188	13	106.7	107.6	94.4	95.7	102.7	92.9	102.9	97.1	-	1.05973	0.323874
956	RYTLTEGDFHHLK	1xPhospho [T3]; 1xTMT6plex [K13]; 1xTMT6plex [N-Term]	1xPhospho [T3]	Q8N350 1xPhospho [T154]	0.0120094	0.00153373	2	Q8N350	CBARP	Voltage-dependent calcium channel beta subunit-associated regulatory protein OS=Homo sapiens OX=9606 GN=CBARP PE=1 SV=3	1	2155.11	5	0.7	118.895	12	106.5	105.5	96.7	92.7	109	89.6	102.9	97.1	-	1.05973	0.440185
957	EMDTARTPLSEAEFEEIMNR	1xPhospho [T7]; 1xTMT6plex [N-Term]	1xPhospho [T7]	Q16630 1xPhospho [T407]	6.09786e-05	0.000120771	5	Q16630	CPSF6	Cleavage and polyadenylation specificity factor subunit 6 OS=Homo sapiens OX=9606 GN=CPSF6 PE=1 SV=2	1	2678.2	3	0.12	195.281	27	105.4	101.8	101.5	94.1	104.3	92.9	102.9	97.1	-	1.05973	0.204265
958	CQPGGGPPSPPPGIPGQPLPSPTR	1xCarbamidomethyl [C1]; 1xPhospho [S9]; 1xTMT6plex [N-Term]	1xPhospho [S9]	Q9C0C4 1xPhospho [S760]	4.03399e-05	0.000120771	4	Q9C0C4	SEMA4C	Semaphorin-4C OS=Homo sapiens OX=9606 GN=SEMA4C PE=1 SV=2	0	2657.31	3	-2.65	160.888	39	98.8	107.3	102.6	95.7	96.8	98.8	102.9	97.1	-	1.05973	0.0912825
959	RTSFYLPK	1xPhospho [S3]; 1xTMT6plex [K8]; 1xTMT6plex [N-Term]	1xPhospho [S3]	Q9NS23 1xPhospho [S207]	0.0167728	0.00191047	3	Q9NS23	RASSF1	Ras association domain-containing protein 1 OS=Homo sapiens OX=9606 GN=RASSF1 PE=1 SV=1	1	1549.85	3	-3.61	137.911	7	106.8	93.1	108.8	102.6	100	88.7	102.9	97.1	-	1.05973	0.424144
960	GATYTPQAPK	1xPhospho [T5]; 1xTMT6plex [K10]; 1xTMT6plex [N-Term]	1xPhospho [T5]	Q53GL0 1xPhospho [T254]	0.00115786	0.000485341	4	Q53GL0	PLEKHO1	Pleckstrin homology domain-containing family O member 1 OS=Homo sapiens OX=9606 GN=PLEKHO1 PE=1 SV=2	0	1571.82	2	-1.13	89.6078	21	101.7	107.8	99.2	97.7	93.4	100.2	102.9	97.1	-	1.05973	0.147475
961	HCLYVVGGHTAATGCLPASPSVSLK	2xCarbamidomethyl [C2; C15]; 1xPhospho [S19]; 1xTMT6plex [K25]; 1xTMT6plex [N-Term]	1xPhospho [S19]	O14682 1xPhospho [S406]	0.000690952	0.000360158	1	O14682	ENC1	Ectoderm-neural cortex protein 1 OS=Homo sapiens OX=9606 GN=ENC1 PE=1 SV=2	0	3120.58	4	1.63	165.498	5	98.1	100.1	110.5	102.4	91.7	97.2	102.9	97.1	-	1.05973	0.304741
962	SCSASCVPHGAK	2xCarbamidomethyl [C2; C6]; 1xPhospho [S5]; 1xTMT6plex [K12]; 1xTMT6plex [N-Term]	1xPhospho [S5]	P00519 1xPhospho [S720]	0.00741928	0.00134627	2	P00519	ABL1	Tyrosine-protein kinase ABL1 OS=Homo sapiens OX=9606 GN=ABL1 PE=1 SV=4	0	1798.84	3	-2.64	61.7373	10	104	96.2	108.5	97.4	96.9	97	102.9	97.1	-	1.05973	0.18209
963	LKFGTFGGLGSK	1xPhospho [T5]; 2xTMT6plex [K2; K12]; 1xTMT6plex [N-Term]	1xPhospho [T5]	Q09666 1xPhospho [T5824]	0.001166	0.000485341	6	Q09666	AHNAK	Neuroblast differentiation-associated protein AHNAK OS=Homo sapiens OX=9606 GN=AHNAK PE=1 SV=2	1	1979.13	3	-1.33	199.126	26	101.7	90.6	116.3	111.4	82.3	97.6	102.867	97.1	-	1.05939	0.634528
964	HSTPSPTR	1xPhospho [S5]; 1xTMT6plex [N-Term]	1xPhospho [S5]	P49792 1xPhospho [S781]	0.00266461	0.000824932	6	P49792	RANBP2	E3 SUMO-protein ligase RanBP2 OS=Homo sapiens OX=9606 GN=RANBP2 PE=1 SV=2	0	1191.57	3	0.78	14.6611	20	99	109.9	99.8	102.5	91.2	97.7	102.9	97.1333	-	1.05937	0.295728
965	LHPDGSPDVAGEK	1xPhospho [S6]; 1xTMT6plex [K13]; 1xTMT6plex [N-Term]	1xPhospho [S6]	Q7Z2Z1 1xPhospho [S599]	0.00376782	0.00116179	3	Q7Z2Z1	TICRR	Treslin OS=Homo sapiens OX=9606 GN=TICRR PE=1 SV=2	0	1859.93	3	-0.14	110.067	21	90	98.4	120.3	94.2	94.2	103	102.9	97.1333	-	1.05937	0.576455
966	ERSDYDRSR	1xPhospho [S8]; 1xTMT6plex [N-Term]	1xPhospho [S8]	Q9BXP5 1xPhospho [S26]	0.0509531	0.00457998	4	Q9BXP5	SRRT	Serrate RNA effector molecule homolog OS=Homo sapiens OX=9606 GN=SRRT PE=1 SV=1	2	1492.67	3	-1.3	11.7739	12	100.9	105.8	101.8	99.3	100.8	91.2	102.833	97.1	-	1.05905	0.161228
967	AESSQTCHSEQGDK	1xCarbamidomethyl [C7]; 1xPhospho [S/T]; 1xTMT6plex [K14]; 1xTMT6plex [N-Term]	1xPhospho [S/T]	P46063 1xPhospho [S/T]	0.00114177	0.000360158	4	P46063	RECQL	ATP-dependent DNA helicase Q1 OS=Homo sapiens OX=9606 GN=RECQL PE=1 SV=3	0	2101.93	3	-2.59	36.1051	31	103.5	111.1	94	93.4	94.9	103.1	102.867	97.1333	-	1.05903	0.378325
968	FYSPLPNDQLLK	1xPhospho [S3]; 1xTMT6plex [K12]; 1xTMT6plex [N-Term]	1xPhospho [S3]	Q9UIF8 1xPhospho [S1541]	0.0133	0.00167728	6	Q9UIF8	BAZ2B	Bromodomain adjacent to zinc finger domain protein 2B OS=Homo sapiens OX=9606 GN=BAZ2B PE=1 SV=3	0	1973.05	3	1.31	221.832	22	101	104.2	103.4	100.8	92	98.6	102.867	97.1333	-	1.05903	0.111218
969	RGSLTIAK	1xPhospho [S3]; 1xTMT6plex [K8]; 1xTMT6plex [N-Term]	1xPhospho [S3]	Q9UGR2 1xPhospho [S536]	0.0199415	0.00219201	2	Q9UGR2	ZC3H7B	Zinc finger CCCH domain-containing protein 7B OS=Homo sapiens OX=9606 GN=ZC3H7B PE=1 SV=2	1	1383.81	3	-2.06	89.5419	15	102	106.6	100	91	115	85.4	102.867	97.1333	-	1.05903	0.570386
970	GVSMSLPSSPLLPR	1xPhospho [S9]; 1xTMT6plex [N-Term]	1xPhospho [S9]	Q9C0D5 1xPhospho [S67]	0.000300837	0.000120771	2	Q9C0D5	TANC1	Protein TANC1 OS=Homo sapiens OX=9606 GN=TANC1 PE=1 SV=3	0	1749.92	3	1.66	209.644	27	98	108.7	101.9	90.9	105.4	95.1	102.867	97.1333	-	1.05903	0.342026
971	SSVKTPEPVVPTAPELQPSTSTDQPVTSEPTYQATR	1xPhospho [T5]; 1xTMT6plex [K4]; 1xTMT6plex [N-Term]	1xPhospho [T5]	Q14676 1xPhospho [T1239]	3.58039e-06	0.000120771	3	Q14676	MDC1	Mediator of DNA damage checkpoint protein 1 OS=Homo sapiens OX=9606 GN=MDC1 PE=1 SV=3	1	4364.2	4	3	178.496	52	107	103.1	98.5	97.8	95.6	98	102.867	97.1333	-	1.05903	0.0898712
972	TASGSSVTSLDGTR	1xPhospho [S]; 1xTMT6plex [N-Term]	1xPhospho [S]	Q92597 1xPhospho [S]	0.000139577	0.000120771	14	Q92597	NDRG1	Protein NDRG1 OS=Homo sapiens OX=9606 GN=NDRG1 PE=1 SV=1	0	1647.78	2	7.28	88.1003	43	103.4	103	102.1	97.6	97.2	96.6	102.833	97.1333	-	1.05868	0.000292445
973	EVVKPVPITSPAVSK	1xPhospho [S/T]; 2xTMT6plex [K4; K15]; 1xTMT6plex [N-Term]	1xPhospho [S/T]	Q96HC4 1xPhospho [S/T]	0.000375234	0.000268219	6	Q96HC4	PDLIM5	PDZ and LIM domain protein 5 OS=Homo sapiens OX=9606 GN=PDLIM5 PE=1 SV=5	0	2318.37	3	-2.4	161.656	26	100.2	108.3	100	95.2	99.4	96.8	102.833	97.1333	-	1.05868	0.129798
974	SSSVEEKPLSHR	1xPhospho [S2]; 1xTMT6plex [K7]; 1xTMT6plex [N-Term]	1xPhospho [S2]	Q06190 1xPhospho [S180]	0.00907602	0.00153373	2	Q06190	PPP2R3A	Serine/threonine-protein phosphatase 2A regulatory subunit B'' subunit alpha OS=Homo sapiens OX=9606 GN=PPP2R3A PE=1 SV=1	0	1893.98	4	0.18	64.2615	3	103.5	99.8	105.2	93.7	101.4	96.3	102.833	97.1333	-	1.05868	0.108441
975	RASAAAAAGGGATGHPGGGQGAENPAGLK	1xPhospho [S3]; 1xTMT6plex [K29]; 1xTMT6plex [N-Term]	1xPhospho [S3]	Q07617 1xPhospho [S423]	1.0096e-06	0.000120771	4	Q07617	SPAG1	Sperm-associated antigen 1 OS=Homo sapiens OX=9606 GN=SPAG1 PE=1 SV=3	1	2997.51	4	-1.99	84.6929	42	117.1	83.6	107.8	103.4	102.7	85.3	102.833	97.1333	-	1.05868	0.649108
976	HFPLDLRTSMDGK	1xPhospho [S9]; 1xTMT6plex [K13]; 1xTMT6plex [N-Term]	1xPhospho [S9]	Q01433 1xPhospho [S118]	0.029859	0.00285941	1	Q01433	AMPD2	AMP deaminase 2 OS=Homo sapiens OX=9606 GN=AMPD2 PE=1 SV=2	1	2055.05	4	-3.64	161.069	7	102.9	76.3	129.4	109.3	87	95.2	102.867	97.1667	-	1.05866	0.749391
977	SMPVLGSVSSVTK	1xPhospho [S1]; 1xTMT6plex [K13]; 1xTMT6plex [N-Term]	1xPhospho [S1]	A0MZ66 1xPhospho [S506]	0.000803469	0.000360158	4	A0MZ66	SHTN1	Shootin-1 OS=Homo sapiens OX=9606 GN=SHTN1 PE=1 SV=4	0	1829.98	3	-2.82	194.187	24	95.6	114.8	98.2	96.6	101.6	93.3	102.867	97.1667	-	1.05866	0.428708
978	RPASPSSPEHLPATPAESPAQR	1xPhospho [S]; 1xTMT6plex [N-Term]	1xPhospho [S]	Q9H7L9 1xPhospho [S]	0.000525897	0.000268219	7	Q9H7L9	SUDS3	Sin3 histone deacetylase corepressor complex component SDS3 OS=Homo sapiens OX=9606 GN=SUDS3 PE=1 SV=2	0	2592.28	3	9.86	84.8688	29	102.7	104.1	101.7	97.4	93.6	100.5	102.833	97.1667	-	1.05832	0.0551383
979	TATPPGYKPGSPPSFR	1xPhospho [S14]; 1xTMT6plex [K8]; 1xTMT6plex [N-Term]	1xPhospho [S14]	P54259 1xPhospho [S664]	0.0839074	0.00659294	1	P54259	ATN1	Atrophin-1 OS=Homo sapiens OX=9606 GN=ATN1 PE=1 SV=3	0	2198.14	4	0.61	129.056	5	105.2	87.6	115.7	85.8	93.2	112.5	102.833	97.1667	-	1.05832	0.645933
980	VYSSSEFLAVQPTPTFAER	1xPhospho [S5]; 1xTMT6plex [N-Term]	1xPhospho [S5]	O60307 1xPhospho [S711]	0.00111419	0.000360158	3	O60307	MAST3	Microtubule-associated serine/threonine-protein kinase 3 OS=Homo sapiens OX=9606 GN=MAST3 PE=1 SV=2	0	2438.18	3	0.91	217.703	21	100.1	104.7	103.7	90	100.3	101.2	102.833	97.1667	-	1.05832	0.215492
981	ASAVSELSPRER	1xPhospho [S8]; 1xTMT6plex [N-Term]	1xPhospho [S8]	Q9Y2W1 1xPhospho [S243]	0.00216537	0.00074367	13	Q9Y2W1	THRAP3	Thyroid hormone receptor-associated protein 3 OS=Homo sapiens OX=9606 GN=THRAP3 PE=1 SV=2	1	1610.81	3	2.86	77.1866	11	100.5	99.8	108.2	103.8	88.7	99	102.833	97.1667	-	1.05832	0.337411
982	GSPATSPHLGR	1xPhospho [T/S]; 1xTMT6plex [N-Term]	1xPhospho [T/S]	Q13671 1xPhospho [T/S]	0.00013421	0.000120771	11	Q13671	RIN1	Ras and Rab interactor 1 OS=Homo sapiens OX=9606 GN=RIN1 PE=1 SV=4	0	1388.69	3	0.14	46.7042	33	102.7	101.5	104.3	96	93.3	102.2	102.833	97.1667	-	1.05832	0.108987
983	TQVYRPPPPYPPPRPANSTPDLSR	1xPhospho [T19]; 1xTMT6plex [N-Term]	1xPhospho [T19]	Q16825 1xPhospho [T578]	0.00717528	0.00134627	1	Q16825	PTPN21	Tyrosine-protein phosphatase non-receptor type 21 OS=Homo sapiens OX=9606 GN=PTPN21 PE=1 SV=2	0	3012.53	4	2.36	126.284	2	105	105	98.5	94.9	94.6	102	102.833	97.1667	-	1.05832	0.155876
984	VSTVTSPSR	1xPhospho [S6]; 1xTMT6plex [N-Term]	1xPhospho [S6]	Q8WYP5 1xPhospho [S1898]	0.0065263	0.00126585	7	Q8WYP5	AHCTF1	Protein ELYS OS=Homo sapiens OX=9606 GN=AHCTF1 PE=1 SV=3	0	1242.63	2	0.16	57.5114	12	104.6	96.7	107.1	96.4	95	100.1	102.8	97.1667	-	1.05798	0.181197
985	LLLDIPLQTPHKLVDTGR	1xPhospho [T9]; 1xTMT6plex [K12]; 1xTMT6plex [N-Term]	1xPhospho [T9]	P49792 1xPhospho [T2153]; Q99666 1xPhospho [T1177]	0.00114177	0.000360158	2	P49792; Q99666	RANBP2; RGPD5	E3 SUMO-protein ligase RanBP2 OS=Homo sapiens OX=9606 GN=RANBP2 PE=1 SV=2;RANBP2-like and GRIP domain-containing protein 5/6 OS=Homo sapiens OX=9606 GN=RGPD5 PE=1 SV=3	1	2567.47	4	2.44	231.064	15	103.6	100.5	104.3	96.8	96	98.7	102.8	97.1667	-	1.05798	0.0164155
986	LFDHPESPTPNPTEPLFLAQAEVYK	1xPhospho [T9]; 1xTMT6plex [K25]; 1xTMT6plex [N-Term]	1xPhospho [T9]	P49327 1xPhospho [T976]	3.88301e-05	0.000120771	2	P49327	FASN	Fatty acid synthase OS=Homo sapiens OX=9606 GN=FASN PE=1 SV=3	0	3378.71	4	8.78	235.59	43	98.5	109.2	100.7	94.7	102.1	94.7	102.8	97.1667	-	1.05798	0.240451
987	AASVAAATTSPTPR	1xPhospho [T9]; 1xTMT6plex [N-Term]	1xPhospho [T9]	Q9Y2D9 1xPhospho [T203]	0.000262324	0.000120771	3	Q9Y2D9	ZNF652	Zinc finger protein 652 OS=Homo sapiens OX=9606 GN=ZNF652 PE=1 SV=3	0	1609.81	3	4.04	78.2201	31	103.3	100	105.1	104.8	91.3	95.4	102.8	97.1667	-	1.05798	0.257139
988	TLSSSSMDLSR	1xPhospho [S]; 1xTMT6plex [N-Term]	1xPhospho [S]	Q9H0B6 1xPhospho [S]	0.00110645	0.000360158	34	Q9H0B6	KLC2	Kinesin light chain 2 OS=Homo sapiens OX=9606 GN=KLC2 PE=1 SV=1	0	1492.69	2	2.77	122.851	30	104.7	101.6	102.2	95.1	97.5	99	102.833	97.2	-	1.05796	0.0190104
989	SPGGPGSHVR	1xPhospho [S1]; 1xTMT6plex [N-Term]	1xPhospho [S1]	O75382 1xPhospho [S437]	7.04443e-05	0.000120771	4	O75382	TRIM3	Tripartite motif-containing protein 3 OS=Homo sapiens OX=9606 GN=TRIM3 PE=1 SV=2	0	1259.61	3	-0.09	23.1977	52	109.8	99.8	98.9	110.7	90.7	90.2	102.833	97.2	-	1.05796	0.499796
990	ASSPCPEFEQFQIVPAVETPYLAR	1xCarbamidomethyl [C5]; 1xPhospho [S3]; 1xTMT6plex [N-Term]	1xPhospho [S3]	O60333 1xPhospho [S1659]	3.78485e-06	0.000120771	1	O60333	KIF1B	Kinesin-like protein KIF1B OS=Homo sapiens OX=9606 GN=KIF1B PE=1 SV=5	0	3045.46	3	6.92	235.899	44	102	102.2	104.2	94.8	95.1	101.7	102.8	97.2	-	1.05761	0.0764689
991	GSPSSHLLGADHGLR	1xPhospho [S]; 1xTMT6plex [N-Term]	1xPhospho [S]	Q6NWY9 1xPhospho [S]	0.00133363	0.000668296	3	Q6NWY9	PRPF40B	Pre-mRNA-processing factor 40 homolog B OS=Homo sapiens OX=9606 GN=PRPF40B PE=1 SV=1	0	1812.9	3	-1.3	86.3584	9	94.3	101.3	112.8	97.5	95.9	98.2	102.8	97.2	-	1.05761	0.361118
992	DVTGSPPAK	1xPhospho [T/S]; 1xTMT6plex [K9]; 1xTMT6plex [N-Term]	1xPhospho [T/S]	O75362 1xPhospho [T/S]	0.0128854	0.00160541	10	O75362	ZNF217	Zinc finger protein 217 OS=Homo sapiens OX=9606 GN=ZNF217 PE=1 SV=1	0	1409.74	2	1.66	90.2765	5	102.4	105.8	100.2	95.1	95.9	100.6	102.8	97.2	-	1.05761	0.077061
993	ATNSPKPHMVPR	1xPhospho [T2]; 1xTMT6plex [K6]; 1xTMT6plex [N-Term]	1xPhospho [T2]	O75179 1xPhospho [T1938]	0.00380695	0.00116179	2	O75179	ANKRD17	Ankyrin repeat domain-containing protein 17 OS=Homo sapiens OX=9606 GN=ANKRD17 PE=1 SV=3	0	1872.99	4	1.05	68.5546	12	95	99.9	113.5	100.4	92	99.2	102.8	97.2	-	1.05761	0.412224
994	VNELTGGLEETLK	2xPhospho [T5; T11]; 1xTMT6plex [K13]; 1xTMT6plex [N-Term]	2xPhospho [T5; T11]	Q8IWJ2 2xPhospho [T649; T655]	0.0124378	0.00160541	83	Q8IWJ2	GCC2	GRIP and coiled-coil domain-containing protein 2 OS=Homo sapiens OX=9606 GN=GCC2 PE=1 SV=4	0	2021	3	1.46	164.801	10	100.1	103.5	104.8	101.2	98.5	91.9	102.8	97.2	-	1.05761	0.14488
995	RDSFIGTPYWMAPEVVMCETMK	1xCarbamidomethyl [C18]; 1xPhospho [S3]; 1xOxidation [M11]; 1xTMT6plex [K22]; 1xTMT6plex [N-Term]	1xPhospho [S3]	O94804 1xPhospho [S191]	0.00016197	0.000120771	2	O94804	STK10	Serine/threonine-protein kinase 10 OS=Homo sapiens OX=9606 GN=STK10 PE=1 SV=1	1	3202.49	4	-0.47	234.783	30	101.5	106.2	100.6	92.7	103.6	95.3	102.767	97.2	-	1.05727	0.208607
996	APPQTHLPSGASSGTGSASATHGGGSPPGTR	1xPhospho [S26]; 1xTMT6plex [N-Term]	1xPhospho [S26]	P46379 1xPhospho [S113]	0.000423625	0.000268219	4	P46379	BAG6	Large proline-rich protein BAG6 OS=Homo sapiens OX=9606 GN=BAG6 PE=1 SV=2	0	3094.45	5	1.7	77.7258	16	101.1	104.3	102.9	97.6	91.2	102.8	102.767	97.2	-	1.05727	0.184943
997	RKVSSAEGAAK	1xPhospho [S4]; 2xTMT6plex [K2; K11]; 1xTMT6plex [N-Term]	1xPhospho [S4]	P05114 1xPhospho [S7]	0.0051679	0.00126585	1	P05114	HMGN1	Non-histone chromosomal protein HMG-14 OS=Homo sapiens OX=9606 GN=HMGN1 PE=1 SV=3	2	1871.07	4	-0.04	53.0516	9	99.3	106.4	102.6	93.6	99	99	102.767	97.2	-	1.05727	0.110972
998	ILPPLSPPQHR	1xPhospho [S6]; 1xTMT6plex [N-Term]	1xPhospho [S6]	Q8TCU4 1xPhospho [S92]	0.000347212	0.000268219	5	Q8TCU4	ALMS1	Alstrom syndrome protein 1 OS=Homo sapiens OX=9606 GN=ALMS1 PE=1 SV=4	0	1563.86	3	-0.38	154.386	57	97.8	101.9	108.6	98.6	92.1	100.9	102.767	97.2	-	1.05727	0.246577
999	KYNPPSWEHR	1xPhospho [S6]; 1xTMT6plex [K1]; 1xTMT6plex [N-Term]	1xPhospho [S6]	O95248 1xPhospho [S1078]	0.0835172	0.00659294	2	O95248	SBF1	Myotubularin-related protein 5 OS=Homo sapiens OX=9606 GN=SBF1 PE=1 SV=4	1	1851.93	4	1.29	90.7943	9	97.6	109	101.8	97.9	92	101.8	102.8	97.2333	-	1.05725	0.272744
1000	WHQPPPSPLPLR	1xPhospho [S7]; 1xTMT6plex [N-Term]	1xPhospho [S7]	Q68DK7 1xPhospho [S442]	0.00665381	0.00126585	3	Q68DK7	MSL1	Male-specific lethal 1 homolog OS=Homo sapiens OX=9606 GN=MSL1 PE=1 SV=3	0	1733.91	3	-1.39	140.452	15	101.9	111.6	94.9	109.8	91.6	90.3	102.8	97.2333	-	1.05725	0.521952
1001	STSFRQGPEESGLGDGTGPK	1xPhospho [S]; 1xTMT6plex [K20]; 1xTMT6plex [N-Term]	1xPhospho [S]	Q92614 1xPhospho [S]	0.000169331	0.000120771	4	Q92614	MYO18A	Unconventional myosin-XVIIIa OS=Homo sapiens OX=9606 GN=MYO18A PE=1 SV=3	1	2545.23	3	-0.66	115.006	39	104.1	79.2	125	120	76.7	95	102.767	97.2333	-	1.05691	0.77675
1002	AVPAPSPGPTHNSPELGRPPAAGVLAPDMSDKDK	1xPhospho [S13]; 2xTMT6plex [K32; K34]; 1xTMT6plex [N-Term]	1xPhospho [S13]	Q6ZRV2 1xPhospho [S1068]	0.00249282	0.000824932	1	Q6ZRV2	FAM83H	Protein FAM83H OS=Homo sapiens OX=9606 GN=FAM83H PE=1 SV=3	1	4144.15	6	2.79	167.288	3	102.4	106.2	99.7	98.8	96.3	96.6	102.767	97.2333	-	1.05691	0.0536547
1003	SSSPALIETK	1xPhospho [S3]; 1xTMT6plex [K10]; 1xTMT6plex [N-Term]	1xPhospho [S3]	O60266 1xPhospho [S525]	0.00304664	0.000909718	3	O60266	ADCY3	Adenylate cyclase type 3 OS=Homo sapiens OX=9606 GN=ADCY3 PE=1 SV=3	0	1570.85	2	1.9	121.207	18	110	95.9	102.4	89	103.6	99.1	102.767	97.2333	-	1.05691	0.404017
1004	THSQGGYGSQGYK	1xPhospho [S3]; 1xTMT6plex [K13]; 1xTMT6plex [N-Term]	1xPhospho [S3]	Q9Y285 1xPhospho [S301]	0.000776893	0.000360158	3	Q9Y285	FARSA	Phenylalanine--tRNA ligase alpha subunit OS=Homo sapiens OX=9606 GN=FARSA PE=1 SV=3	0	1907.91	3	-1.06	55.6329	27	97.7	105.3	105.3	94.7	92.9	104.1	102.767	97.2333	-	1.05691	0.267419
1005	SSLFSPRR	1xPhospho [S5]; 1xTMT6plex [N-Term]	1xPhospho [S5]	Q7RTP6 1xPhospho [S1704]	0.0435475	0.00415987	4	Q7RTP6	MICAL3	[F-actin]-monooxygenase MICAL3 OS=Homo sapiens OX=9606 GN=MICAL3 PE=1 SV=2	1	1258.65	3	-0.35	84.4751	11	101.1	92.2	115	114.2	69.7	107.8	102.767	97.2333	-	1.05691	0.737419
1006	AHPPRSPPPRPQR	1xPhospho [S6]; 1xTMT6plex [N-Term]	1xPhospho [S6]	Q6PJG9 1xPhospho [S575]	0.00786021	0.00142095	1	Q6PJG9	LRFN4	Leucine-rich repeat and fibronectin type-III domain-containing protein 4 OS=Homo sapiens OX=9606 GN=LRFN4 PE=1 SV=1	1	1801.95	4	-0.15	31.3848	11	108.2	101.5	98.6	103.1	94.4	94.2	102.767	97.2333	-	1.05691	0.247039
1007	VLGAGGAGPAPATPSR	1xPhospho [T13]; 1xTMT6plex [N-Term]	1xPhospho [T13]	Q32P44 1xPhospho [T881]	0.000108996	0.000120771	3	Q32P44	EML3	Echinoderm microtubule-associated protein-like 3 OS=Homo sapiens OX=9606 GN=EML3 PE=1 SV=1	0	1687.87	3	-1.44	106.713	50	93.7	108.6	106	93.6	96.3	101.8	102.767	97.2333	-	1.05691	0.346426
1008	GAAGGASTPTPQHGEEK	1xPhospho [T8]; 1xTMT6plex [K17]; 1xTMT6plex [N-Term]	1xPhospho [T8]	O60299 1xPhospho [T648]	3.90529e-05	0.000120771	4	O60299	LZTS3	Leucine zipper putative tumor suppressor 3 OS=Homo sapiens OX=9606 GN=LZTS3 PE=2 SV=1	0	2133.04	3	0.22	47.8101	36	102.1	102.3	103.9	99	98.2	94.5	102.767	97.2333	-	1.05691	0.020972
1009	SVPVTPARPPPHNK	1xPhospho [T5]; 1xTMT6plex [K14]; 1xTMT6plex [N-Term]	1xPhospho [T5]	Q99618 1xPhospho [T10]	0.000456445	0.000268219	3	Q99618	CDCA3	Cell division cycle-associated protein 3 OS=Homo sapiens OX=9606 GN=CDCA3 PE=1 SV=1	0	2035.13	4	4.12	75.2211	15	103.9	101.3	103.1	90.4	102.4	98.9	102.767	97.2333	-	1.05691	0.203603
1010	MEFDLGAALEPTSQKPGVGAGHGGDPKLSPHK	1xAcetyl [N-Term]; 1xPhospho [S29]; 3xTMT6plex [K15; K27; K32]	1xPhospho [S29]	Q9GZP8 1xAcetyl [N-Term]; 1xPhospho [S29]	0.000853814	0.000360158	6	Q9GZP8	IMUP	Immortalization up-regulated protein OS=Homo sapiens OX=9606 GN=IMUP PE=1 SV=1	1	4038.08	4	2.3	201.602	20	100.5	112.3	95.4	96.1	95.5	100.1	102.733	97.2333	-	1.05656	0.35057
1011	DSGSISLQETR	1xPhospho [S]; 1xTMT6plex [N-Term]	1xPhospho [S]	Q9H2G2 1xPhospho [S]	0.000819883	0.000360158	18	Q9H2G2	SLK	STE20-like serine/threonine-protein kinase OS=Homo sapiens OX=9606 GN=SLK PE=1 SV=1	0	1501.71	2	4.69	91.679	34	101.2	107.4	99.6	95.7	100	96	102.733	97.2333	-	1.05656	0.116404
1012	ARSYGSLVQSACSPVR	1xCarbamidomethyl [C12]; 1xPhospho [S3]; 1xTMT6plex [N-Term]	1xPhospho [S3]	Q96S90 1xPhospho [S23]	0.0065263	0.00126585	1	Q96S90	LYSMD1	LysM and putative peptidoglycan-binding domain-containing protein 1 OS=Homo sapiens OX=9606 GN=LYSMD1 PE=1 SV=1	1	2047	3	5.2	120.546	20	107.3	99.1	101.8	100.7	93.9	97.1	102.733	97.2333	-	1.05656	0.151817
1013	NLLSPSSFK	1xPhospho [S4]; 1xTMT6plex [K9]; 1xTMT6plex [N-Term]	1xPhospho [S4]	Q86UP3 1xPhospho [S2724]	0.00383667	0.00116179	5	Q86UP3	ZFHX4	Zinc finger homeobox protein 4 OS=Homo sapiens OX=9606 GN=ZFHX4 PE=1 SV=1	0	1530.83	2	3.82	196.29	20	103.5	102.4	102.3	96.9	94.5	100.3	102.733	97.2333	-	1.05656	0.0333224
1014	LESESTSPSLEMK	1xPhospho [T/S]; 1xTMT6plex [K13]; 1xTMT6plex [N-Term]	1xPhospho [T/S]	Q5VT52 1xPhospho [T/S]	0.00114177	0.000360158	5	Q5VT52	RPRD2	Regulation of nuclear pre-mRNA domain-containing protein 2 OS=Homo sapiens OX=9606 GN=RPRD2 PE=1 SV=1	0	1975.97	3	-0.25	154.635	12	101.6	108.7	98	99.3	100.1	92.4	102.767	97.2667	-	1.05655	0.239348
1015	TQTPPVSPAPQPTEERLPSSPVYEDAASFK	1xPhospho [S/T/Y]; 1xTMT6plex [K30]; 1xTMT6plex [N-Term]	1xPhospho [S/T/Y]	Q14247 1xPhospho [S/T/Y]	6.95826e-06	0.000120771	19	Q14247	CTTN	Src substrate cortactin OS=Homo sapiens OX=9606 GN=CTTN PE=1 SV=2	1	3764.88	4	-0.39	193.191	36	99.4	103.7	105.1	103.1	90.9	97.8	102.733	97.2667	-	1.0562	0.236232
1016	HRSESESK	1xPhospho [S]; 1xTMT6plex [K8]; 1xTMT6plex [N-Term]	1xPhospho [S]	Q9UQ35 1xPhospho [S]	0.0155063	0.00174804	6	Q9UQ35	SRRM2	Serine/arginine repetitive matrix protein 2 OS=Homo sapiens OX=9606 GN=SRRM2 PE=1 SV=2	1	1497.75	3	-3.29	11.8095	6	99	106.7	102.5	94.3	94.8	102.7	102.733	97.2667	-	1.0562	0.194871
1017	SSSSSGVPYSPAIPNK	1xPhospho [S10]; 1xTMT6plex [K16]; 1xTMT6plex [N-Term]	1xPhospho [S10]	Q9UPT5 1xPhospho [S250]	6.45548e-05	0.000120771	9	Q9UPT5	EXOC7	Exocyst complex component 7 OS=Homo sapiens OX=9606 GN=EXOC7 PE=1 SV=3	0	2116.07	3	-1.29	141.842	52	107	99.7	101.5	101	97.4	93.4	102.733	97.2667	-	1.0562	0.153075
1018	NLPPLPSLPPPPLPSSPPPSSVNR	1xPhospho [S16]; 1xTMT6plex [N-Term]	1xPhospho [S16]	Q9ULE3 1xPhospho [S310]	0.000513658	0.000268219	2	Q9ULE3	DENND2A	DENN domain-containing protein 2A OS=Homo sapiens OX=9606 GN=DENND2A PE=2 SV=4	0	2766.48	4	5.51	233.934	38	108.9	95.1	104.2	88.7	106.9	96.2	102.733	97.2667	-	1.0562	0.457566
1019	RKSYTSDLQK	1xPhospho [S3]; 2xTMT6plex [K2; K10]; 1xTMT6plex [N-Term]	1xPhospho [S3]	Q8WWI1 1xPhospho [S751]	0.0131949	0.00160541	1	Q8WWI1	LMO7	LIM domain only protein 7 OS=Homo sapiens OX=9606 GN=LMO7 PE=1 SV=3	2	1993.11	3	-2.01	81.7917	4	118.4	71.9	117.9	102.1	100.2	89.5	102.733	97.2667	-	1.0562	0.748424
1020	RKSPGVAAAVAEDGGLK	1xPhospho [S3]; 2xTMT6plex [K2; K17]; 1xTMT6plex [N-Term]	1xPhospho [S3]	Q9BTE7 1xPhospho [S9]	0.00101985	0.000360158	2	Q9BTE7	DCUN1D5	DCN1-like protein 5 OS=Homo sapiens OX=9606 GN=DCUN1D5 PE=1 SV=1	2	2393.35	4	1.48	128.522	9	96.4	107.4	104.4	89.3	94	108.5	102.733	97.2667	-	1.0562	0.456953
1021	QLDRQSPGPPK	1xPhospho [S6]; 1xTMT6plex [K11]; 1xTMT6plex [N-Term]	1xPhospho [S6]	Q24JP5 1xPhospho [S913]	0.0125356	0.00160541	1	Q24JP5	TMEM132A	Transmembrane protein 132A OS=Homo sapiens OX=9606 GN=TMEM132A PE=1 SV=1	1	1760.95	3	-6.19	69.693	4	106	104.4	97.8	93.7	106.2	91.9	102.733	97.2667	-	1.0562	0.348278
1022	QFSPTMSPTLSSITQGVPLDTSK	1xPhospho [T5]; 1xTMT6plex [K23]; 1xTMT6plex [N-Term]	1xPhospho [T5]	Q53ET0 1xPhospho [T458]	3.71631e-05	0.000120771	2	Q53ET0	CRTC2	CREB-regulated transcription coactivator 2 OS=Homo sapiens OX=9606 GN=CRTC2 PE=1 SV=2	0	2960.51	3	8.92	233.707	49	105.2	100.5	102.5	98.8	99	94	102.733	97.2667	-	1.0562	0.0619968
1023	MEDPGSVLSTACGTPGYVAPEVLAQKPYSK	1xCarbamidomethyl [C12]; 1xPhospho [T10]; 2xTMT6plex [K26; K30]; 1xTMT6plex [N-Term]	1xPhospho [T10]	Q14012 1xPhospho [T177]	0.000148983	0.000120771	3	Q14012	CAMK1	Calcium/calmodulin-dependent protein kinase type 1 OS=Homo sapiens OX=9606 GN=CAMK1 PE=1 SV=1	0	3919.98	5	8.97	227.445	26	108.4	92.9	106.8	101.8	100.1	89.9	102.7	97.2667	-	1.05586	0.428052
1024	SASCGSPLSGGAEEASGGTGYGGEGSGPGASDCR	2xCarbamidomethyl [C4; C33]; 1xPhospho [S3]; 1xTMT6plex [N-Term]	1xPhospho [S3]	O15211 1xPhospho [S619]	4.25818e-08	0.000120771	1	O15211	RGL2	Ral guanine nucleotide dissociation stimulator-like 2 OS=Homo sapiens OX=9606 GN=RGL2 PE=1 SV=1	0	3398.37	3	6.51	117.371	127	97.9	102.3	107.9	93.7	101.1	97	102.7	97.2667	-	1.05586	0.205658
1025	HVSPVTPPREVPIYANR	2xPhospho [S3; T6]; 1xTMT6plex [N-Term]	2xPhospho [S3; T6]	Q13443 2xPhospho [S758; T761]	0.00255963	0.000824932	14	Q13443	ADAM9	Disintegrin and metalloproteinase domain-containing protein 9 OS=Homo sapiens OX=9606 GN=ADAM9 PE=1 SV=1	1	2321.14	4	-0.35	146.56	19	95.5	103.5	109.1	97	99.6	95.2	102.7	97.2667	-	1.05586	0.260385
1026	APTSVTPVAPGK	1xPhospho [T6]; 1xTMT6plex [K12]; 1xTMT6plex [N-Term]	1xPhospho [T6]	Q8IZD4 1xPhospho [T392]	0.0174882	0.00197786	1	Q8IZD4	DCP1B	mRNA-decapping enzyme 1B OS=Homo sapiens OX=9606 GN=DCP1B PE=1 SV=2	0	1662.92	3	-1.32	116.947	10	101.7	105.6	100.9	91.4	98.9	101.6	102.733	97.3	-	1.05584	0.183124
1027	SDSYSQSLK	1xPhospho [S3]; 1xTMT6plex [K9]; 1xTMT6plex [N-Term]	1xPhospho [S3]	Q9H8W4 1xPhospho [S226]	0.124967	0.00883373	3	Q9H8W4	PLEKHF2	Pleckstrin homology domain-containing family F member 2 OS=Homo sapiens OX=9606 GN=PLEKHF2 PE=1 SV=1	0	1552.77	3	-2.36	102.499	19	97.8	102.7	107.7	104.9	104.6	82.4	102.733	97.3	-	1.05584	0.53332
1028	ASELHLLETPLVVK	1xPhospho [T9]; 1xTMT6plex [K14]; 1xTMT6plex [N-Term]	1xPhospho [T9]	Q8WYP5 1xPhospho [T1175]	0.00154172	0.000668296	1	Q8WYP5	AHCTF1	Protein ELYS OS=Homo sapiens OX=9606 GN=AHCTF1 PE=1 SV=3	0	2087.19	3	-2.03	216.155	24	95.7	112.7	99.8	91.8	108.5	91.6	102.733	97.3	-	1.05584	0.513613
1029	THSGEKPYQCEYCLQYFSR	2xCarbamidomethyl [C10; C13]; 1xPhospho [S3]; 1xTMT6plex [K6]; 1xTMT6plex [N-Term]	1xPhospho [S3]	Q9UQR1 1xPhospho [S250]	0.000181973	0.000120771	2	Q9UQR1	ZNF148	Zinc finger protein 148 OS=Homo sapiens OX=9606 GN=ZNF148 PE=1 SV=2	0	2991.36	4	0.65	145.434	37	103.2	100	105	93.4	96.6	101.9	102.733	97.3	-	1.05584	0.132042
1030	CPSPTMSLPSSWK	1xCarbamidomethyl [C1]; 1xPhospho [S3]; 1xOxidation [M6]; 1xTMT6plex [K13]; 1xTMT6plex [N-Term]	1xPhospho [S3]	Q8N3V7 1xPhospho [S754]	0.0699455	0.00568779	3	Q8N3V7	SYNPO	Synaptopodin OS=Homo sapiens OX=9606 GN=SYNPO PE=1 SV=2	0	2031.97	3	0.14	161.153	17	101	100.9	106.2	99.1	95	97.8	102.7	97.3	-	1.0555	0.0641119
1031	QPSWDPSPVSSTVPAPSPLSAAAVSPSK	1xPhospho [S]; 1xTMT6plex [K28]; 1xTMT6plex [N-Term]	1xPhospho [S]	Q9NQC3 1xPhospho [S]	1.50778e-05	0.000120771	6	Q9NQC3	RTN4	Reticulon-4 OS=Homo sapiens OX=9606 GN=RTN4 PE=1 SV=2	0	3285.68	4	-4.25	217.736	53	109.7	99	99.4	96.6	99.4	95.9	102.7	97.3	-	1.0555	0.214287
1032	KQQQEPTGEPSPK	1xPhospho [S11]; 2xTMT6plex [K1; K13]; 1xTMT6plex [N-Term]	1xPhospho [S11]	P52926 1xPhospho [S44]	8.10479e-05	0.000120771	43	P52926	HMGA2	High mobility group protein HMGI-C OS=Homo sapiens OX=9606 GN=HMGA2 PE=1 SV=1	1	2221.18	3	-1.27	72.6855	16	103.8	99.9	104.4	99.4	93.6	98.9	102.7	97.3	-	1.0555	0.0814354
1033	AVSPPHLDGPPSPR	1xPhospho [S12]; 1xTMT6plex [N-Term]	1xPhospho [S12]	P29590 1xPhospho [S527]	0.000112113	0.000120771	15	P29590	PML	Protein PML OS=Homo sapiens OX=9606 GN=PML PE=1 SV=3	0	1735.87	3	-1.71	111.473	45	92.8	100.4	114.9	94.6	100.7	96.6	102.7	97.3	-	1.0555	0.467086
1034	VSSPLSPLSPGIKSPTIPR	1xPhospho [S14]; 1xTMT6plex [K13]; 1xTMT6plex [N-Term]	1xPhospho [S14]	Q9P2B4 1xPhospho [S568]	4.4629e-05	0.000120771	5	Q9P2B4	CTTNBP2NL	CTTNBP2 N-terminal-like protein OS=Homo sapiens OX=9606 GN=CTTNBP2NL PE=1 SV=2	1	2471.4	4	1.61	195.566	43	103.9	105.7	98.5	95.3	101.3	95.3	102.7	97.3	-	1.0555	0.140756
1035	HSYIDLQR	1xPhospho [S2]; 1xTMT6plex [N-Term]	1xPhospho [S2]	Q5VUB5 1xPhospho [S723]	0.00586374	0.00126585	6	Q5VUB5	FAM171A1	Protein FAM171A1 OS=Homo sapiens OX=9606 GN=FAM171A1 PE=1 SV=1	0	1340.66	3	-1.39	90.0071	24	99.3	100.4	108.4	90.8	98.4	102.7	102.7	97.3	-	1.0555	0.29714
1036	QGSPVAAGAPAK	1xPhospho [S3]; 1xTMT6plex [K12]; 1xTMT6plex [N-Term]	1xPhospho [S3]	Q9NZI8 1xPhospho [S181]	8.19735e-05	0.000120771	13	Q9NZI8	IGF2BP1	Insulin-like growth factor 2 mRNA-binding protein 1 OS=Homo sapiens OX=9606 GN=IGF2BP1 PE=1 SV=2	0	1591.86	2	1.12	80.1052	35	102.8	103.2	102.1	98	96.8	97.1	102.7	97.3	-	1.0555	0.000364511
1037	RMHSQPR	1xPhospho [S4]; 1xTMT6plex [N-Term]	1xPhospho [S4]	Q96MU7 1xPhospho [S515]	0.107337	0.0079622	1	Q96MU7	YTHDC1	YTH domain-containing protein 1 OS=Homo sapiens OX=9606 GN=YTHDC1 PE=1 SV=3	1	1220.59	3	1.89	9.3638	12	95.2	95.6	117.3	93.9	86.5	111.5	102.7	97.3	-	1.0555	0.631184
1038	AVPSSPAGSAAR	1xPhospho [S5]; 1xTMT6plex [N-Term]	1xPhospho [S5]	Q8IWD4 1xPhospho [S53]	0.00194789	0.00074367	3	Q8IWD4	CCDC117	Coiled-coil domain-containing protein 117 OS=Homo sapiens OX=9606 GN=CCDC117 PE=1 SV=1	0	1379.69	2	2.92	56.5949	17	100.6	101.1	106.4	97.3	96.2	98.4	102.7	97.3	-	1.0555	0.0512012
1039	DKGQKSPAEQK	1xPhospho [S6]; 3xTMT6plex [K2; K5; K11]; 1xTMT6plex [N-Term]	1xPhospho [S6]	Q9H6Z4 1xPhospho [S27]	0.0912443	0.00685411	1	Q9H6Z4	RANBP3	Ran-binding protein 3 OS=Homo sapiens OX=9606 GN=RANBP3 PE=1 SV=1	2	2212.25	3	-0.12	55.9186	3	102.9	103.5	101.7	101.4	91.2	99.3	102.7	97.3	-	1.0555	0.162077
1040	ATHPPPASPSSLVK	1xPhospho [S8]; 1xTMT6plex [K14]; 1xTMT6plex [N-Term]	1xPhospho [S8]	O43566 1xPhospho [S478]	0.000580641	0.000268219	5	O43566	RGS14	Regulator of G-protein signaling 14 OS=Homo sapiens OX=9606 GN=RGS14 PE=1 SV=4	0	1927.05	3	-0.25	116.537	34	99.7	107.8	100.6	95.4	94.8	101.7	102.7	97.3	-	1.0555	0.185603
1041	AGGSAALSPSKK	1xPhospho [S8]; 2xTMT6plex [K11; K12]; 1xTMT6plex [N-Term]	1xPhospho [S8]	Q92522 1xPhospho [S31]	0.00537032	0.00126585	5	Q92522	H1FX	Histone H1x OS=Homo sapiens OX=9606 GN=H1FX PE=1 SV=1	1	1841.05	4	-0.27	87.113	19	104.7	107.8	95.6	103.7	82.7	105.5	102.7	97.3	-	1.0555	0.545382
1042	EVKAEEKSPISINVK	1xPhospho [S8]; 3xTMT6plex [K3; K7; K15]; 1xTMT6plex [N-Term]	1xPhospho [S8]	Q9UK58 1xPhospho [S352]	0.00397978	0.00116179	1	Q9UK58	CCNL1	Cyclin-L1 OS=Homo sapiens OX=9606 GN=CCNL1 PE=1 SV=1	2	2667.55	4	-1.54	144.256	2	94.9	103.1	110.1	115.3	74.8	101.8	102.7	97.3	-	1.0555	0.692351
1043	KTESHHK	1xPhospho [T/S]; 2xTMT6plex [K1; K7]; 1xTMT6plex [N-Term]	1xPhospho [T/S]	Q7L7L0 1xPhospho [S/T]; Q93077 1xPhospho [S/T]	0.0252162	0.00257028	5	Q7L7L0; Q93077	HIST3H2A; HIST1H2AC	Histone H2A type 3 OS=Homo sapiens OX=9606 GN=HIST3H2A PE=1 SV=3;Histone H2A type 1-C OS=Homo sapiens OX=9606 GN=HIST1H2AC PE=1 SV=3	1	1633.9	3	-2.26	21.2863	5	96.5	114.1	97.5	92.6	109.9	89.4	102.7	97.3	-	1.0555	0.561992
1044	HVSPVTPPREVPIYANR	1xPhospho [T6]; 1xTMT6plex [N-Term]	1xPhospho [T6]	Q13443 1xPhospho [T761]	7.07121e-05	0.000120771	6	Q13443	ADAM9	Disintegrin and metalloproteinase domain-containing protein 9 OS=Homo sapiens OX=9606 GN=ADAM9 PE=1 SV=1	1	2241.17	4	-1.88	130.804	34	108.8	99.3	100	99.7	93.3	98.9	102.7	97.3	-	1.0555	0.214148
1045	TASIGTLGR	1xPhospho [T6]; 1xTMT6plex [N-Term]	1xPhospho [T6]	Q92859 1xPhospho [T1404]	0.00577427	0.00126585	5	Q92859	NEO1	Neogenin OS=Homo sapiens OX=9606 GN=NEO1 PE=1 SV=2	0	1184.62	2	0.15	93.5809	9	99.4	99.5	109.2	105.3	92.1	94.5	102.7	97.3	-	1.0555	0.357731
1046	SPSAPVCK	1xCarbamidomethyl [C7]; 1xPhospho [S3]; 1xTMT6plex [K8]; 1xTMT6plex [N-Term]	1xPhospho [S3]	Q6P1L5 1xPhospho [S194]	0.00783332	0.00142095	3	Q6P1L5	FAM117B	Protein FAM117B OS=Homo sapiens OX=9606 GN=FAM117B PE=1 SV=2	0	1383.71	2	4.4	83.0403	23	103.2	102.7	102.3	98.8	97	96.2	102.733	97.3333	-	1.05548	0.00265128
1047	EISSSPTSK	1xPhospho [S]; 1xTMT6plex [K9]; 1xTMT6plex [N-Term]	1xPhospho [S]	Q9UQ35 1xPhospho [S]	0.00114177	0.000360158	16	Q9UQ35	SRRM2	Serine/arginine repetitive matrix protein 2 OS=Homo sapiens OX=9606 GN=SRRM2 PE=1 SV=2	0	1473.76	2	0.81	78.9584	17	104.9	100.7	102.4	95	100.4	96.5	102.667	97.3	-	1.05516	0.0565305
1048	AADSQNSGEGNTGAAESSFSQEVSR	1xPhospho [S7]; 1xTMT6plex [N-Term]	1xPhospho [S7]	P12270 1xPhospho [S2037]	6.94495e-06	0.000120771	3	P12270	TPR	Nucleoprotein TPR OS=Homo sapiens OX=9606 GN=TPR PE=1 SV=3	0	2795.2	3	5.55	112.98	88	104.9	102.7	100.4	98	95.8	98.1	102.667	97.3	-	1.05516	0.0232321
1049	QTETEMLYGSAPRTPSKR	1xPhospho [T14]; 1xOxidation [M6]; 1xTMT6plex [K17]; 1xTMT6plex [N-Term]	1xPhospho [T14]	O43663 1xPhospho [T470]	0.00642259	0.00126585	1	O43663	PRC1	Protein regulator of cytokinesis 1 OS=Homo sapiens OX=9606 GN=PRC1 PE=1 SV=2	2	2606.3	4	9.22	104.539	10	103.8	97.7	106.5	98	97.7	96.2	102.667	97.3	-	1.05516	0.113979
1050	SNSGRELTDEEILASVMIK	1xPhospho [S/T]; 1xTMT6plex [K19]; 1xTMT6plex [N-Term]	1xPhospho [S/T]	Q5JSH3 1xPhospho [S/T]	0.000268021	0.000120771	7	Q5JSH3	WDR44	WD repeat-containing protein 44 OS=Homo sapiens OX=9606 GN=WDR44 PE=1 SV=1	1	2630.35	4	-1.78	233.221	35	99.5	110.1	98.5	98.1	94.8	99.1	102.7	97.3333	-	1.05514	0.244032
1051	SLSAPGNLLTK	1xPhospho [S3]; 1xTMT6plex [K11]; 1xTMT6plex [N-Term]	1xPhospho [S3]	Q96RR4 1xPhospho [S511]	0.0157632	0.00174804	1	Q96RR4	CAMKK2	Calcium/calmodulin-dependent protein kinase kinase 2 OS=Homo sapiens OX=9606 GN=CAMKK2 PE=1 SV=2	0	1638.92	3	-2.01	184.274	19	91	103.4	113.7	94.6	96.9	100.5	102.7	97.3333	-	1.05514	0.473111
1052	KAPAPPVLSPK	1xPhospho [S9]; 2xTMT6plex [K1; K11]; 1xTMT6plex [N-Term]	1xPhospho [S9]	Q8NDI1 1xPhospho [S408]	0.013353	0.00167728	3	Q8NDI1	EHBP1	EH domain-binding protein 1 OS=Homo sapiens OX=9606 GN=EHBP1 PE=1 SV=3	1	1872.13	4	1.97	131.537	15	106.8	108.9	92.4	93.4	98.2	100.4	102.7	97.3333	-	1.05514	0.3908
1053	RVKSPGGPGSHVR	1xPhospho [S4]; 1xTMT6plex [K3]; 1xTMT6plex [N-Term]	1xPhospho [S4]	O75382 1xPhospho [S437]	0.00338897	0.00109493	2	O75382	TRIM3	Tripartite motif-containing protein 3 OS=Homo sapiens OX=9606 GN=TRIM3 PE=1 SV=2	2	1872.04	4	-3.22	34.7327	14	98.8	99.6	109.7	102.2	91.3	98.5	102.7	97.3333	-	1.05514	0.321542
1054	VDSTTCLFPVEEK	1xCarbamidomethyl [C6]; 1xPhospho [T/S]; 1xTMT6plex [K13]; 1xTMT6plex [N-Term]	1xPhospho [T/S]	Q06210 1xPhospho [T/S]	0.000182644	0.000120771	234	Q06210	GFPT1	Glutamine--fructose-6-phosphate aminotransferase [isomerizing] 1 OS=Homo sapiens OX=9606 GN=GFPT1 PE=1 SV=3	0	2063.02	3	-0.79	209.061	29	103.1	103.6	101.3	95.9	102.5	93.6	102.667	97.3333	-	1.05479	0.125192
1055	KSTGSVDYLALDFQPSSPSPHR	1xPhospho [S]; 1xTMT6plex [K1]; 1xTMT6plex [N-Term]	1xPhospho [S]	Q9UQC2 1xPhospho [S]	0.00328249	0.00100803	2	Q9UQC2	GAB2	GRB2-associated-binding protein 2 OS=Homo sapiens OX=9606 GN=GAB2 PE=1 SV=1	1	2927.47	4	4.55	168.714	15	103.6	103	101.4	93.2	100	98.8	102.667	97.3333	-	1.05479	0.0720816
1056	STSSTSSGSNSNALVPVSWK	1xPhospho [S]; 1xTMT6plex [K20]; 1xTMT6plex [N-Term]	1xPhospho [S]	O94915 1xPhospho [S]	0.00119501	0.000485341	5	O94915	FRYL	Protein furry homolog-like OS=Homo sapiens OX=9606 GN=FRYL PE=1 SV=2	0	2534.25	3	-1.15	186.017	21	102.3	106.7	99	97.6	98.2	96.2	102.667	97.3333	-	1.05479	0.0819344
1057	TATESFASDPILYRPVAVALDTK	1xPhospho [S]; 1xTMT6plex [K23]; 1xTMT6plex [N-Term]	1xPhospho [S]	P14618 1xPhospho [S]	0.00157345	0.000668296	2	P14618	PKM	Pyruvate kinase PKM OS=Homo sapiens OX=9606 GN=PKM PE=1 SV=4	0	3003.58	4	-0.1	234.015	6	95.3	114.3	98.4	100.8	92.4	98.8	102.667	97.3333	-	1.05479	0.451996
1058	FDGSENRPFSPSPLNNISSTVTVK	1xPhospho [S]; 1xTMT6plex [K24]; 1xTMT6plex [N-Term]	1xPhospho [S]	Q5UIP0 1xPhospho [S]	0.000414357	0.000268219	7	Q5UIP0	RIF1	Telomere-associated protein RIF1 OS=Homo sapiens OX=9606 GN=RIF1 PE=1 SV=2	0	3131.58	4	-0.63	216.9	24	97.9	104.3	105.8	93.3	100.7	98	102.667	97.3333	-	1.05479	0.17581
1059	TMSVSDFNYSR	1xPhospho [S3]; 1xTMT6plex [N-Term]	1xPhospho [S3]	Q96RT1 1xPhospho [S1158]	0.0013408	0.000668296	23	Q96RT1	ERBIN	Erbin OS=Homo sapiens OX=9606 GN=ERBIN PE=1 SV=2	0	1615.7	2	0.57	154.094	25	102.6	104.4	101	97.8	98.6	95.6	102.667	97.3333	-	1.05479	0.0159961
1060	FRNSVEGLNQEIEIIIK	1xPhospho [S4]; 1xTMT6plex [K17]; 1xTMT6plex [N-Term]	1xPhospho [S4]	Q6P1L5 1xPhospho [S345]	0.000735066	0.000360158	1	Q6P1L5	FAM117B	Protein FAM117B OS=Homo sapiens OX=9606 GN=FAM117B PE=1 SV=2	1	2540.39	3	7.92	234.056	29	101.1	101.8	105.1	97.7	96.9	97.4	102.667	97.3333	-	1.05479	0.0131691
1061	IQPSSPPPNHPNNHLFR	1xPhospho [S5]; 1xTMT6plex [N-Term]	1xPhospho [S5]	Q9Y2K2 1xPhospho [S731]	0.00043235	0.000268219	4	Q9Y2K2	SIK3	Serine/threonine-protein kinase SIK3 OS=Homo sapiens OX=9606 GN=SIK3 PE=1 SV=4	0	2261.12	4	-2.59	95.6865	24	95.9	93.3	118.8	102	98.4	91.6	102.667	97.3333	-	1.05479	0.571149
1062	GAPHRHSMPELGLR	1xPhospho [S7]; 1xTMT6plex [N-Term]	1xPhospho [S7]	O43900 1xPhospho [S437]	0.0294603	0.00285941	2	O43900	PRICKLE3	Prickle planar cell polarity protein 3 OS=Homo sapiens OX=9606 GN=PRICKLE3 PE=1 SV=2	1	1866.94	4	3.72	70.7679	8	107.3	93.9	106.8	105.9	95	91.1	102.667	97.3333	-	1.05479	0.440406
1063	ISLPGQMAGTPITPLK	1xPhospho [T10]; 1xOxidation [M7]; 1xTMT6plex [K16]; 1xTMT6plex [N-Term]	1xPhospho [T10]	Q9H8Y8 1xPhospho [T222]	0.000139838	0.000120771	2	Q9H8Y8	GORASP2	Golgi reassembly-stacking protein 2 OS=Homo sapiens OX=9606 GN=GORASP2 PE=1 SV=3	0	2178.2	3	4.83	209.252	59	99.1	111.2	97.7	96.8	97.3	97.9	102.667	97.3333	-	1.05479	0.282408
1064	TYTHEVVTLWYR	1xPhospho [T3]; 1xTMT6plex [N-Term]	1xPhospho [T3]	P24941 1xPhospho [T160]	0.000535709	0.000268219	24	P24941	CDK2	Cyclin-dependent kinase 2 OS=Homo sapiens OX=9606 GN=CDK2 PE=1 SV=2	0	1876.92	3	-2.03	179.19	46	101.4	104	102.6	97.5	95.7	98.8	102.667	97.3333	-	1.05479	0.0103948
1065	NAASFPLRSPQPVCSPAGSEGTPK	1xCarbamidomethyl [C14]; 1xPhospho [S/T]; 1xTMT6plex [K24]; 1xTMT6plex [N-Term]	1xPhospho [S/T]	Q6KC79 1xPhospho [S/T]	0.000232906	0.000120771	4	Q6KC79	NIPBL	Nipped-B-like protein OS=Homo sapiens OX=9606 GN=NIPBL PE=1 SV=2	1	2993.5	4	-3.63	147.116	25	98.4	104.6	104.9	100.2	93.4	98.4	102.633	97.3333	-	1.05445	0.145457
1066	SLGSASPGPGQPPLSSPTR	1xPhospho [S/T]; 1xTMT6plex [N-Term]	1xPhospho [S/T]	Q9C0B5 1xPhospho [S/T]	2.16439e-05	0.000120771	15	Q9C0B5	ZDHHC5	Palmitoyltransferase ZDHHC5 OS=Homo sapiens OX=9606 GN=ZDHHC5 PE=1 SV=2	0	2102.05	3	0.23	123.101	55	102.3	101.5	104.1	99.4	95.5	97.1	102.633	97.3333	-	1.05445	0.0179409
1067	SRSGEGEVSGLMR	1xPhospho [S3]; 1xOxidation [M12]; 1xTMT6plex [N-Term]	1xPhospho [S3]	Q13263 1xPhospho [S473]	0.0631163	0.0049713	5	Q13263	TRIM28	Transcription intermediary factor 1-beta OS=Homo sapiens OX=9606 GN=TRIM28 PE=1 SV=5	1	1689.78	3	-1.8	54.8256	2	102	100.5	105.4	94.5	99.1	98.4	102.633	97.3333	-	1.05445	0.0599209
1068	LPISSSTSNLHVDR	1xPhospho [S6]; 1xTMT6plex [N-Term]	1xPhospho [S6]	Q86TV6 1xPhospho [S160]	0.00166757	0.000668296	1	Q86TV6	TTC7B	Tetratricopeptide repeat protein 7B OS=Homo sapiens OX=9606 GN=TTC7B PE=1 SV=3	0	1834.93	3	3.04	138.134	11	104.1	103.1	100.8	94.2	99.5	98.4	102.667	97.3667	-	1.05443	0.0484096
1069	ESVPEFPLSPPKK	1xPhospho [S9]; 2xTMT6plex [K12; K13]; 1xTMT6plex [N-Term]	1xPhospho [S9]	P16949 1xPhospho [S38]	0.000499165	0.000268219	10	P16949	STMN1	Stathmin OS=Homo sapiens OX=9606 GN=STMN1 PE=1 SV=3	1	2222.24	3	0.01	184.378	19	105.7	109	93.3	90	105.5	96.6	102.667	97.3667	-	1.05443	0.46432
1070	AEEQQLPPPLSPPSPSTPNHR	1xPhospho [S14]; 1xTMT6plex [N-Term]	1xPhospho [S14]	Q6WCQ1 1xPhospho [S292]	0.000220158	0.000120771	3	Q6WCQ1	MPRIP	Myosin phosphatase Rho-interacting protein OS=Homo sapiens OX=9606 GN=MPRIP PE=1 SV=3	0	2588.27	5	-0.14	136.605	28	97.4	96.5	113.9	101.2	104	86.8	102.6	97.3333	-	1.05411	0.535095
1071	VHTGEKPYK	1xPhospho [T3]; 2xTMT6plex [K6; K9]; 1xTMT6plex [N-Term]	1xPhospho [T3]	Q5VIY5 1xPhospho [T462]; P17028 1xPhospho [T302]	0.0135135	0.00167728	4	Q5VIY5; P17028	ZNF468; ZNF24	Zinc finger protein 468 OS=Homo sapiens OX=9606 GN=ZNF468 PE=2 SV=1;Zinc finger protein 24 OS=Homo sapiens OX=9606 GN=ZNF24 PE=1 SV=4	0	1826.02	4	0.16	70.57	3	84.9	108.9	114	94.1	99	98.9	102.6	97.3333	-	1.05411	0.59441
1072	VLTNFKSSEIEQAVQSLDR	1xPhospho [S7]; 1xTMT6plex [K6]; 1xTMT6plex [N-Term]	1xPhospho [S7]	Q9BPX5 1xPhospho [S90]	0.00160004	0.000668296	2	Q9BPX5	ARPC5L	Actin-related protein 2/3 complex subunit 5-like protein OS=Homo sapiens OX=9606 GN=ARPC5L PE=1 SV=1	1	2702.42	3	0.19	234.03	10	103.4	111.2	93.3	91.6	111.5	89	102.633	97.3667	-	1.05409	0.581545
1073	QTSVPDQMDNTSSVCSSPLIR	1xCarbamidomethyl [C15]; 1xPhospho [S]; 1xTMT6plex [N-Term]	1xPhospho [S]	P57768 1xPhospho [S]	6.00443e-06	0.000120771	4	P57768	SNX16	Sorting nexin-16 OS=Homo sapiens OX=9606 GN=SNX16 PE=1 SV=2	0	2631.2	3	-0.11	153.243	72	100.1	105.8	102	97	98.9	96.2	102.633	97.3667	-	1.05409	0.047061
1074	ERPCSAIYPTPVEPSQR	1xCarbamidomethyl [C4]; 1xPhospho [S5]; 1xTMT6plex [N-Term]	1xPhospho [S5]	Q8N1I0 1xPhospho [S1724]	0.000113384	0.000120771	10	Q8N1I0	DOCK4	Dedicator of cytokinesis protein 4 OS=Homo sapiens OX=9606 GN=DOCK4 PE=1 SV=3	0	2296.1	3	-0.69	123.007	30	99.6	103.8	104.5	95.8	97.2	99.1	102.633	97.3667	-	1.05409	0.0432898
1075	SVENLPECGITHEQR	1xCarbamidomethyl [C8]; 1xPhospho [S1]; 1xTMT6plex [N-Term]	1xPhospho [S1]	Q9UBF8 1xPhospho [S428]	4.387e-05	0.000120771	18	Q9UBF8	PI4KB	Phosphatidylinositol 4-kinase beta OS=Homo sapiens OX=9606 GN=PI4KB PE=1 SV=1	0	2077.96	3	6.79	107.969	32	103.5	102.7	101.7	99.8	97.7	94.6	102.633	97.3667	-	1.05409	0.0300268
1076	ASSHSSQTQGGGSVTK	1xPhospho [S]; 1xTMT6plex [K16]; 1xTMT6plex [N-Term]	1xPhospho [S]	P02545 1xPhospho [S]	5.2916e-06	0.000120771	29	P02545	LMNA	Prelamin-A/C OS=Homo sapiens OX=9606 GN=LMNA PE=1 SV=1	0	2057.01	3	-1.89	36.508	71	101.3	101.1	105.5	102.8	94	95.3	102.633	97.3667	-	1.05409	0.164031
1077	TLADFDPRVSIRLPSTSGSEGVPFR	1xPhospho [S10]; 1xTMT6plex [N-Term]	1xPhospho [S10]	P29317 1xPhospho [S892]	0.000583567	0.000268219	4	P29317	EPHA2	Ephrin type-A receptor 2 OS=Homo sapiens OX=9606 GN=EPHA2 PE=1 SV=2	2	3013.53	4	-0.49	230.062	25	113.6	79.7	114.6	114.3	93.9	83.9	102.633	97.3667	-	1.05409	0.735617
1078	LVFDNQLTIKSPSK	1xPhospho [S13]; 2xTMT6plex [K10; K14]; 1xTMT6plex [N-Term]	1xPhospho [S13]	Q99741 1xPhospho [S108]	0.0815929	0.00645648	1	Q99741	CDC6	Cell division control protein 6 homolog OS=Homo sapiens OX=9606 GN=CDC6 PE=1 SV=1	1	2357.34	4	0.21	197.478	15	97.8	110.6	99.5	99	106.7	86.4	102.633	97.3667	-	1.05409	0.502207
1079	RHSVTLPSSK	1xPhospho [S3]; 1xTMT6plex [K10]; 1xTMT6plex [N-Term]	1xPhospho [S3]	Q07352 1xPhospho [S54]	0.000942358	0.000360158	4	Q07352	ZFP36L1	mRNA decay activator protein ZFP36L1 OS=Homo sapiens OX=9606 GN=ZFP36L1 PE=1 SV=1	1	1649.91	3	-0.07	65.1106	25	101.7	98.6	107.6	101.1	94.6	96.4	102.633	97.3667	-	1.05409	0.18303
1080	LASPELER	1xPhospho [S3]; 1xTMT6plex [N-Term]	1xPhospho [S3]	P05412 1xPhospho [S73]; P17535 1xPhospho [S100]	0.00535435	0.00126585	184	P05412; P17535	JUN; JUND	Transcription factor AP-1 OS=Homo sapiens OX=9606 GN=JUN PE=1 SV=2;Transcription factor jun-D OS=Homo sapiens OX=9606 GN=JUND PE=1 SV=3	0	1223.62	2	2.91	124.151	21	101.7	103.7	102.5	98.1	99	95	102.633	97.3667	-	1.05409	0.017255
1081	SSSPVQVEEEPVR	1xPhospho [S3]; 1xTMT6plex [N-Term]	1xPhospho [S3]	Q8IZ21 1xPhospho [S118]	0.000101281	0.000120771	40	Q8IZ21	PHACTR4	Phosphatase and actin regulator 4 OS=Homo sapiens OX=9606 GN=PHACTR4 PE=1 SV=1	0	1751.84	2	9.16	99.8095	40	105.2	102.8	99.9	96.2	99.4	96.5	102.633	97.3667	-	1.05409	0.0458864
1082	ERRPSPGEMR	1xPhospho [S5]; 1xOxidation [M9]; 1xTMT6plex [N-Term]	1xPhospho [S5]	Q6NYC8 1xPhospho [S125]	0.142026	0.00933118	3	Q6NYC8	PPP1R18	Phostensin OS=Homo sapiens OX=9606 GN=PPP1R18 PE=1 SV=1	1	1539.73	3	-0.73	14.8888	10	98.7	98.3	110.9	103.7	91.3	97.1	102.633	97.3667	-	1.05409	0.390215
1083	SNTEPQSPPIASPK	1xPhospho [S]; 1xTMT6plex [K14]; 1xTMT6plex [N-Term]	1xPhospho [S]	P82094 1xPhospho [S]	0.000471344	0.000268219	9	P82094	TMF1	TATA element modulatory factor OS=Homo sapiens OX=9606 GN=TMF1 PE=1 SV=2	0	1991.03	3	-2.47	108.084	22	102.3	100.2	105.5	101.7	92.6	97.9	102.667	97.4	-	1.05407	0.159892
1084	LSSPAAFLPACNSPSKEMK	1xCarbamidomethyl [C11]; 1xPhospho [S]; 2xTMT6plex [K16; K19]; 1xTMT6plex [N-Term]	1xPhospho [S]	Q86YS7 1xPhospho [S]	0.00085526	0.000360158	2	Q86YS7	C2CD5	C2 domain-containing protein 5 OS=Homo sapiens OX=9606 GN=C2CD5 PE=1 SV=1	1	2802.45	4	-0.2	199.466	7	97.9	101.9	108	105.9	87.9	98.3	102.6	97.3667	-	1.05375	0.431379
1085	LITPPPPPPSPER	1xPhospho [S10]; 1xTMT6plex [N-Term]	1xPhospho [S10]	Q96HE9 1xPhospho [S40]	0.000746232	0.000360158	12	Q96HE9	PRR11	Proline-rich protein 11 OS=Homo sapiens OX=9606 GN=PRR11 PE=1 SV=1	0	1706.91	3	4.01	149.649	25	102.9	106.8	98.1	93.1	97.9	101.1	102.6	97.3667	-	1.05375	0.201297
1086	AGLGSPERPPK	1xPhospho [S5]; 1xTMT6plex [K11]; 1xTMT6plex [N-Term]	1xPhospho [S5]	Q9H6F5 1xPhospho [S58]	0.00156762	0.000668296	12	Q9H6F5	CCDC86	Coiled-coil domain-containing protein 86 OS=Homo sapiens OX=9606 GN=CCDC86 PE=1 SV=1	0	1646.9	2	4.37	87.2205	16	103.3	103.9	100.6	97.4	96.7	98	102.6	97.3667	-	1.05375	0.00842497
1087	STSVSSQAAQAASPQVPATTTPK	1xPhospho [S5]; 1xTMT6plex [K23]; 1xTMT6plex [N-Term]	1xPhospho [S5]	Q03001 1xPhospho [S7424]	0.00021228	0.000120771	1	Q03001	DST	Dystonin OS=Homo sapiens OX=9606 GN=DST PE=1 SV=4	0	2753.41	4	1.41	130.75	28	105.3	101.1	101.4	96.4	101.4	94.3	102.6	97.3667	-	1.05375	0.104722
1088	RASSPFR	1xPhospho [S]; 1xTMT6plex [N-Term]	1xPhospho [S]	Q14978 1xPhospho [S]	0.127281	0.00888962	7	Q14978	NOLC1	Nucleolar and coiled-body phosphoprotein 1 OS=Homo sapiens OX=9606 GN=NOLC1 PE=1 SV=2	1	1129.57	3	-0.01	33.4619	11	103	104.9	100	97.1	98.5	96.6	102.633	97.4	-	1.05373	0.0270718
1089	GLNNDSPERR	1xPhospho [S6]; 1xTMT6plex [N-Term]	1xPhospho [S6]	Q7Z6B7 1xPhospho [S906]	0.0408354	0.00387789	1	Q7Z6B7	SRGAP1	SLIT-ROBO Rho GTPase-activating protein 1 OS=Homo sapiens OX=9606 GN=SRGAP1 PE=1 SV=1	1	1466.7	2	-0.78	28.4626	10	96.9	109.5	101.5	99.2	97.8	95.2	102.633	97.4	-	1.05373	0.246988
1090	DSKPSSTPR	1xPhospho [T/S]; 1xTMT6plex [K3]; 1xTMT6plex [N-Term]	1xPhospho [T/S]	P06748 1xPhospho [T/S]	0.0182393	0.00197786	6	P06748	NPM1	Nucleophosmin OS=Homo sapiens OX=9606 GN=NPM1 PE=1 SV=2	0	1512.78	2	2.21	35.2002	24	103.4	101.2	103.3	92.7	102.6	96.9	102.633	97.4	-	1.05373	0.151483
1091	LDLLGNLPGSKR	1xPhospho [S10]; 1xTMT6plex [K11]; 1xTMT6plex [N-Term]	1xPhospho [S10]	P46013 1xPhospho [S1937]; 1xPhospho [S2420]	0.00132652	0.000668296	6	P46013	MKI67	Proliferation marker protein Ki-67 OS=Homo sapiens OX=9606 GN=MKI67 PE=1 SV=2	1	1821.04	3	-1.24	196.78	14	100.5	105.1	102.3	86.4	104.4	101.4	102.633	97.4	-	1.05373	0.412472
1092	RREDSYHVR	1xPhospho [S5]; 1xTMT6plex [N-Term]	1xPhospho [S5]	P49760 1xPhospho [S50]	0.0140092	0.00167728	2	P49760	CLK2	Dual specificity protein kinase CLK2 OS=Homo sapiens OX=9606 GN=CLK2 PE=1 SV=1	2	1526.74	3	-0.86	15.4525	21	104.1	104.7	99.1	102.3	90	99.9	102.633	97.4	-	1.05373	0.277
1093	FFVSTPSQPSCK	1xCarbamidomethyl [C11]; 1xPhospho [T/S]; 1xTMT6plex [K12]; 1xTMT6plex [N-Term]	1xPhospho [T/S]	Q96QT4 1xPhospho [T/S]	0.0145862	0.00174804	4	Q96QT4	TRPM7	Transient receptor potential cation channel subfamily M member 7 OS=Homo sapiens OX=9606 GN=TRPM7 PE=1 SV=1	0	1922.95	3	-0.6	168.908	16	101.6	97.5	108.7	97.2	97.2	97.8	102.6	97.4	-	1.05339	0.187818
1094	TSQVGAASAPAKESPRK	1xPhospho [S]; 2xTMT6plex [K12; K17]; 1xTMT6plex [N-Term]	1xPhospho [S]	Q13428 1xPhospho [S]	9.86433e-05	0.000120771	7	Q13428	TCOF1	Treacle protein OS=Homo sapiens OX=9606 GN=TCOF1 PE=1 SV=3	2	2452.35	4	4.23	76.1918	21	99.4	105	103.4	96.6	96.3	99.3	102.6	97.4	-	1.05339	0.0535672
1095	RASNEKESAAPASPAPSPAPSPTPAPPQK	1xPhospho [S13]; 2xTMT6plex [K6; K29]; 1xTMT6plex [N-Term]	1xPhospho [S13]	Q3KQU3 1xPhospho [S544]	0.000114024	0.000120771	1	Q3KQU3	MAP7D1	MAP7 domain-containing protein 1 OS=Homo sapiens OX=9606 GN=MAP7D1 PE=1 SV=1	2	3605.89	4	0.68	109.288	39	108	101.9	97.9	89.6	110.5	92.1	102.6	97.4	-	1.05339	0.510916
1096	SSGVSGGKPGLLPAHSR	1xPhospho [S16]; 1xTMT6plex [K8]; 1xTMT6plex [N-Term]	1xPhospho [S16]	Q8IWB9 1xPhospho [S732]	0.0111214	0.00153373	1	Q8IWB9	TEX2	Testis-expressed protein 2 OS=Homo sapiens OX=9606 GN=TEX2 PE=1 SV=2	0	2145.16	4	2.47	94.6209	21	98.8	103.5	105.5	98.2	96.3	97.7	102.6	97.4	-	1.05339	0.0655354
1097	SSQCHTGSSPR	1xCarbamidomethyl [C4]; 1xPhospho [S9]; 1xTMT6plex [N-Term]	1xPhospho [S9]	O15226 1xPhospho [S429]	0.00142268	0.000668296	2	O15226	NKRF	NF-kappa-B-repressing factor OS=Homo sapiens OX=9606 GN=NKRF PE=1 SV=2	0	1512.65	2	0.59	8.8349	48	100.6	101.9	105.3	94.3	94	103.9	102.6	97.4	-	1.05339	0.215806
1098	QRPYSVAVPAFSQGLDDYGAR	1xPhospho [S5]; 1xTMT6plex [N-Term]	1xPhospho [S5]	Q9UQB8 1xPhospho [S492]	1.51235e-06	0.000120771	6	Q9UQB8	BAIAP2	Brain-specific angiogenesis inhibitor 1-associated protein 2 OS=Homo sapiens OX=9606 GN=BAIAP2 PE=1 SV=1	0	2606.26	3	-0.83	188.455	66	99.1	103.8	104.9	96.7	103.3	92.2	102.6	97.4	-	1.05339	0.230674
1099	AAVVTSPPPTTAPHKER	1xPhospho [S6]; 1xTMT6plex [K15]; 1xTMT6plex [N-Term]	1xPhospho [S6]	P35611 1xPhospho [S12]	0.00307572	0.000909718	2	P35611	ADD1	Alpha-adducin OS=Homo sapiens OX=9606 GN=ADD1 PE=1 SV=2	1	2297.24	4	5.29	85.7253	24	100	100.9	106.9	102	91.3	98.9	102.6	97.4	-	1.05339	0.247771
1100	SAVDLSCSR	1xCarbamidomethyl [C7]; 1xPhospho [S1]; 1xTMT6plex [N-Term]	1xPhospho [S1]	Q9Y446 1xPhospho [S123]	0.000612606	0.000268219	10	Q9Y446	PKP3	Plakophilin-3 OS=Homo sapiens OX=9606 GN=PKP3 PE=1 SV=1	0	1303.59	2	1.12	79.8864	21	98	105.9	103.8	98.7	94.8	98.7	102.567	97.4	-	1.05305	0.12785
1101	QKSAEPSPTVMSTSLGSNLSELDR	1xPhospho [S3]; 1xTMT6plex [K2]; 1xTMT6plex [N-Term]	1xPhospho [S3]	P49023 1xPhospho [S126]	2.44607e-05	0.000120771	3	P49023	PXN	Paxillin OS=Homo sapiens OX=9606 GN=PXN PE=1 SV=3	1	3072.53	3	9.29	188.293	67	102.2	101.9	103.6	97.6	98.4	96.2	102.567	97.4	-	1.05305	0.00338113
1102	QTTFLGSPGPR	1xPhospho [S7]; 1xTMT6plex [N-Term]	1xPhospho [S7]	Q9H0X9 1xPhospho [S747]	0.00346551	0.00109493	3	Q9H0X9	OSBPL5	Oxysterol-binding protein-related protein 5 OS=Homo sapiens OX=9606 GN=OSBPL5 PE=1 SV=1	0	1469.74	3	-1	116.604	22	108.6	93.4	105.7	98.9	97.8	95.5	102.567	97.4	-	1.05305	0.339273
1103	AADVSVTHRPPLSPK	1xAcetyl [N-Term]; 1xPhospho [S13]; 1xTMT6plex [K15]	1xPhospho [S13]	Q8IY67 1xAcetyl [N-Term]; 1xPhospho [S14]	0.00182866	0.000668296	5	Q8IY67	RAVER1	Ribonucleoprotein PTB-binding 1 OS=Homo sapiens OX=9606 GN=RAVER1 PE=1 SV=1	0	1926	4	2.49	117.829	24	100.9	102	104.9	98.5	96.3	97.5	102.6	97.4333	-	1.05303	0.018752
1104	QLMEQDASSSPSAQVIGLK	1xPhospho [S]; 1xTMT6plex [K19]; 1xTMT6plex [N-Term]	1xPhospho [S]	Q9H4L5 1xPhospho [S]	2.02041e-05	0.000120771	7	Q9H4L5	OSBPL3	Oxysterol-binding protein-related protein 3 OS=Homo sapiens OX=9606 GN=OSBPL3 PE=1 SV=1	0	2527.29	3	3.41	191.658	65	103	101.9	102.9	98	101	93.3	102.6	97.4333	-	1.05303	0.08498
1105	NTETSKSPEKDVPMVEK	1xPhospho [S]; 3xTMT6plex [K6; K10; K17]; 1xTMT6plex [N-Term]	1xPhospho [S]	O14617 1xPhospho [S]	0.000234175	0.000120771	6	O14617	AP3D1	AP-3 complex subunit delta-1 OS=Homo sapiens OX=9606 GN=AP3D1 PE=1 SV=1	2	2915.56	3	5.97	128.606	14	105.5	102.3	100	96.2	96.8	99.3	102.6	97.4333	-	1.05303	0.0496212
1106	MSSPPSSPQK	1xPhospho [S3]; 1xTMT6plex [K10]; 1xTMT6plex [N-Term]	1xPhospho [S3]	Q9Y2H6 1xPhospho [S203]	0.0289377	0.00285941	1	Q9Y2H6	FNDC3A	Fibronectin type-III domain-containing protein 3A OS=Homo sapiens OX=9606 GN=FNDC3A PE=1 SV=4	0	1583.79	2	9.01	89.0405	13	104.1	103.7	100	96.2	95.7	100.4	102.6	97.4333	-	1.05303	0.0595398
1107	RKSPENTEGK	1xPhospho [S3]; 2xTMT6plex [K2; K10]; 1xTMT6plex [N-Term]	1xPhospho [S3]	Q15651 1xPhospho [S6]	0.0089151	0.00149934	3	Q15651	HMGN3	High mobility group nucleosome-binding domain-containing protein 3 OS=Homo sapiens OX=9606 GN=HMGN3 PE=1 SV=2	2	1913.05	3	-1.18	41.4062	8	104	106.4	97.4	92.9	97.9	101.5	102.6	97.4333	-	1.05303	0.231789
1108	EISSPARPCSFEEAMK	1xCarbamidomethyl [C9]; 1xPhospho [S]; 1xOxidation [M15]; 1xTMT6plex [K16]; 1xTMT6plex [N-Term]	1xPhospho [S]	O94916 1xPhospho [S]	0.0164963	0.00182624	3	O94916	NFAT5	Nuclear factor of activated T-cells 5 OS=Homo sapiens OX=9606 GN=NFAT5 PE=1 SV=1	0	2393.13	3	-3	120.662	5	107.8	105.1	94.9	97.9	95.6	98.8	102.6	97.4333	-	1.05303	0.270297
1109	SSQQPSTPQQAPPGQPQQGTFVAHK	1xPhospho [T7]; 1xTMT6plex [K25]; 1xTMT6plex [N-Term]	1xPhospho [T7]	Q86VM9 1xPhospho [T796]	4.05499e-06	0.000120771	4	Q86VM9	ZC3H18	Zinc finger CCCH domain-containing protein 18 OS=Homo sapiens OX=9606 GN=ZC3H18 PE=1 SV=2	0	3169.58	3	7.83	103.283	48	103.8	101	102.9	93.1	96.6	102.6	102.567	97.4333	-	1.05269	0.150779
1110	ALAPSPPAEFIYYCVDEDELQPYTNR	1xCarbamidomethyl [C14]; 1xPhospho [S5]; 1xTMT6plex [N-Term]	1xPhospho [S5]	Q9UIS9 1xPhospho [S311]	0.000216975	0.000120771	2	Q9UIS9	MBD1	Methyl-CpG-binding domain protein 1 OS=Homo sapiens OX=9606 GN=MBD1 PE=1 SV=2	0	3367.54	4	6.44	235.448	36	105.1	102.1	100.5	95.1	96.6	100.6	102.567	97.4333	-	1.05269	0.0730314
1111	RGTSTGIISK	1xPhospho [S/T]; 1xTMT6plex [K10]; 1xTMT6plex [N-Term]	1xPhospho [S/T]	Q9P0L2 1xPhospho [S/T]	0.0162252	0.00182624	5	Q9P0L2	MARK1	Serine/threonine-protein kinase MARK1 OS=Homo sapiens OX=9606 GN=MARK1 PE=1 SV=2	1	1557.88	3	-0.87	87.1575	26	103.5	91	113.2	98.3	93.5	100.5	102.567	97.4333	-	1.05269	0.489304
1112	HGSGPNIILTGDSSPGFSK	1xPhospho [S]; 1xTMT6plex [K19]; 1xTMT6plex [N-Term]	1xPhospho [S]	Q53ET0 1xPhospho [S]	6.99118e-05	0.000120771	4	Q53ET0	CRTC2	CREB-regulated transcription coactivator 2 OS=Homo sapiens OX=9606 GN=CRTC2 PE=1 SV=2	0	2409.22	3	-2.37	163.943	56	102.8	102.7	102.2	94.9	96.9	100.5	102.567	97.4333	-	1.05269	0.0357618
1113	MQKPHLPLSQEK	1xPhospho [S9]; 2xTMT6plex [K3; K12]; 1xTMT6plex [N-Term]	1xPhospho [S9]	Q8IX21 1xPhospho [S444]	0.00866531	0.00149934	2	Q8IX21	SLF2	SMC5-SMC6 complex localization factor protein 2 OS=Homo sapiens OX=9606 GN=SLF2 PE=1 SV=2	0	2203.23	4	2.31	138.005	16	99.5	105.3	102.9	107.8	89.7	94.8	102.567	97.4333	-	1.05269	0.414595
1114	MVEPENAVTITPLRPEDDYSPRER	1xPhospho [S20]; 1xOxidation [M1]; 1xTMT6plex [N-Term]	1xPhospho [S20]	Q14160 1xPhospho [S835]	0.00983067	0.00153373	1	Q14160	SCRIB	Protein scribble homolog OS=Homo sapiens OX=9606 GN=SCRIB PE=1 SV=4	1	3139.5	4	2.21	159.178	9	97.6	104	106	100	86.9	105.4	102.533	97.4333	-	1.05234	0.446602
1115	SRPRSQYNTK	1xPhospho [S1]; 1xTMT6plex [K10]; 1xTMT6plex [N-Term]	1xPhospho [S1]	Q7Z6B7 1xPhospho [S493]	0.132635	0.00908357	1	Q7Z6B7	SRGAP1	SLIT-ROBO Rho GTPase-activating protein 1 OS=Homo sapiens OX=9606 GN=SRGAP1 PE=1 SV=1	1	1774.94	4	-0.14	28.8054	5	92.9	100.7	114.1	100.1	95.9	96.4	102.567	97.4667	-	1.05233	0.465643
1116	SRSGSSQELDVKPSASPQER	1xPhospho [S3]; 1xTMT6plex [K12]; 1xTMT6plex [N-Term]	1xPhospho [S3]	Q9UQ35 1xPhospho [S1539]	0.000449544	0.000268219	3	Q9UQ35	SRRM2	Serine/arginine repetitive matrix protein 2 OS=Homo sapiens OX=9606 GN=SRRM2 PE=1 SV=2	1	2683.35	4	-2.87	79.3378	14	99.2	99.3	109.2	98	94.7	99.7	102.567	97.4667	-	1.05233	0.232419
1117	NPSDSAVHSPFTKR	1xPhospho [S9]; 1xTMT6plex [K13]; 1xTMT6plex [N-Term]	1xPhospho [S9]	Q14157 1xPhospho [S416]	0.00486291	0.00123342	3	Q14157	UBAP2L	Ubiquitin-associated protein 2-like OS=Homo sapiens OX=9606 GN=UBAP2L PE=1 SV=2	1	2081.06	4	4.87	84.9018	28	104.1	104.6	99	97.2	92	103.2	102.567	97.4667	-	1.05233	0.239907
1118	GSSPLPTATTPKPLIPTEASIR	1xPhospho [S]; 1xTMT6plex [K12]; 1xTMT6plex [N-Term]	1xPhospho [S]	Q9BUK6 1xPhospho [S]	0.00183582	0.000668296	2	Q9BUK6	MSTO1	Protein misato homolog 1 OS=Homo sapiens OX=9606 GN=MSTO1 PE=1 SV=1	0	2772.53	4	6.91	188.567	11	105	104.9	97.7	97.9	97.9	96.6	102.533	97.4667	-	1.05198	0.108023
1119	SAEALGPGALVSPR	1xPhospho [S12]; 1xTMT6plex [N-Term]	1xPhospho [S12]	Q9P227 1xPhospho [S372]	0.000210736	0.000120771	6	Q9P227	ARHGAP23	Rho GTPase-activating protein 23 OS=Homo sapiens OX=9606 GN=ARHGAP23 PE=1 SV=2	0	1633.85	3	0.99	147.248	37	103.8	109	94.8	100.4	94.8	97.2	102.533	97.4667	-	1.05198	0.318796
1120	AASPVLLSSNSQK	1xPhospho [S3]; 1xTMT6plex [K13]; 1xTMT6plex [N-Term]	1xPhospho [S3]	P41970 1xPhospho [S396]	0.000322175	0.000120771	6	P41970	ELK3	ETS domain-containing protein Elk-3 OS=Homo sapiens OX=9606 GN=ELK3 PE=1 SV=2	0	1840	3	-1.73	129.744	46	97	105.3	105.3	99.2	92.5	100.7	102.533	97.4667	-	1.05198	0.24727
1121	SLSLGGHVGFDSLPDQLVSK	1xPhospho [S3]; 1xTMT6plex [K20]; 1xTMT6plex [N-Term]	1xPhospho [S3]	Q92599 1xPhospho [S20]	2.52202e-05	0.000120771	3	Q92599	SEPTIN8	Septin-8 OS=Homo sapiens OX=9606 GN=SEPTIN8 PE=1 SV=4	0	2594.36	3	-1.06	232.147	55	104.7	99.6	103.3	93.2	102.1	97.1	102.533	97.4667	-	1.05198	0.165572
1122	SQSFNSIDK	1xPhospho [S3]; 1xTMT6plex [K9]; 1xTMT6plex [N-Term]	1xPhospho [S3]	Q8IVL0 1xPhospho [S275]	0.00878904	0.00149934	18	Q8IVL0	NAV3	Neuron navigator 3 OS=Homo sapiens OX=9606 GN=NAV3 PE=1 SV=3	0	1563.78	2	-0.38	110.915	17	103.9	98.7	105	96.9	101	94.5	102.533	97.4667	-	1.05198	0.135515
1123	ASSLNFLNK	1xPhospho [S3]; 1xTMT6plex [K9]; 1xTMT6plex [N-Term]	1xPhospho [S3]	Q9H0B6 1xPhospho [S582]	0.00119291	0.000485341	11	Q9H0B6	KLC2	Kinesin light chain 2 OS=Homo sapiens OX=9606 GN=KLC2 PE=1 SV=1	0	1531.83	2	5.56	177.826	36	101.6	104.4	101.6	98.3	96.1	98	102.533	97.4667	-	1.05198	0.0119879
1124	SPPPSPPTHR	1xPhospho [S5]; 1xTMT6plex [N-Term]	1xPhospho [S5]	Q96HA1 1xPhospho [S188]	0.001348	0.000668296	4	Q96HA1	POM121	Nuclear envelope pore membrane protein POM 121 OS=Homo sapiens OX=9606 GN=POM121 PE=1 SV=2	0	1381.68	3	2.01	41.6953	20	91.9	98.5	117.2	99.1	95.6	97.7	102.533	97.4667	-	1.05198	0.543722
1125	LRPVSPEEIRR	1xPhospho [S5]; 1xTMT6plex [N-Term]	1xPhospho [S5]	Q08AE8 1xPhospho [S387]	0.0121501	0.00153373	1	Q08AE8	SPIRE1	Protein spire homolog 1 OS=Homo sapiens OX=9606 GN=SPIRE1 PE=1 SV=3	1	1660.91	3	1.35	91.0563	3	102.5	115.5	89.6	95.9	105.6	90.9	102.533	97.4667	-	1.05198	0.588785
1126	RLFDDEASVDEPR	1xPhospho [S8]; 1xTMT6plex [N-Term]	1xPhospho [S8]	Q8NI35 1xPhospho [S645]	0.00420893	0.00116179	22	Q8NI35	PATJ	InaD-like protein OS=Homo sapiens OX=9606 GN=PATJ PE=1 SV=3	1	1857.86	3	-2.93	147.618	10	99.7	100.1	107.8	100.8	98.1	93.5	102.533	97.4667	-	1.05198	0.209282
1127	QTETEMLYGSAPRTPSKR	1xPhospho [T14]; 1xTMT6plex [K17]; 1xTMT6plex [N-Term]	1xPhospho [T14]	O43663 1xPhospho [T470]	0.00135768	0.000668296	4	O43663	PRC1	Protein regulator of cytokinesis 1 OS=Homo sapiens OX=9606 GN=PRC1 PE=1 SV=2	2	2590.31	4	7.31	104.662	17	99.8	100.8	107	102.6	91.8	98	102.533	97.4667	-	1.05198	0.259057
1128	HQLVHTGEKPFQCTFEGCGK	2xCarbamidomethyl [C13; C18]; 1xPhospho [T6]; 2xTMT6plex [K9; K20]; 1xTMT6plex [N-Term]	1xPhospho [T6]	P25490 1xPhospho [T348]	4.13524e-05	0.000120771	2	P25490	YY1	Transcriptional repressor protein YY1 OS=Homo sapiens OX=9606 GN=YY1 PE=1 SV=2	0	3127.55	4	-2.7	127.04	34	99.6	106.9	101.1	91.7	97.7	103	102.533	97.4667	-	1.05198	0.268964
1129	LCLSTVDLEVK	1xCarbamidomethyl [C2]; 1xPhospho [S4]; 1xTMT6plex [K11]; 1xTMT6plex [N-Term]	1xPhospho [S4]	Q8N370 1xPhospho [S297]	0.00310519	0.000909718	6	Q8N370	SLC43A2	Large neutral amino acids transporter small subunit 4 OS=Homo sapiens OX=9606 GN=SLC43A2 PE=1 SV=1	0	1814.97	3	-2.49	228.42	34	103.7	102.5	101.3	93.2	101.6	97.6	102.5	97.4667	-	1.05164	0.116762
1130	RRASVCSSGGGEHR	1xCarbamidomethyl [C6]; 1xPhospho [S]; 1xTMT6plex [N-Term]	1xPhospho [S]	Q2V2M9 1xPhospho [S]	0.0035804	0.00109493	2	Q2V2M9	FHOD3	FH1/FH2 domain-containing protein 3 OS=Homo sapiens OX=9606 GN=FHOD3 PE=1 SV=2	2	1824.85	4	-1.91	9.1377	33	106.5	94.2	106.8	102	99.1	91.3	102.5	97.4667	-	1.05164	0.391014
1131	RPLDSPLCTSLGFASPLHSLEMSK	1xCarbamidomethyl [C8]; 1xPhospho [S15]; 1xOxidation [M22]; 1xTMT6plex [K24]; 1xTMT6plex [N-Term]	1xPhospho [S15]	Q9Y4B5 1xPhospho [S1588]	0.00157637	0.000668296	1	Q9Y4B5	MTCL1	Microtubule cross-linking factor 1 OS=Homo sapiens OX=9606 GN=MTCL1 PE=1 SV=5	0	3197.61	4	9.05	226.227	18	104.6	103.8	99.1	96.2	96	100.2	102.5	97.4667	-	1.05164	0.0834938
1132	TKQEPSSQGSQSALQTYELGSENVK	1xPhospho [S12]; 2xTMT6plex [K2; K25]; 1xTMT6plex [N-Term]	1xPhospho [S12]	Q6P9G4 1xPhospho [S117]	0.000142204	0.000120771	4	Q6P9G4	TMEM154	Transmembrane protein 154 OS=Homo sapiens OX=9606 GN=TMEM154 PE=1 SV=2	1	3463.76	4	2.87	146.474	54	107.5	102.9	97.1	91.9	98.6	101.9	102.5	97.4667	-	1.05164	0.297704
1133	SRDSDESGDKTTR	1xPhospho [S4]; 1xTMT6plex [K10]; 1xTMT6plex [N-Term]	1xPhospho [S4]	Q5JTV8 1xPhospho [S242]	0.000838076	0.000360158	2	Q5JTV8	TOR1AIP1	Torsin-1A-interacting protein 1 OS=Homo sapiens OX=9606 GN=TOR1AIP1 PE=1 SV=2	2	1991.94	3	-1.36	20.4874	16	92.9	99.7	114.9	97.9	85.3	109.2	102.5	97.4667	-	1.05164	0.623703
1134	AHRSPASPR	1xPhospho [S4]; 1xTMT6plex [N-Term]	1xPhospho [S4]	Q9Y5U2 1xPhospho [S143]	0.0112922	0.00153373	2	Q9Y5U2	TSSC4	Protein TSSC4 OS=Homo sapiens OX=9606 GN=TSSC4 PE=1 SV=3	1	1287.65	3	-2.09	8.3646	8	92.7	103.6	111.2	90.9	93.6	107.9	102.5	97.4667	-	1.05164	0.540258
1135	TPAVSISCLELSNNLEK	1xCarbamidomethyl [C8]; 1xPhospho [S7]; 1xTMT6plex [K17]; 1xTMT6plex [N-Term]	1xPhospho [S7]	Q9Y6M5 1xPhospho [S468]	0.000600424	0.000268219	5	Q9Y6M5	SLC30A1	Zinc transporter 1 OS=Homo sapiens OX=9606 GN=SLC30A1 PE=1 SV=3	0	2413.24	3	4.21	226.992	48	102.7	106.8	98	93.2	105.4	93.8	102.5	97.4667	-	1.05164	0.345851
1136	ALQNCCSVPSPLPPEDAGTGGLR	2xCarbamidomethyl [C5; C6]; 1xPhospho [S10]; 1xTMT6plex [N-Term]	1xPhospho [S10]	Q6NYC8 1xPhospho [S401]	4.18115e-06	0.000120771	10	Q6NYC8	PPP1R18	Phostensin OS=Homo sapiens OX=9606 GN=PPP1R18 PE=1 SV=1	0	2705.26	3	2.11	163.542	30	97.6	100.7	109.2	101.2	90.4	100.8	102.5	97.4667	-	1.05164	0.366897
1137	SRSPLHPMSEIPR	1xPhospho [S]; 1xTMT6plex [N-Term]	1xPhospho [S]	Q9NVW2 1xPhospho [S]	0.00174899	0.000668296	3	Q9NVW2	RLIM	E3 ubiquitin-protein ligase RLIM OS=Homo sapiens OX=9606 GN=RLIM PE=1 SV=3	1	1815.91	4	4.51	94.8775	24	98.1	106.7	102.8	99.1	94.5	98.9	102.533	97.5	-	1.05162	0.158106
1138	QSPASPPPLGGGAPVR	1xPhospho [S5]; 1xTMT6plex [N-Term]	1xPhospho [S5]	Q14160 1xPhospho [S1448]	4.798e-05	0.000120771	12	Q14160	SCRIB	Protein scribble homolog OS=Homo sapiens OX=9606 GN=SCRIB PE=1 SV=4	0	1796.93	2	2.82	117.043	48	100.9	101.2	105.5	95.9	100.2	96.4	102.533	97.5	-	1.05162	0.0667137
1139	SSLSVQPGFLADLNRTLQR	1xPhospho [T16]; 1xTMT6plex [N-Term]	1xPhospho [T16]	Q70E73 1xPhospho [T1172]	0.00113778	0.000360158	2	Q70E73	RAPH1	Ras-associated and pleckstrin homology domains-containing protein 1 OS=Homo sapiens OX=9606 GN=RAPH1 PE=1 SV=3	1	2411.26	3	1.7	204.7	18	106	101.7	99.9	93.4	108	91.1	102.533	97.5	-	1.05162	0.41901
1140	KTTEEQVQASTPCPR	1xCarbamidomethyl [C13]; 1xPhospho [T11]; 1xTMT6plex [K1]; 1xTMT6plex [N-Term]	1xPhospho [T11]	Q14137 1xPhospho [T106]	8.8081e-05	0.000120771	2	Q14137	BOP1	Ribosome biogenesis protein BOP1 OS=Homo sapiens OX=9606 GN=BOP1 PE=1 SV=2	1	2270.13	3	-3.76	64.9983	28	100.1	103.5	103.9	99.2	93.3	100	102.5	97.5	-	1.05128	0.108999
1141	LSGEMPPASPSFPR	1xPhospho [S]; 1xOxidation [M5]; 1xTMT6plex [N-Term]	1xPhospho [S]	Q96JM7 1xPhospho [S]	0.000758849	0.000360158	9	Q96JM7	L3MBTL3	Lethal(3)malignant brain tumor-like protein 3 OS=Homo sapiens OX=9606 GN=L3MBTL3 PE=1 SV=2	0	1797.84	3	-0.17	136.617	35	101.9	101	104.6	98.9	92.5	101.1	102.5	97.5	-	1.05128	0.148362
1142	RSLSMDSQVPVYSPSIDLK	1xPhospho [S]; 1xTMT6plex [K19]; 1xTMT6plex [N-Term]	1xPhospho [S]	Q9ULJ3 1xPhospho [S]	0.000329573	0.000268219	3	Q9ULJ3	ZBTB21	Zinc finger and BTB domain-containing protein 21 OS=Homo sapiens OX=9606 GN=ZBTB21 PE=1 SV=2	1	2660.38	3	1.16	202.687	44	101.9	102.3	103.3	89.3	114.5	88.7	102.5	97.5	-	1.05128	0.588487
1143	LSMEDSKSPPPKATEEK	1xPhospho [S]; 3xTMT6plex [K7; K12; K17]; 1xTMT6plex [N-Term]	1xPhospho [S]	Q9NQG5 1xPhospho [S]	0.000546616	0.000268219	6	Q9NQG5	RPRD1B	Regulation of nuclear pre-mRNA domain-containing protein 1B OS=Homo sapiens OX=9606 GN=RPRD1B PE=1 SV=1	2	2870.54	5	2.39	121.717	22	97.8	94.6	115.1	112.4	73.7	106.4	102.5	97.5	-	1.05128	0.731896
1144	SHSSPASLQLGTGAGAAGSPAQQHAHLR	1xPhospho [S1]; 1xTMT6plex [N-Term]	1xPhospho [S1]	Q9GZV5 1xPhospho [S87]	2.52202e-05	0.000120771	1	Q9GZV5	WWTR1	WW domain-containing transcription regulator protein 1 OS=Homo sapiens OX=9606 GN=WWTR1 PE=1 SV=1	0	3003.47	5	2.98	90.4824	50	103.8	100.4	103.3	95.8	103.6	93.1	102.5	97.5	-	1.05128	0.206707
1145	SLPAGDALYLSFNPPQPSR	1xPhospho [S1]; 1xTMT6plex [N-Term]	1xPhospho [S1]	Q92974 1xPhospho [S886]	2.08635e-06	0.000120771	4	Q92974	ARHGEF2	Rho guanine nucleotide exchange factor 2 OS=Homo sapiens OX=9606 GN=ARHGEF2 PE=1 SV=4	0	2339.16	3	7.25	230.882	60	105	101.4	101.1	94	100.3	98.2	102.5	97.5	-	1.05128	0.0890093
1146	ESDQTLAALLSPKESSGGEK	1xPhospho [S11]; 2xTMT6plex [K13; K20]; 1xTMT6plex [N-Term]	1xPhospho [S11]	P18583 1xPhospho [S1697]	1.75378e-05	0.000120771	19	P18583	SON	Protein SON OS=Homo sapiens OX=9606 GN=SON PE=1 SV=4	1	2814.47	4	-2.2	190.951	28	101.3	99.7	106.5	101.9	90.7	99.9	102.5	97.5	-	1.05128	0.280806
1147	IPGTPGAGGRLSPENNQVLTK	1xPhospho [S12]; 1xTMT6plex [K21]; 1xTMT6plex [N-Term]	1xPhospho [S12]	Q16514 1xPhospho [S51]	0.00137977	0.000668296	5	Q16514	TAF12	Transcription initiation factor TFIID subunit 12 OS=Homo sapiens OX=9606 GN=TAF12 PE=1 SV=1	1	2644.42	4	-1.43	162.297	9	97.2	105.5	104.8	97	96.1	99.4	102.5	97.5	-	1.05128	0.152486
1148	HSADGIPPTVLRSPVGLSSDGISSSSSSSR	1xPhospho [S13]; 1xTMT6plex [N-Term]	1xPhospho [S13]	O60583 1xPhospho [S601]	0.000770397	0.000360158	2	O60583	CCNT2	Cyclin-T2 OS=Homo sapiens OX=9606 GN=CCNT2 PE=1 SV=2	1	3249.59	4	4.32	155.847	23	106.5	101.1	99.9	98.2	97.1	97.2	102.5	97.5	-	1.05128	0.0721943
1149	QNAPPKGTDTQTPAVLSPSK	1xPhospho [S17]; 2xTMT6plex [K6; K20]; 1xTMT6plex [N-Term]	1xPhospho [S17]	P46087 1xPhospho [S732]	0.00177616	0.000668296	1	P46087	NOP2	Probable 28S rRNA (cytosine(4447)-C(5))-methyltransferase OS=Homo sapiens OX=9606 GN=NOP2 PE=1 SV=2	1	2804.52	4	0.62	121.035	9	105.9	96.1	105.5	109.2	81.6	101.7	102.5	97.5	-	1.05128	0.601873
1150	HRPSPPATPPPK	1xPhospho [S4]; 1xTMT6plex [K12]; 1xTMT6plex [N-Term]	1xPhospho [S4]	Q8IYB3 1xPhospho [S402]	0.00401142	0.00116179	2	Q8IYB3	SRRM1	Serine/arginine repetitive matrix protein 1 OS=Homo sapiens OX=9606 GN=SRRM1 PE=1 SV=2	0	1820	3	0.58	63.7507	11	100.9	100.7	105.9	97	91.7	103.8	102.5	97.5	-	1.05128	0.268373
1151	SSLSRER	1xPhospho [S4]; 1xTMT6plex [N-Term]	1xPhospho [S4]	Q04637 1xPhospho [S1147]	0.0481992	0.00429132	8	Q04637	EIF4G1	Eukaryotic translation initiation factor 4 gamma 1 OS=Homo sapiens OX=9606 GN=EIF4G1 PE=1 SV=4	1	1143.57	2	0.32	20.9419	11	97.5	103.7	106.3	95.8	94	102.7	102.5	97.5	-	1.05128	0.250163
1152	TSSKSSVR	1xPhospho [S6]; 1xTMT6plex [K4]; 1xTMT6plex [N-Term]	1xPhospho [S6]	Q15149 1xPhospho [S4272]	0.152708	0.00986703	1	Q15149	PLEC	Plectin OS=Homo sapiens OX=9606 GN=PLEC PE=1 SV=3	1	1389.75	2	1.3	29.3095	2	111.2	83.4	112.9	103	96.5	93	102.5	97.5	-	1.05128	0.643373
1153	VQEKPDSPGGSTQIQR	1xPhospho [S7]; 1xTMT6plex [K4]; 1xTMT6plex [N-Term]	1xPhospho [S7]	Q13459 1xPhospho [S1290]	0.000679502	0.000360158	28	Q13459	MYO9B	Unconventional myosin-IXb OS=Homo sapiens OX=9606 GN=MYO9B PE=1 SV=3	0	2265.16	3	0	84.1556	13	101.2	102.2	104.1	100.7	96.6	95.2	102.5	97.5	-	1.05128	0.0544763
1154	IGHHSTSDDSSAYR	1xPhospho [S7]; 1xTMT6plex [N-Term]	1xPhospho [S7]	P12694 1xPhospho [S339]	0.127866	0.00888962	2	P12694	BCKDHA	2-oxoisovalerate dehydrogenase subunit alpha, mitochondrial OS=Homo sapiens OX=9606 GN=BCKDHA PE=1 SV=2	0	1841.8	4	-1.41	18.1157	17	81.9	107.7	117.9	115.9	89.5	87.1	102.5	97.5	-	1.05128	0.741447
1155	DKDQPPSPSPPPQSEALSSTSR	1xPhospho [S9]; 1xTMT6plex [K2]; 1xTMT6plex [N-Term]	1xPhospho [S9]	Q7L1V2 1xPhospho [S61]	4.20524e-06	0.000120771	4	Q7L1V2	MON1B	Vacuolar fusion protein MON1 homolog B OS=Homo sapiens OX=9606 GN=MON1B PE=1 SV=1	1	2846.4	3	5.93	106.049	36	105	102.4	100.1	93.8	99.9	98.8	102.5	97.5	-	1.05128	0.100563
1156	VGHFDPVTRSPLTQEQLIPNLAMK	1xPhospho [T13]; 1xTMT6plex [K24]; 1xTMT6plex [N-Term]	1xPhospho [T13]	Q9UNE7 1xPhospho [T276]	0.000216186	0.000120771	2	Q9UNE7	STUB1	E3 ubiquitin-protein ligase CHIP OS=Homo sapiens OX=9606 GN=STUB1 PE=1 SV=2	1	3229.72	4	2.41	223.935	20	103.9	99.2	104.4	99.4	96.1	97	102.5	97.5	-	1.05128	0.0603838
1157	GLFSDEEDSEDLFSSQSASK	1xPhospho [S]; 1xTMT6plex [K20]; 1xTMT6plex [N-Term]	1xPhospho [S]	Q641Q2 1xPhospho [S]	4.37865e-05	0.000120771	9	Q641Q2	WASHC2A	WASH complex subunit 2A OS=Homo sapiens OX=9606 GN=WASHC2A PE=1 SV=3	0	2716.23	3	5.73	230.471	47	103.1	103.5	101	96	100	96.6	102.533	97.5333	-	1.05126	0.0270719
1158	QLASEDISHITPTQGFNIK	1xPhospho [T11]; 1xTMT6plex [K19]; 1xTMT6plex [N-Term]	1xPhospho [T11]	P36405 1xPhospho [T46]	0.006144	0.00126585	1	P36405	ARL3	ADP-ribosylation factor-like protein 3 OS=Homo sapiens OX=9606 GN=ARL3 PE=1 SV=2	0	2637.37	4	-3.3	188.717	20	110.4	104.1	92.9	98.1	91.5	102.9	102.467	97.5	-	1.05094	0.460647
1159	ARTPATK	1xPhospho [T3]; 1xTMT6plex [K7]; 1xTMT6plex [N-Term]	1xPhospho [T3]	Q04637 1xPhospho [T1179]	0.123258	0.00870036	2	Q04637	EIF4G1	Eukaryotic translation initiation factor 4 gamma 1 OS=Homo sapiens OX=9606 GN=EIF4G1 PE=1 SV=4	1	1282.73	3	1.24	30.9886	8	97.9	109.9	99.6	93.8	94.3	104.4	102.467	97.5	-	1.05094	0.385006
1160	KTAAELLQSQGSQAGGSQTLKR	1xPhospho [T19]; 2xTMT6plex [K1; K21]; 1xTMT6plex [N-Term]	1xPhospho [T19]	Q14141 1xPhospho [T418]	0.000576761	0.000268219	3	Q14141	SEPTIN6	Septin-6 OS=Homo sapiens OX=9606 GN=SEPTIN6 PE=1 SV=4	2	3026.66	4	0.09	127.138	12	108.2	97.5	101.8	98.1	101.3	93.2	102.5	97.5333	-	1.05092	0.271826
1161	VHSGEKPYQCER	1xCarbamidomethyl [C10]; 1xPhospho [S3]; 1xTMT6plex [K6]; 1xTMT6plex [N-Term]	1xPhospho [S3]	Q8NDX6 1xPhospho [S152]	0.123825	0.00876868	1	Q8NDX6	ZNF740	Zinc finger protein 740 OS=Homo sapiens OX=9606 GN=ZNF740 PE=1 SV=1	0	2027.98	4	-0.12	54.4188	8	104.6	101.9	101	99.1	98.5	95	102.5	97.5333	-	1.05092	0.041316
1162	GSSGCSEAGGAGHEEGRASPLR	1xCarbamidomethyl [C5]; 1xPhospho [S19]; 1xTMT6plex [N-Term]	1xPhospho [S19]	Q9C0C9 1xPhospho [S115]	0.0008089	0.000360158	2	Q9C0C9	UBE2O	(E3-independent) E2 ubiquitin-conjugating enzyme OS=Homo sapiens OX=9606 GN=UBE2O PE=1 SV=3	1	2438.07	4	3.18	35.3189	13	100.1	92.2	115.2	109.7	81.7	101.2	102.5	97.5333	-	1.05092	0.666297
1163	GPIAQWADGAISPNGHRPQLR	1xPhospho [S12]; 1xTMT6plex [N-Term]	1xPhospho [S12]	Q9Y4E1 1xPhospho [S1054]; Q641Q2 1xPhospho [S1075]	0.00330665	0.00100803	2	Q9Y4E1; Q641Q2	WASHC2C; WASHC2A	WASH complex subunit 2C OS=Homo sapiens OX=9606 GN=WASHC2C PE=1 SV=4;WASH complex subunit 2A OS=Homo sapiens OX=9606 GN=WASHC2A PE=1 SV=3	0	2550.29	4	-0.17	159.587	9	106.5	100.3	100.7	99	96	97.6	102.5	97.5333	-	1.05092	0.0852175
1164	SSSSERPEPQQK	1xPhospho [S3]; 1xTMT6plex [K12]; 1xTMT6plex [N-Term]	1xPhospho [S3]	P78362 1xPhospho [S10]	0.0631163	0.0049713	1	P78362	SRPK2	SRSF protein kinase 2 OS=Homo sapiens OX=9606 GN=SRPK2 PE=1 SV=3	0	1897.94	3	-3.24	45.7281	1	90.7	111	105.8	96.4	99.2	97	102.5	97.5333	-	1.05092	0.464422
1165	CSSVTGVQR	1xCarbamidomethyl [C1]; 1xPhospho [S3]; 1xTMT6plex [N-Term]	1xPhospho [S3]	O60343 1xPhospho [S318]	0.00694198	0.00126585	1	O60343	TBC1D4	TBC1 domain family member 4 OS=Homo sapiens OX=9606 GN=TBC1D4 PE=1 SV=2	0	1302.61	3	-1.44	48.7624	48	81.8	109.6	116	87.3	97.3	108	102.467	97.5333	-	1.05058	0.703892
1166	RHSLSSTK	1xPhospho [S/T]; 1xTMT6plex [K8]; 1xTMT6plex [N-Term]	1xPhospho [S/T]	P42858 1xPhospho [S/T]	0.0054186	0.00126585	4	P42858	HTT	Huntingtin OS=Homo sapiens OX=9606 GN=HTT PE=1 SV=2	1	1453.79	3	-0.88	29.1936	8	101.5	103.1	102.8	94.3	105.5	92.8	102.467	97.5333	-	1.05058	0.288761
1167	RVSHDPFAQQRPYENFQNTEGK	1xPhospho [S3]; 1xTMT6plex [K22]; 1xTMT6plex [N-Term]	1xPhospho [S3]	Q13546 1xPhospho [S416]	0.000306188	0.000120771	2	Q13546	RIPK1	Receptor-interacting serine/threonine-protein kinase 1 OS=Homo sapiens OX=9606 GN=RIPK1 PE=1 SV=3	1	3186.55	4	-2.56	117.924	16	100.6	98	108.8	87.4	100	105.2	102.467	97.5333	-	1.05058	0.471163
1168	KLSSAMSAAK	1xPhospho [S3]; 2xTMT6plex [K1; K10]; 1xTMT6plex [N-Term]	1xPhospho [S3]	P40925 1xPhospho [S241]	0.0132473	0.00160541	2	P40925	MDH1	Malate dehydrogenase, cytoplasmic OS=Homo sapiens OX=9606 GN=MDH1 PE=1 SV=4	1	1760.99	3	-0.53	116.856	8	105.1	97	105.3	100.9	97	94.7	102.467	97.5333	-	1.05058	0.206841
1169	SGSGSDHKEEK	1xPhospho [S3]; 2xTMT6plex [K8; K11]; 1xTMT6plex [N-Term]	1xPhospho [S3]	Q92551 1xPhospho [S127]	0.136943	0.00921231	1	Q92551	IP6K1	Inositol hexakisphosphate kinase 1 OS=Homo sapiens OX=9606 GN=IP6K1 PE=1 SV=3	1	1927.97	3	-0.39	36.9457	0	102.3	93.7	111.4	99.9	101.8	90.9	102.467	97.5333	-	1.05058	0.465163
1170	TFQARPLSADLTK	1xPhospho [S8]; 1xTMT6plex [K13]; 1xTMT6plex [N-Term]	1xPhospho [S8]	Q9BY89 1xPhospho [S508]	0.0176355	0.00197786	1	Q9BY89	KIAA1671	Uncharacterized protein KIAA1671 OS=Homo sapiens OX=9606 GN=KIAA1671 PE=1 SV=2	0	1986.08	3	2.58	153.443	4	98.4	104.1	104.9	97.5	96.8	98.3	102.467	97.5333	-	1.05058	0.0777956
1171	IGEGTYGVVYK	1xPhospho [T/Y]; 1xTMT6plex [K11]; 1xTMT6plex [N-Term]	1xPhospho [T/Y]	P24941 1xPhospho [T/Y]; P06493 1xPhospho [T/Y]	1.33144e-05	0.000120771	64	P24941; P06493	CDK2; CDK1	Cyclin-dependent kinase 2 OS=Homo sapiens OX=9606 GN=CDK2 PE=1 SV=2;Cyclin-dependent kinase 1 OS=Homo sapiens OX=9606 GN=CDK1 PE=1 SV=3	0	1723.91	2	9.67	157.607	42	103.2	105.1	99.1	95.2	98.8	98.6	102.467	97.5333	-	1.05058	0.080615
1172	MVEPENAVTITPLRPEDDYSPRER	1xPhospho [S/T]; 1xTMT6plex [N-Term]	1xPhospho [S/T]	Q14160 1xPhospho [S/T]	3.98049e-05	0.000120771	16	Q14160	SCRIB	Protein scribble homolog OS=Homo sapiens OX=9606 GN=SCRIB PE=1 SV=4	1	3123.5	4	0.91	176.887	32	109	95.9	102.4	99.5	96.5	96.6	102.433	97.5333	-	1.05024	0.278132
1173	KGSVVNVNPTNTRPQSDTPEIR	1xPhospho [S3]; 1xTMT6plex [K1]; 1xTMT6plex [N-Term]	1xPhospho [S3]	O95819 1xPhospho [S900]	0.000881766	0.000360158	4	O95819	MAP4K4	Mitogen-activated protein kinase kinase kinase kinase 4 OS=Homo sapiens OX=9606 GN=MAP4K4 PE=1 SV=2	1	2947.54	4	-1.27	115.273	16	115	86.6	105.7	95.2	107.8	89.6	102.433	97.5333	-	1.05024	0.647946
1174	CPGFTVTSPDCRPPPSYPGSGEDSK	2xCarbamidomethyl [C1; C11]; 1xPhospho [S8]; 1xTMT6plex [K25]; 1xTMT6plex [N-Term]	1xPhospho [S8]	Q01954 1xPhospho [S447]	0.00171908	0.000668296	1	Q01954	BNC1	Zinc finger protein basonuclin-1 OS=Homo sapiens OX=9606 GN=BNC1 PE=1 SV=2	0	3233.47	4	7.15	145.293	13	96	105.2	106.1	85.2	106.3	101.1	102.433	97.5333	-	1.05024	0.529163
1175	QASESSSRPH	1xPhospho [S3]; 1xTMT6plex [N-Term]	1xPhospho [S3]	Q9BZX2 1xPhospho [S254]	0.00111809	0.000360158	3	Q9BZX2	UCK2	Uridine-cytidine kinase 2 OS=Homo sapiens OX=9606 GN=UCK2 PE=1 SV=1	0	1394.63	3	1.22	11.1994	42	111.9	91.7	103.8	97.4	92.6	102.7	102.467	97.5667	-	1.05022	0.49624
1176	AGSFTGTSDPEAAPAR	1xPhospho [S/T]; 1xTMT6plex [N-Term]	1xPhospho [S/T]	Q9Y4F5 1xPhospho [S/T]	0.000382385	0.000268219	17	Q9Y4F5	CEP170B	Centrosomal protein of 170 kDa protein B OS=Homo sapiens OX=9606 GN=CEP170B PE=1 SV=4	0	1843.84	2	2.37	95.1334	45	103.5	100.4	103.5	98.4	96.6	97.7	102.467	97.5667	-	1.05022	0.0133759
1177	RAGDLLEDSPK	1xPhospho [S9]; 1xTMT6plex [K11]; 1xTMT6plex [N-Term]	1xPhospho [S9]	P51858 1xPhospho [S165]	0.00120556	0.000485341	20	P51858	HDGF	Hepatoma-derived growth factor OS=Homo sapiens OX=9606 GN=HDGF PE=1 SV=1	1	1738.91	3	-0.17	119.242	19	105.5	102.1	99.8	98.6	97.9	96.2	102.467	97.5667	-	1.05022	0.0530692
1178	FQDLLSEENESTALPQVLAQPSTSR	1xPhospho [S24]; 1xTMT6plex [N-Term]	1xPhospho [S24]	O96017 1xPhospho [S518]	0.000217767	0.000120771	2	O96017	CHEK2	Serine/threonine-protein kinase Chk2 OS=Homo sapiens OX=9606 GN=CHEK2 PE=1 SV=1	0	3069.5	4	0.73	234.652	28	98	99.6	109.8	94.9	98.2	99.6	102.467	97.5667	-	1.05022	0.282531
1179	FLPISSTPQPERR	1xPhospho [S/T]; 1xTMT6plex [N-Term]	1xPhospho [S/T]	Q08AE8 1xPhospho [S/T]	0.00144083	0.000668296	11	Q08AE8	SPIRE1	Protein spire homolog 1 OS=Homo sapiens OX=9606 GN=SPIRE1 PE=1 SV=3	1	1836.96	3	4.39	146.132	28	101.1	102.2	104	101	95.5	96.2	102.433	97.5667	-	1.04988	0.0647128
1180	SRERPSQPEGLR	1xPhospho [S]; 1xTMT6plex [N-Term]	1xPhospho [S]	Q04637 1xPhospho [S]	0.0616607	0.004901	3	Q04637	EIF4G1	Eukaryotic translation initiation factor 4 gamma 1 OS=Homo sapiens OX=9606 GN=EIF4G1 PE=1 SV=4	1	1720.87	4	2.32	34.3552	2	105	106.8	95.5	102.8	96.2	93.7	102.433	97.5667	-	1.04988	0.333971
1181	RRHSDENDGGQPHK	1xPhospho [S4]; 1xTMT6plex [K14]; 1xTMT6plex [N-Term]	1xPhospho [S4]	Q09161 1xPhospho [S7]	0.00131242	0.000668296	12	Q09161	NCBP1	Nuclear cap-binding protein subunit 1 OS=Homo sapiens OX=9606 GN=NCBP1 PE=1 SV=1	2	2171.05	5	-0.94	12.0764	14	105.7	103.8	97.8	97.8	98.9	96	102.433	97.5667	-	1.04988	0.126338
1182	DSLSPVLHPSDLILTR	1xPhospho [S4]; 1xTMT6plex [N-Term]	1xPhospho [S4]	Q9HCN4 1xPhospho [S314]	3.76628e-05	0.000120771	14	Q9HCN4	GPN1	GPN-loop GTPase 1 OS=Homo sapiens OX=9606 GN=GPN1 PE=1 SV=1	0	2072.1	3	-0.15	221.091	41	101.3	103.2	102.8	96.8	95.7	100.2	102.433	97.5667	-	1.04988	0.029806
1183	GNYPGPSSPVVVR	1xPhospho [S8]; 1xTMT6plex [N-Term]	1xPhospho [S8]	B2RTY4 1xPhospho [S2294]	0.0116888	0.00153373	1	B2RTY4	MYO9A	Unconventional myosin-IXa OS=Homo sapiens OX=9606 GN=MYO9A PE=1 SV=2	0	1637.82	2	-1.26	113.152	9	106.3	98.7	102.3	98.6	96.3	97.8	102.433	97.5667	-	1.04988	0.101398
1184	ICTLPSPPSPLASLAPVADSSTR	1xCarbamidomethyl [C2]; 1xPhospho [S9]; 1xTMT6plex [N-Term]	1xPhospho [S9]	Q9UER7 1xPhospho [S671]	9.04418e-05	0.000120771	2	Q9UER7	DAXX	Death domain-associated protein 6 OS=Homo sapiens OX=9606 GN=DAXX PE=1 SV=2	0	2646.34	4	4.92	234.375	56	100	108	99.3	100.4	95.4	96.9	102.433	97.5667	-	1.04988	0.198322
1185	RAQSTDSLGTSGSLQSK	1xPhospho [S/T]; 1xTMT6plex [K17]; 1xTMT6plex [N-Term]	1xPhospho [S/T]	Q15276 1xPhospho [S/T]	9.74615e-06	0.000120771	9	Q15276	RABEP1	Rab GTPase-binding effector protein 1 OS=Homo sapiens OX=9606 GN=RABEP1 PE=1 SV=2	1	2261.15	3	-0.18	86.8898	56	101.1	106.1	100.1	96.8	95.7	100.2	102.433	97.5667	-	1.04988	0.101551
1186	NQIHVKSPPREGSQGELTPANSQSR	1xPhospho [S]; 1xTMT6plex [K6]; 1xTMT6plex [N-Term]	1xPhospho [S]	Q13098 1xPhospho [S]	0.00010757	0.000120771	4	Q13098	GPS1	COP9 signalosome complex subunit 1 OS=Homo sapiens OX=9606 GN=GPS1 PE=1 SV=4	2	3255.66	4	-3.03	89.5222	31	102.8	99.2	105.3	99.7	93.4	99.6	102.433	97.5667	-	1.04988	0.149692
1187	ITSPLMEPSSIEK	1xPhospho [S3]; 1xTMT6plex [K13]; 1xTMT6plex [N-Term]	1xPhospho [S3]	P28066 1xPhospho [S56]	0.000520618	0.000268219	8	P28066	PSMA5	Proteasome subunit alpha type-5 OS=Homo sapiens OX=9606 GN=PSMA5 PE=1 SV=3	0	1970.03	3	3.03	193.429	49	108.8	93.6	104.9	95.2	93.5	104	102.433	97.5667	-	1.04988	0.433873
1188	IDSLSAQLSQLQK	1xPhospho [S3]; 1xTMT6plex [K13]; 1xTMT6plex [N-Term]	1xPhospho [S3]	P02545 1xPhospho [S301]	0.00130543	0.000668296	5	P02545	LMNA	Prelamin-A/C OS=Homo sapiens OX=9606 GN=LMNA PE=1 SV=1	0	1969.08	3	1.24	223.397	35	107.3	101.5	98.5	98.2	96.1	98.4	102.433	97.5667	-	1.04988	0.144184
1189	SLSPILPGR	1xPhospho [S3]; 1xTMT6plex [N-Term]	1xPhospho [S3]	Q6ZSZ5 1xPhospho [S1291]	0.00628117	0.00126585	14	Q6ZSZ5	ARHGEF18	Rho guanine nucleotide exchange factor 18 OS=Homo sapiens OX=9606 GN=ARHGEF18 PE=1 SV=4	0	1248.69	2	-1.96	161.65	13	104.4	104.7	98.2	98.9	96.4	97.4	102.433	97.5667	-	1.04988	0.0954824
1190	GASPLGPGSAAGSGAAASGGLGLGLGGR	1xPhospho [S3]; 1xTMT6plex [N-Term]	1xPhospho [S3]	Q6P1R3 1xPhospho [S48]	0.000128561	0.000120771	2	Q6P1R3	MSANTD2	Myb/SANT-like DNA-binding domain-containing protein 2 OS=Homo sapiens OX=9606 GN=MSANTD2 PE=1 SV=1	0	2532.28	4	7.95	181.871	51	105.6	102.5	99.2	94.2	102.1	96.4	102.433	97.5667	-	1.04988	0.179226
1191	DIYLSPDRTGSSFGK	1xPhospho [S5]; 1xTMT6plex [K15]; 1xTMT6plex [N-Term]	1xPhospho [S5]	Q15696 1xPhospho [S349]	0.000736298	0.000360158	5	Q15696	ZRSR2	U2 small nuclear ribonucleoprotein auxiliary factor 35 kDa subunit-related protein 2 OS=Homo sapiens OX=9606 GN=ZRSR2 PE=1 SV=2	1	2181.1	3	-2.06	161.088	12	99.3	104.2	103.8	100.8	87	104.9	102.433	97.5667	-	1.04988	0.436684
1192	ISSSSFSR	1xPhospho [S5]; 1xTMT6plex [N-Term]	1xPhospho [S5]	P05787 1xPhospho [S37]	0.0912443	0.00685411	3	P05787	KRT8	Keratin, type II cytoskeletal 8 OS=Homo sapiens OX=9606 GN=KRT8 PE=1 SV=7	0	1179.56	2	-1.55	78.5665	13	113.9	90.8	102.6	100.4	93.2	99.1	102.433	97.5667	-	1.04988	0.526702
1193	SEDMPFSPK	1xPhospho [S7]; 1xTMT6plex [K9]; 1xTMT6plex [N-Term]	1xPhospho [S7]	Q12888 1xPhospho [S265]	0.00312755	0.000909718	58	Q12888	TP53BP1	TP53-binding protein 1 OS=Homo sapiens OX=9606 GN=TP53BP1 PE=1 SV=2	0	1575.75	3	-0.31	155.759	32	101.3	99.6	106.4	96.6	95.3	100.8	102.433	97.5667	-	1.04988	0.138175
1194	ASSHSSQTQGGGSVTK	2xPhospho [S5; S]; 1xTMT6plex [K16]; 1xTMT6plex [N-Term]	2xPhospho [S5; S]	P02545 2xPhospho [S406; S]	0.000207299	0.000120771	59	P02545	LMNA	Prelamin-A/C OS=Homo sapiens OX=9606 GN=LMNA PE=1 SV=1	0	2136.97	3	-1.29	34.0922	71	104	103.7	99.6	100.3	98.8	93.6	102.433	97.5667	-	1.04988	0.120896
1195	MEFDLGAALEPTSQKPGVGAGHGGDPKLSPHK	1xAcetyl [N-Term]; 1xPhospho [S29]; 1xOxidation [M1]; 3xTMT6plex [K15; K27; K32]	1xPhospho [S29]	Q9GZP8 1xAcetyl [N-Term]; 1xPhospho [S29]	0.00144607	0.000668296	4	Q9GZP8	IMUP	Immortalization up-regulated protein OS=Homo sapiens OX=9606 GN=IMUP PE=1 SV=1	1	4054.07	5	9.32	183.191	5	103.3	105.5	98.4	97.5	95.2	100	102.4	97.5667	-	1.04954	0.12699
1196	ACASPSAQVEGSPVAGSDGSQPAVK	1xCarbamidomethyl [C2]; 1xPhospho [S]; 1xTMT6plex [K25]; 1xTMT6plex [N-Term]	1xPhospho [S]	Q9UFC0 1xPhospho [S]	1.4611e-06	0.000120771	6	Q9UFC0	LRWD1	Leucine-rich repeat and WD repeat-containing protein 1 OS=Homo sapiens OX=9606 GN=LRWD1 PE=1 SV=2	0	2895.4	3	7.55	127.355	76	108.1	97.2	101.9	99.6	93.3	99.8	102.4	97.5667	-	1.04954	0.273413
1197	SELDTEKVPLSPLPGPK	1xPhospho [S11]; 2xTMT6plex [K7; K17]; 1xTMT6plex [N-Term]	1xPhospho [S11]	Q8NHU6 1xPhospho [S319]	8.19735e-05	0.000120771	6	Q8NHU6	TDRD7	Tudor domain-containing protein 7 OS=Homo sapiens OX=9606 GN=TDRD7 PE=1 SV=2	1	2574.44	3	1.74	187.339	14	95.2	114.9	97.1	95.3	92.2	105.2	102.4	97.5667	-	1.04954	0.549197
1198	QSSIFGGADVGFSGGIPSPDKGHR	1xPhospho [S18]; 1xTMT6plex [K21]; 1xTMT6plex [N-Term]	1xPhospho [S18]	Q9P2Y5 1xPhospho [S498]	2.69132e-05	0.000120771	6	Q9P2Y5	UVRAG	UV radiation resistance-associated gene protein OS=Homo sapiens OX=9606 GN=UVRAG PE=1 SV=1	1	2911.45	4	1.07	180.168	45	101.8	101.9	103.5	100.8	94.8	97.1	102.4	97.5667	-	1.04954	0.0577208
1199	RATPHPSELK	1xPhospho [T3]; 1xTMT6plex [K10]; 1xTMT6plex [N-Term]	1xPhospho [T3]	Q14160 1xPhospho [T475]	0.00451929	0.00123342	4	Q14160	SCRIB	Protein scribble homolog OS=Homo sapiens OX=9606 GN=SCRIB PE=1 SV=4	1	1673.91	4	2.8	57.3208	20	105.6	90	111.6	101.4	103.1	88.2	102.4	97.5667	-	1.04954	0.577224
1200	CQVAFSYLPQNDDELELK	1xCarbamidomethyl [C1]; 1xPhospho [S6]; 1xTMT6plex [K18]; 1xTMT6plex [N-Term]	1xPhospho [S6]	Q96B97 1xPhospho [S108]	0.000103596	0.000120771	8	Q96B97	SH3KBP1	SH3 domain-containing kinase-binding protein 1 OS=Homo sapiens OX=9606 GN=SH3KBP1 PE=1 SV=2	0	2707.31	3	-0.43	229.545	42	97	106.9	103.4	97	99.7	96.1	102.433	97.6	-	1.04952	0.193249
1201	SSQTGTEPGAAHTSSPQPSTSR	1xPhospho [S15]; 1xTMT6plex [N-Term]	1xPhospho [S15]	Q9C0C7 1xPhospho [S1205]	1.33597e-07	0.000120771	1	Q9C0C7	AMBRA1	Activating molecule in BECN1-regulated autophagy protein 1 OS=Homo sapiens OX=9606 GN=AMBRA1 PE=1 SV=2	0	2480.13	3	0.92	36.6325	65	100.5	103.8	103	102.6	91.8	98.4	102.433	97.6	-	1.04952	0.216492
1202	AQTLPTSVVTITSESSPGK	1xPhospho [T/S]; 1xTMT6plex [K19]; 1xTMT6plex [N-Term]	1xPhospho [T/S]	Q01082 1xPhospho [T/S]	3.42352e-05	0.000120771	4	Q01082	SPTBN1	Spectrin beta chain, non-erythrocytic 1 OS=Homo sapiens OX=9606 GN=SPTBN1 PE=1 SV=2	0	2441.29	3	4.82	189.779	43	106.4	105.6	95.3	90.6	109.1	93.1	102.433	97.6	-	1.04952	0.51697
1203	SLFCGSPPPEAASEK	1xCarbamidomethyl [C4]; 1xPhospho [S6]; 1xTMT6plex [K15]; 1xTMT6plex [N-Term]	1xPhospho [S6]	P51788 1xPhospho [S731]	0.0429507	0.00415987	1	P51788	CLCN2	Chloride channel protein 2 OS=Homo sapiens OX=9606 GN=CLCN2 PE=1 SV=2	0	2115.02	3	-7.17	157.606	9	98.9	99.5	108.9	90.2	105.7	96.9	102.433	97.6	-	1.04952	0.431767
1204	SRLSAIEIDIPVVSHTT	1xPhospho [S]; 1xTMT6plex [N-Term]	1xPhospho [S]	P56749 1xPhospho [S]	4.77976e-05	0.000120771	13	P56749	CLDN12	Claudin-12 OS=Homo sapiens OX=9606 GN=CLDN12 PE=1 SV=1	1	2147.13	3	-0.73	216.267	45	99.3	104.9	103.1	96.4	99.3	97.1	102.433	97.6	-	1.04952	0.0608089
1205	SGSQGRTDSVEK	1xPhospho [S3]; 1xTMT6plex [K12]; 1xTMT6plex [N-Term]	1xPhospho [S3]	Q5VTL8 1xPhospho [S475]	0.00644315	0.00126585	1	Q5VTL8	PRPF38B	Pre-mRNA-splicing factor 38B OS=Homo sapiens OX=9606 GN=PRPF38B PE=1 SV=1	1	1788.89	3	-1.85	49.1242	3	110.2	86.8	110.3	116.7	69.7	106.4	102.433	97.6	-	1.04952	0.781134
1206	AGTGYASPDRTHVLAAGK	1xPhospho [S/T]; 1xTMT6plex [K18]; 1xTMT6plex [N-Term]	1xPhospho [S/T]	O43379 1xPhospho [S/T]	0.000465802	0.000268219	5	O43379	WDR62	WD repeat-containing protein 62 OS=Homo sapiens OX=9606 GN=WDR62 PE=1 SV=4	1	2310.2	3	-1.16	99.1481	21	100.7	101.4	105.1	91	96.2	105.6	102.4	97.6	-	1.04918	0.344811
1207	QEPSSQGSQSALQTYELGSENVK	1xPhospho [S]; 1xTMT6plex [K23]; 1xTMT6plex [N-Term]	1xPhospho [S]	Q6P9G4 1xPhospho [S]	9.04418e-05	0.000120771	5	Q6P9G4	TMEM154	Transmembrane protein 154 OS=Homo sapiens OX=9606 GN=TMEM154 PE=1 SV=2	0	3005.45	4	-1.84	161.07	58	98.9	113.4	94.9	93.3	100.6	98.9	102.4	97.6	-	1.04918	0.471077
1208	ERPSSAIYPSDSFR	1xPhospho [S5]; 1xTMT6plex [N-Term]	1xPhospho [S5]	Q92974 1xPhospho [S122]	0.00173894	0.000668296	10	Q92974	ARHGEF2	Rho guanine nucleotide exchange factor 2 OS=Homo sapiens OX=9606 GN=ARHGEF2 PE=1 SV=4	0	1920.91	3	-1.52	113.971	46	98.4	97.9	110.9	100.2	92.5	100.1	102.4	97.6	-	1.04918	0.387844
1209	EHPIYPDPARLSPAAYYAQR	1xPhospho [S12]; 1xTMT6plex [N-Term]	1xPhospho [S12]	Q9C0C7 1xPhospho [S722]	0.00084519	0.000360158	2	Q9C0C7	AMBRA1	Activating molecule in BECN1-regulated autophagy protein 1 OS=Homo sapiens OX=9606 GN=AMBRA1 PE=1 SV=2	1	2624.29	4	-3.43	150.038	7	96.7	105.7	104.8	99	99.7	94.1	102.4	97.6	-	1.04918	0.226388
1210	VSSPLPSPSAMTDAANSQAAAK	1xPhospho [S3]; 1xTMT6plex [K22]; 1xTMT6plex [N-Term]	1xPhospho [S3]	Q8WXI9 1xPhospho [S334]	4.24711e-05	0.000120771	2	Q8WXI9	GATAD2B	Transcriptional repressor p66-beta OS=Homo sapiens OX=9606 GN=GATAD2B PE=1 SV=1	0	2639.32	3	-2.45	172.595	61	97.9	100.7	108.6	92.7	91.9	108.2	102.4	97.6	-	1.04918	0.481853
1211	LASSPKDK	1xPhospho [S4]; 2xTMT6plex [K6; K8]; 1xTMT6plex [N-Term]	1xPhospho [S4]	Q9P2E9 1xPhospho [S135]	0.0027442	0.000824932	9	Q9P2E9	RRBP1	Ribosome-binding protein 1 OS=Homo sapiens OX=9606 GN=RRBP1 PE=1 SV=5	1	1612.93	2	4.21	84.4022	24	101.5	104.4	101.3	96.8	97.4	98.6	102.4	97.6	-	1.04918	0.013294
1212	ERPVSEMFSLEDSIIER	1xPhospho [S5]; 1xTMT6plex [N-Term]	1xPhospho [S5]	Q15678 1xPhospho [S831]	8.26673e-06	0.000120771	8	Q15678	PTPN14	Tyrosine-protein phosphatase non-receptor type 14 OS=Homo sapiens OX=9606 GN=PTPN14 PE=1 SV=2	0	2346.12	3	-0.76	232.807	103	97.3	103.8	106.1	96.6	101.1	95.1	102.4	97.6	-	1.04918	0.207159
1213	SCDDFSHMGTLPHSKSPR	1xCarbamidomethyl [C2]; 1xPhospho [S16]; 1xTMT6plex [K15]; 1xTMT6plex [N-Term]	1xPhospho [S16]	O75815 1xPhospho [S78]	0.00739439	0.00134627	2	O75815	BCAR3	Breast cancer anti-estrogen resistance protein 3 OS=Homo sapiens OX=9606 GN=BCAR3 PE=1 SV=1	1	2597.2	4	1.23	103.416	5	97.2	109.8	100.2	99.9	95.6	97.3	102.4	97.6	-	1.04918	0.296395
1214	EPVICTPVSSGFEK	1xCarbamidomethyl [C5]; 1xPhospho [T6]; 1xTMT6plex [K14]; 1xTMT6plex [N-Term]	1xPhospho [T6]	Q8TEQ6 1xPhospho [T807]	0.000425791	0.000268219	2	Q8TEQ6	GEMIN5	Gem-associated protein 5 OS=Homo sapiens OX=9606 GN=GEMIN5 PE=1 SV=3	0	2088.05	3	-3.25	174.328	44	93.7	105.7	107.8	99.3	98	95.5	102.4	97.6	-	1.04918	0.349198
1215	GSGGLFSPSTAHVPDGALGQR	1xPhospho [S/T]; 1xTMT6plex [N-Term]	1xPhospho [S/T]	Q9C0C2 1xPhospho [S/T]	0.000109818	0.000120771	12	Q9C0C2	TNKS1BP1	182 kDa tankyrase-1-binding protein OS=Homo sapiens OX=9606 GN=TNKS1BP1 PE=1 SV=4	0	2320.13	3	-1.1	166.001	24	102.1	103	102.1	96.1	98.5	98.2	102.4	97.6	-	1.04918	0.00410748
1216	DKKSPLIESTANMDNNQSQK	1xPhospho [S/T]; 3xTMT6plex [K2; K3; K20]; 1xTMT6plex [N-Term]	1xPhospho [S/T]	O14974 1xPhospho [S/T]	0.000172172	0.000120771	7	O14974	PPP1R12A	Protein phosphatase 1 regulatory subunit 12A OS=Homo sapiens OX=9606 GN=PPP1R12A PE=1 SV=1	2	3244.71	4	-0.68	123.335	29	103.8	104.2	99.2	97.6	100.2	95	102.4	97.6	-	1.04918	0.0942346
1217	SVSEAALAQPQGPLGTDSLK	1xPhospho [S3]; 1xTMT6plex [K20]; 1xTMT6plex [N-Term]	1xPhospho [S3]	Q05469 1xPhospho [S855]	5.61522e-06	0.000120771	8	Q05469	LIPE	Hormone-sensitive lipase OS=Homo sapiens OX=9606 GN=LIPE PE=1 SV=4	0	2507.32	3	4.4	193.044	72	102	105.6	99.6	96.5	99.4	96.9	102.4	97.6	-	1.04918	0.0710488
1218	SPSIVASNQGR	1xPhospho [S3]; 1xTMT6plex [N-Term]	1xPhospho [S3]	Q8TED9 1xPhospho [S747]	0.00131475	0.000668296	5	Q8TED9	AFAP1L1	Actin filament-associated protein 1-like 1 OS=Homo sapiens OX=9606 GN=AFAP1L1 PE=1 SV=2	0	1424.71	2	1.04	72.4664	19	101.3	99.6	106.3	101.5	96.5	94.8	102.4	97.6	-	1.04918	0.166695
1219	TVFSPTLPAAR	1xPhospho [S4]; 1xTMT6plex [N-Term]	1xPhospho [S4]	Q7Z2W4 1xPhospho [S378]	0.00124223	0.000485341	9	Q7Z2W4	ZC3HAV1	Zinc finger CCCH-type antiviral protein 1 OS=Homo sapiens OX=9606 GN=ZC3HAV1 PE=1 SV=3	0	1468.78	3	3.01	163.538	42	100.6	105.1	101.5	96.7	98.1	98	102.4	97.6	-	1.04918	0.0294449
1220	RAPAPLGASPAR	1xPhospho [S9]; 1xTMT6plex [N-Term]	1xPhospho [S9]	Q2QGD7 1xPhospho [S34]	0.0349676	0.00353112	2	Q2QGD7	ZXDC	Zinc finger protein ZXDC OS=Homo sapiens OX=9606 GN=ZXDC PE=1 SV=2	1	1472.79	3	-7.84	64.2645	14	103.5	106	97.7	101.9	94.6	96.3	102.4	97.6	-	1.04918	0.219769
1221	SSKELLLQPVTISR	1xPhospho [S2]; 1xTMT6plex [K3]; 1xTMT6plex [N-Term]	1xPhospho [S2]	P59998 1xPhospho [S43]	2.33193e-05	0.000120771	8	P59998	ARPC4	Actin-related protein 2/3 complex subunit 4 OS=Homo sapiens OX=9606 GN=ARPC4 PE=1 SV=3	1	2109.21	3	-1.62	181.434	29	103.1	103.7	100.3	97	98.5	97.3	102.367	97.6	-	1.04884	0.0140517
1222	RRSSPSARPPDVPGQQPQAAK	1xPhospho [S6]; 1xTMT6plex [K21]; 1xTMT6plex [N-Term]	1xPhospho [S6]	Q96JP5 1xPhospho [S85]	0.00232111	0.00074367	1	Q96JP5	ZFP91	E3 ubiquitin-protein ligase ZFP91 OS=Homo sapiens OX=9606 GN=ZFP91 PE=1 SV=1	2	2768.47	5	2.31	61.8464	9	94	97.4	115.7	97.7	96.7	98.4	102.367	97.6	-	1.04884	0.519424
1223	RTEEQLRSSQR	1xPhospho [S8]; 1xTMT6plex [N-Term]	1xPhospho [S8]	P21580 1xPhospho [S698]	0.00151916	0.000668296	2	P21580	TNFAIP3	Tumor necrosis factor alpha-induced protein 3 OS=Homo sapiens OX=9606 GN=TNFAIP3 PE=1 SV=1	2	1698.85	3	-0.38	19.0425	8	96.8	102.5	107.8	101.8	95.5	95.5	102.367	97.6	-	1.04884	0.278821
1224	SSISKQNLFQTGSNVSFSCGGETR	1xCarbamidomethyl [C19]; 1xPhospho [S4]; 1xTMT6plex [K5]; 1xTMT6plex [N-Term]	1xPhospho [S4]	Q9H4L5 1xPhospho [S188]	0.000339469	0.000268219	1	Q9H4L5	OSBPL3	Oxysterol-binding protein-related protein 3 OS=Homo sapiens OX=9606 GN=OSBPL3 PE=1 SV=1	1	3129.51	3	2.31	172.946	36	104.8	99.9	102.5	92	98.6	102.3	102.4	97.6333	-	1.04882	0.225369
1225	VPCNVEGISPELEK	1xCarbamidomethyl [C3]; 1xPhospho [S9]; 1xTMT6plex [K14]; 1xTMT6plex [N-Term]	1xPhospho [S9]	Q86VQ1 1xPhospho [S303]	0.00278204	0.000824932	2	Q86VQ1	GLCCI1	Glucocorticoid-induced transcript 1 protein OS=Homo sapiens OX=9606 GN=GLCCI1 PE=1 SV=1	0	2109.07	3	6.06	195.862	24	109.2	97.3	100.7	98.4	93.8	100.7	102.4	97.6333	-	1.04882	0.307459
[truncated: 6,608 more rows]
