# Supplementary material for: PKIB facilitates bladder cancer proliferation and metastasis through mediation of HSP27 phosphorylation by PKA
Source: Cell Death Dis. 2025 Jul 1;16(1):470. doi: 10.1038/s41419-025-07814-7 (PMC12219054; doi:10.1038/s41419-025-07814-7)
Supplement: Supplementary file 3 — Supplementary Table S7 [file 41419_2025_7814_MOESM3_ESM.xlsx]

## Sheet: Sheet1
Table S7. RNA sequencing analysis of the differentially expressed genes between HSP27 overexpression and HSP27 overphosphorylation in T24 cells
gene_id	expression_B	expression_A	log2FC(B/A)	pval	padj	regulate	significant	fpkm_B-1	fpkm_B-2	fpkm_B-3	fpkm_A-1	fpkm_A-2	fpkm_A-3	chr	start	end	strand	gene_name	gene_biotype	GO_biological_process	GO_cellular_component	GO_molecular_function	KEGG_genes	KEGG_pathways	gene_length	NR_tophit_name	NR_tophit_description	Swissprot_tophit_name	Swissprot_tophit_description	String_tophit_name	String_tophit_description	COG	KOG	NOG	Pfam
ENSG00000002079	0.306687	0.742855	-1.24931	0.00197149	0.0484033	down	yes	0.242478	0.357186	0.320397	0.97669	0.872055	0.379821	7	99238829	99311130	+	MYH16	transcribed_unitary_pseudogene	--	GO:0016459|myosin complex; GO:0030016|myofibril	GO:0003774|motor activity; GO:0005524|ATP binding; GO:0051015|actin filament binding	ko:K17751|MYH6_7	ko04260|Cardiac muscle contraction; ko04261|Adrenergic signaling in cardiomyocytes; ko05416|Viral myocarditis	5836	XP_016813287.1	XP_016813287.1 myosin-16 [Pan troglodytes]	sp|F1PT61|MYH16_CANLF	sp|F1PT61|MYH16_CANLF Myosin-16 OS=Canis lupus familiaris GN=MYH16 PE=3 SV=2	_	_	_	_	_	PF01576.16|Myosin_tail_1|Myosin tail|ENST00000439784|m.7525:153-1233;PF00063.18|Myosin_head|Myosin head (motor domain)|ENST00000439784|m.7525:1-76;PF00063.18|Myosin_head|Myosin head (motor domain)|ENST00000439784|m.7526:91-662;PF02736.16|Myosin_N|Myosin N-terminal SH3-like domain|ENST00000439784|m.7526:37-76
ENSG00000005249	0.405197	1.23937	-1.58933	8.99777e-07	7.78972e-05	down	yes	0.452026	0.489625	0.273942	1.28936	0.913183	1.51558	7	107044705	107161811	+	PRKAR2B	protein_coding	GO:0000086|G2/M transition of mitotic cell cycle; GO:0003091|renal water homeostasis; GO:0006631|fatty acid metabolic process; GO:0007596|blood coagulation; GO:0007612|learning; GO:0010389|regulation of G2/M transition of mitotic cell cycle; GO:0034199|activation of protein kinase A activity; GO:0035556|intracellular signal transduction; GO:0071377|cellular response to glucagon stimulus; GO:00973…	GO:0005737|cytoplasm; GO:0005743|mitochondrial inner membrane; GO:0005813|centrosome; GO:0005829|cytosol; GO:0005886|plasma membrane; GO:0005952|cAMP-dependent protein kinase complex; GO:0043025|neuronal cell body; GO:0043197|dendritic spine; GO:0043198|dendritic shaft; GO:0045121|membrane raft; GO:0048471|perinuclear region of cytoplasm; GO:0070062|extracellular exosome; GO:0097546|ciliary base	GO:0004862|cAMP-dependent protein kinase inhibitor activity; GO:0008603|cAMP-dependent protein kinase regulator activity; GO:0019904|protein domain specific binding; GO:0030552|cAMP binding; GO:0031625|ubiquitin protein ligase binding; GO:0034236|protein kinase A catalytic subunit binding	ko:K04739|PRKAR	ko04910|Insulin signaling pathway	3689	XP_010380717.1	XP_010380717.1 PREDICTED: cAMP-dependent protein kinase type II-beta regulatory subunit [Rhinopithecus roxellana]	sp|P31323|KAP3_HUMAN	sp|P31323|KAP3_HUMAN cAMP-dependent protein kinase type II-beta regulatory subunit OS=Homo sapiens GN=PRKAR2B PE=1 SV=3	9606.ENSP00000265717	protein kinase, cAMP-dependent, regulatory, type II, beta; Type II regulatory chains mediate [...]	COG0664	KOG1113	_	PF00027.26|cNMP_binding|Cyclic nucleotide-binding domain|ENST00000265717|m.9329:175-258;PF00027.26|cNMP_binding|Cyclic nucleotide-binding domain|ENST00000265717|m.9329:295-385;PF02197.14|RIIa|Regulatory subunit of type II PKA R-subunit|ENST00000265717|m.9329:8-44
ENSG00000008441	1.58071	4.81998	-1.60235	6.50445e-05	0.00314081	down	yes	1.48209	1.80611	1.45392	6.96928	5.39335	2.09732	19	12995475	13098796	+	NFIX	protein_coding	GO:0000122|negative regulation of transcription by RNA polymerase II; GO:0006260|DNA replication; GO:0006366|transcription by RNA polymerase II; GO:0045944|positive regulation of transcription by RNA polymerase II	GO:0005634|nucleus	GO:0000981|DNA-binding transcription factor activity, RNA polymerase II-specific; GO:0003677|DNA binding; GO:0003700|DNA-binding transcription factor activity	ko:K09171|NFIX	--	6019	XP_008250339.1	XP_008250339.1 PREDICTED: nuclear factor 1 X-type [Oryctolagus cuniculus]	sp|Q14938|NFIX_HUMAN	sp|Q14938|NFIX_HUMAN Nuclear factor 1 X-type OS=Homo sapiens GN=NFIX PE=1 SV=2	9544.ENSMMUP00000025349	nuclear factor I/X (CCAAT-binding transcription factor)	_	KOG3663	_	PF00859.15|CTF_NFI|CTF/NF-I family transcription modulation region|ENST00000592199|m.8062:213-502;PF10524.6|NfI_DNAbd_pre-N|Nuclear factor I protein pre-N-terminus|ENST00000592199|m.8062:7-46;PF03165.13|MH1|MH1 domain|ENST00000592199|m.8062:69-169
ENSG00000041982	0.0163553	0.35276	-3.78285	1.80056e-20	1.09767e-17	down	yes	0.024726	0.0196812	0.00465872	0.388499	0.292555	0.377226	9	115019575	115118257	-	TNC	protein_coding	GO:0001649|osteoblast differentiation; GO:0007155|cell adhesion; GO:0007162|negative regulation of cell adhesion; GO:0007528|neuromuscular junction development; GO:0008284|positive regulation of cell population proliferation; GO:0009611|response to wounding; GO:0009612|response to mechanical stimulus; GO:0010628|positive regulation of gene expression; GO:0014012|peripheral nervous system axon reg…	GO:0005576|extracellular region; GO:0005604|basement membrane; GO:0005614|interstitial matrix; GO:0005615|extracellular space; GO:0005788|endoplasmic reticulum lumen; GO:0005925|focal adhesion; GO:0016020|membrane; GO:0031012|extracellular matrix	GO:0045545|syndecan binding	ko:K06252|TN	ko04151|PI3K-Akt signaling pathway; ko04510|Focal adhesion; ko04512|ECM-receptor interaction; ko05206|MicroRNAs in cancer	8500	NP_002151.2	NP_002151.2 tenascin precursor [Homo sapiens]	sp|P24821|TENA_HUMAN	sp|P24821|TENA_HUMAN Tenascin OS=Homo sapiens GN=TNC PE=1 SV=3	9606.ENSP00000265131	tenascin C; Extracellular matrix protein implicated in guidance of migrating neurons as well [...]	_	KOG1225;KOG2579	_	PF00041.18|fn3|Fibronectin type III domain|ENST00000350763|m.8281:624-696;PF00041.18|fn3|Fibronectin type III domain|ENST00000350763|m.8281:713-793;PF00041.18|fn3|Fibronectin type III domain|ENST00000350763|m.8281:804-879;PF00041.18|fn3|Fibronectin type III domain|ENST00000350763|m.8281:894-974;PF00041.18|fn3|Fibronectin type III domain|ENST00000350763|m.8281:987-1062;PF00041.18|fn3|Fibronectin t…
ENSG00000047648	0.0760716	0.188607	-1.20631	0.00153817	0.0399025	down	yes	0.0915673	0.0533305	0.0833171	0.249165	0.136273	0.180384	X	11117651	11665920	-	ARHGAP6	protein_coding	GO:0007202|activation of phospholipase C activity; GO:0007266|Rho protein signal transduction; GO:0010518|positive regulation of phospholipase activity; GO:0030041|actin filament polymerization; GO:0048041|focal adhesion assembly; GO:0051056|regulation of small GTPase mediated signal transduction; GO:0051497|negative regulation of stress fiber assembly; GO:0051895|negative regulation of focal adh…	GO:0005737|cytoplasm; GO:0005829|cytosol; GO:0005884|actin filament; GO:0015629|actin cytoskeleton	GO:0005070|SH3/SH2 adaptor activity; GO:0005096|GTPase activator activity; GO:0016004|phospholipase activator activity; GO:0017124|SH3 domain binding; GO:0043274|phospholipase binding	ko:K20631|ARHGAP6	--	6299	NP_038286.2	NP_038286.2 rho GTPase-activating protein 6 isoform 1 [Homo sapiens]	sp|O43182|RHG06_HUMAN	sp|O43182|RHG06_HUMAN Rho GTPase-activating protein 6 OS=Homo sapiens GN=ARHGAP6 PE=1 SV=3	9606.ENSP00000338967	Rho GTPase activating protein 6; GTPase activator for the Rho-type GTPases by converting the [...]	_	KOG2710	_	PF00620.24|RhoGAP|RhoGAP domain|ENST00000489330|m.3751:411-568
ENSG00000066056	0.412786	0.871779	-1.06049	2.13634e-08	2.69455e-06	down	yes	0.367306	0.385498	0.485554	0.885667	0.862001	0.867669	1	43300982	43323108	+	TIE1	protein_coding	GO:0001525|angiogenesis; GO:0001570|vasculogenesis; GO:0001701|in utero embryonic development; GO:0007165|signal transduction; GO:0007498|mesoderm development; GO:0016525|negative regulation of angiogenesis; GO:0030336|negative regulation of cell migration; GO:0032526|response to retinoic acid; GO:0045026|plasma membrane fusion	GO:0005887|integral component of plasma membrane	GO:0004714|transmembrane receptor protein tyrosine kinase activity; GO:0005524|ATP binding	ko:K05120|TIE1	--	3893	NP_005415.1	NP_005415.1 tyrosine-protein kinase receptor Tie-1 isoform 1 precursor [Homo sapiens]	sp|P35590|TIE1_HUMAN	sp|P35590|TIE1_HUMAN Tyrosine-protein kinase receptor Tie-1 OS=Homo sapiens GN=TIE1 PE=1 SV=1	9606.ENSP00000361554	tyrosine kinase with immunoglobulin-like and EGF-like domains 1; Probable protein tyrosine-k [...]	COG0515	KOG0200	_	PF07714.14|Pkinase_Tyr|Protein tyrosine kinase|ENST00000372476|m.6918:840-1106;PF00069.22|Pkinase|Protein kinase domain|ENST00000372476|m.6918:842-1103;PF00041.18|fn3|Fibronectin type III domain|ENST00000372476|m.6918:454-530;PF00041.18|fn3|Fibronectin type III domain|ENST00000372476|m.6918:557-632;PF00041.18|fn3|Fibronectin type III domain|ENST00000372476|m.6918:645-728;PF00047.22|ig|Immunoglobu…
ENSG00000074047	0.124035	0.284978	-1.13799	5.28213e-05	0.00263764	down	yes	0.113198	0.110581	0.148327	0.324336	0.286788	0.243809	2	120735623	120992653	+	GLI2	protein_coding	GO:0000122|negative regulation of transcription by RNA polymerase II; GO:0001501|skeletal system development; GO:0001649|osteoblast differentiation; GO:0001701|in utero embryonic development; GO:0001822|kidney development; GO:0002062|chondrocyte differentiation; GO:0002076|osteoblast development; GO:0007224|smoothened signaling pathway; GO:0007389|pattern specification process; GO:0007411|axon gu…	GO:0005634|nucleus; GO:0005654|nucleoplasm; GO:0005730|nucleolus; GO:0005829|cytosol; GO:0005929|cilium; GO:0005930|axoneme; GO:0016020|membrane; GO:0016607|nuclear speck; GO:0031514|motile cilium; GO:0097542|ciliary tip; GO:0097546|ciliary base	GO:0000978|RNA polymerase II proximal promoter sequence-specific DNA binding; GO:0001228|DNA-binding transcription activator activity, RNA polymerase II-specific; GO:0003700|DNA-binding transcription factor activity; GO:0008134|transcription factor binding; GO:0008270|zinc ion binding; GO:0043565|sequence-specific DNA binding; GO:1990841|promoter-specific chromatin binding	ko:K16798|GLI2	ko04340|Hedgehog signaling pathway; ko04390|Hippo signaling pathway; ko05200|Pathways in cancer; ko05217|Basal cell carcinoma	7136	XP_006712485.1	XP_006712485.1 zinc finger protein GLI2 isoform X4 [Homo sapiens]	sp|P10070|GLI2_HUMAN	sp|P10070|GLI2_HUMAN Zinc finger protein GLI2 OS=Homo sapiens GN=GLI2 PE=1 SV=4	9606.ENSP00000354586	GLI family zinc finger 2; May play a role during embryogenesis. Binds to the DNA sequence 5' [...]	COG5048	KOG1721	_	_
ENSG00000074964	0.167105	0.57292	-1.7187	5.60753e-06	0.000379832	down	yes	0.119856	0.11329	0.268168	0.540444	0.594792	0.583523	1	17539698	17697874	+	ARHGEF10L	protein_coding	GO:0035023|regulation of Rho protein signal transduction	GO:0005737|cytoplasm	GO:0005089|Rho guanyl-nucleotide exchange factor activity	ko:K16727|ARHGEF10	--	4625	NP_060595.3	NP_060595.3 rho guanine nucleotide exchange factor 10-like protein isoform 1 [Homo sapiens]	sp|Q9HCE6|ARGAL_HUMAN	sp|Q9HCE6|ARGAL_HUMAN Rho guanine nucleotide exchange factor 10-like protein OS=Homo sapiens GN=ARHGEF10L PE=1 SV=3	9606.ENSP00000355060	Rho guanine nucleotide exchange factor (GEF) 10-like; Acts as guanine nucleotide exchange fa [...]	_	KOG3522;KOG3524	_	PF00621.17|RhoGEF|RhoGEF domain|ENST00000361221|m.3178:323-501
ENSG00000079156	0.413697	0.84848	-1.01875	6.25476e-13	2.03363e-10	down	yes	0.442589	0.388068	0.410434	0.788885	0.847982	0.908572	2	178194481	178402893	+	OSBPL6	protein_coding	GO:0006699|bile acid biosynthetic process	GO:0005789|endoplasmic reticulum membrane; GO:0005829|cytosol; GO:0005886|plasma membrane; GO:0031965|nuclear membrane; GO:0097038|perinuclear endoplasmic reticulum	GO:0008289|lipid binding; GO:0015248|sterol transporter activity	ko:K20463|OSBPL3_6_7,ORP3_6_7	--	10652	NP_115912.1	NP_115912.1 oxysterol-binding protein-related protein 6 isoform a [Homo sapiens]	sp|Q9BZF3|OSBL6_HUMAN	sp|Q9BZF3|OSBL6_HUMAN Oxysterol-binding protein-related protein 6 OS=Homo sapiens GN=OSBPL6 PE=1 SV=1	_	_	_	_	_	PF01237.15|Oxysterol_BP|Oxysterol-binding protein|ENST00000190611|m.1120:570-918;PF15409.3|PH_8|Pleckstrin homology domain|ENST00000190611|m.1120:91-178;PF00169.26|PH|PH domain|ENST00000190611|m.1120:88-177
ENSG00000082497	0.967639	1.97525	-1.02195	0.000166345	0.00717933	down	yes	0.958565	0.97975	0.964603	2.47103	2.16437	1.29036	1	210232796	210246631	+	SERTAD4	protein_coding	--	GO:0005634|nucleus	--	--	--	5222	NP_062551.1	NP_062551.1 SERTA domain-containing protein 4 isoform 1 [Homo sapiens]	sp|Q9NUC0|SRTD4_HUMAN	sp|Q9NUC0|SRTD4_HUMAN SERTA domain-containing protein 4 OS=Homo sapiens GN=SERTAD4 PE=2 SV=1	9606.ENSP00000355979	SERTA domain containing 4	_	_	NOG25597	PF06031.10|SERTA|SERTA motif|ENST00000367012|m.9492:108-142
ENSG00000087245	0.0383323	0.281555	-2.59271	0.000142887	0.00631595	down	yes	0.0126612	0.0403118	0.062024	0.475559	0.232756	0.136349	16	55389700	55506691	+	MMP2	protein_coding	GO:0001525|angiogenesis; GO:0001666|response to hypoxia; GO:0001955|blood vessel maturation; GO:0001957|intramembranous ossification; GO:0006508|proteolysis; GO:0007566|embryo implantation; GO:0022617|extracellular matrix disassembly; GO:0030574|collagen catabolic process; GO:0035987|endodermal cell differentiation; GO:0044267|cellular protein metabolic process; GO:0045089|positive regulation of …	GO:0005576|extracellular region; GO:0005615|extracellular space; GO:0005634|nucleus; GO:0005739|mitochondrion; GO:0005886|plasma membrane; GO:0030017|sarcomere; GO:0031012|extracellular matrix	GO:0004222|metalloendopeptidase activity; GO:0004252|serine-type endopeptidase activity; GO:0008237|metallopeptidase activity; GO:0008270|zinc ion binding	ko:K01398|MMP2	ko01522|Endocrine resistance; ko04670|Leukocyte transendothelial migration; ko04912|GnRH signaling pathway; ko04915|Estrogen signaling pathway; ko04933|AGE-RAGE signaling pathway in diabetic complications; ko05200|Pathways in cancer; ko05205|Proteoglycans in cancer; ko05219|Bladder cancer; ko05418|Fluid shear stress and atherosclerosis	3514	NP_004521.1	NP_004521.1 72 kDa type IV collagenase isoform 1 preproprotein [Homo sapiens]	sp|P08253|MMP2_HUMAN	sp|P08253|MMP2_HUMAN 72 kDa type IV collagenase OS=Homo sapiens GN=MMP2 PE=1 SV=2	9606.ENSP00000219070	matrix metallopeptidase 2 (gelatinase A, 72kDa gelatinase, 72kDa type IV collagenase); In ad [...]	_	KOG1565	_	PF00413.21|Peptidase_M10|Matrixin|ENST00000219070|m.10057:118-446;PF00040.16|fn2|Fibronectin type II domain|ENST00000219070|m.10057:233-274;PF00040.16|fn2|Fibronectin type II domain|ENST00000219070|m.10057:291-332;PF00040.16|fn2|Fibronectin type II domain|ENST00000219070|m.10057:349-390;PF00045.16|Hemopexin|Hemopexin|ENST00000219070|m.10057:475-517;PF00045.16|Hemopexin|Hemopexin|ENST00000219070|m…
ENSG00000087253	0.037729	0.172321	-1.93354	0.000343948	0.0126993	down	yes	0.0431706	0.0547654	0.0152511	0.168572	0.243786	0.104604	16	55509072	55586666	+	LPCAT2	protein_coding	GO:0006663|platelet activating factor biosynthetic process; GO:0036151|phosphatidylcholine acyl-chain remodeling; GO:0061024|membrane organization	GO:0000139|Golgi membrane; GO:0005783|endoplasmic reticulum; GO:0005789|endoplasmic reticulum membrane; GO:0005795|Golgi stack; GO:0005811|lipid droplet; GO:0016021|integral component of membrane	GO:0003841|1-acylglycerol-3-phosphate O-acyltransferase activity; GO:0005509|calcium ion binding; GO:0047144|2-acylglycerol-3-phosphate O-acyltransferase activity; GO:0047184|1-acylglycerophosphocholine O-acyltransferase activity; GO:0047192|1-alkylglycerophosphocholine O-acetyltransferase activity	ko:K13510|LPCAT1_2	ko00564|Glycerophospholipid metabolism; ko00565|Ether lipid metabolism; ko01100|Metabolic pathways	5313	NP_060309.2	NP_060309.2 lysophosphatidylcholine acyltransferase 2 [Homo sapiens]	sp|Q7L5N7|PCAT2_HUMAN	sp|Q7L5N7|PCAT2_HUMAN Lysophosphatidylcholine acyltransferase 2 OS=Homo sapiens GN=LPCAT2 PE=1 SV=1	9606.ENSP00000262134	lysophosphatidylcholine acyltransferase 2; Possesses both acyltransferase and acetyltransfer [...]	COG0204;COG5126	KOG4666	_	PF13499.3|EF-hand_7|EF-hand domain pair|ENST00000262134|m.10067:430-493;PF00036.29|EF-hand_1|EF hand|ENST00000262134|m.10067:469-494;PF13405.3|EF-hand_6|EF-hand domain|ENST00000262134|m.10067:470-495;PF01553.18|Acyltransferase|Acyltransferase|ENST00000262134|m.10067:164-274;PF13202.3|EF-hand_5|EF hand|ENST00000262134|m.10067:432-451;PF13202.3|EF-hand_5|EF hand|ENST00000262134|m.10067:472-492;PF13…
ENSG00000091490	0.0703021	0.222091	-1.53118	5.87902e-05	0.00288644	down	yes	0.0690085	0.0728864	0.0690113	0.313881	0.183752	0.16864	4	25747433	25863760	-	SEL1L3	protein_coding	--	GO:0016021|integral component of membrane	--	--	--	4543	NP_056002.2	NP_056002.2 protein sel-1 homolog 3 isoform 1 [Homo sapiens]	sp|Q68CR1|SE1L3_HUMAN	sp|Q68CR1|SE1L3_HUMAN Protein sel-1 homolog 3 OS=Homo sapiens GN=SEL1L3 PE=1 SV=2	9606.ENSP00000382767	sel-1 suppressor of lin-12-like 3 (C. elegans)	COG0790	KOG1550	_	PF08238.9|Sel1|Sel1 repeat|ENST00000399878|m.7840:622-643;PF08238.9|Sel1|Sel1 repeat|ENST00000399878|m.7840:739-771;PF08238.9|Sel1|Sel1 repeat|ENST00000399878|m.7840:781-811;PF08238.9|Sel1|Sel1 repeat|ENST00000399878|m.7840:827-845;PF08238.9|Sel1|Sel1 repeat|ENST00000399878|m.7840:846-884;PF08238.9|Sel1|Sel1 repeat|ENST00000399878|m.7840:896-914;PF08238.9|Sel1|Sel1 repeat|ENST00000399878|m.7840:9…
ENSG00000096696	1.84812	3.90734	-1.07603	7.78764e-15	2.99845e-12	down	yes	1.87148	1.7474	1.92548	4.35357	4.00942	3.35902	6	7541617	7586714	+	DSP	protein_coding	GO:0002934|desmosome organization; GO:0003223|ventricular compact myocardium morphogenesis; GO:0008544|epidermis development; GO:0018149|peptide cross-linking; GO:0030216|keratinocyte differentiation; GO:0031424|keratinization; GO:0034332|adherens junction organization; GO:0042060|wound healing; GO:0043312|neutrophil degranulation; GO:0045109|intermediate filament organization; GO:0070268|cornifi…	GO:0001533|cornified envelope; GO:0005634|nucleus; GO:0005882|intermediate filament; GO:0005886|plasma membrane; GO:0005916|fascia adherens; GO:0014704|intercalated disc; GO:0016323|basolateral plasma membrane; GO:0030057|desmosome; GO:0031012|extracellular matrix; GO:0070062|extracellular exosome; GO:0101003|ficolin-1-rich granule membrane	GO:0003723|RNA binding; GO:0005080|protein kinase C binding; GO:0005198|structural molecule activity; GO:0005200|structural constituent of cytoskeleton; GO:0030674|protein binding, bridging; GO:0050839|cell adhesion molecule binding; GO:0086083|cell adhesive protein binding involved in bundle of His cell-Purkinje myocyte communication; GO:0097110|scaffold protein binding	ko:K10381|DSP	ko05412|Arrhythmogenic right ventricular cardiomyopathy (ARVC)	9697	NP_004406.2	NP_004406.2 desmoplakin isoform I [Homo sapiens]	sp|P15924|DESP_HUMAN	sp|P15924|DESP_HUMAN Desmoplakin OS=Homo sapiens GN=DSP PE=1 SV=3	9606.ENSP00000369129	desmoplakin; Major high molecular weight protein of desmosomes. Involved in the organization [...]	_	KOG0516	_	PF00681.17|Plectin|Plectin repeat|ENST00000379802|m.3:2048-2079;PF00681.17|Plectin|Plectin repeat|ENST00000379802|m.3:2123-2162;PF00681.17|Plectin|Plectin repeat|ENST00000379802|m.3:2253-2292;PF00681.17|Plectin|Plectin repeat|ENST00000379802|m.3:2291-2330;PF00681.17|Plectin|Plectin repeat|ENST00000379802|m.3:2366-2406;PF00681.17|Plectin|Plectin repeat|ENST00000379802|m.3:2468-2496;PF00681.17|Plec…
ENSG00000099204	0.171887	0.386274	-1.12345	9.9331e-08	1.1094e-05	down	yes	0.159527	0.162596	0.193539	0.397194	0.344706	0.416921	10	114431112	114768061	-	ABLIM1	protein_coding	GO:0007010|cytoskeleton organization; GO:0007601|visual perception; GO:0009887|animal organ morphogenesis; GO:0030032|lamellipodium assembly; GO:0060271|cilium assembly	GO:0001725|stress fiber; GO:0005737|cytoplasm; GO:0015629|actin cytoskeleton; GO:0030027|lamellipodium	GO:0003779|actin binding; GO:0046872|metal ion binding	ko:K07520|ABLIM	ko04360|Axon guidance	7560	NP_002304.3	NP_002304.3 actin-binding LIM protein 1 isoform a [Homo sapiens]	sp|O14639|ABLM1_HUMAN	sp|O14639|ABLM1_HUMAN Actin-binding LIM protein 1 OS=Homo sapiens GN=ABLIM1 PE=1 SV=3	9606.ENSP00000338190	actin binding LIM protein 1; May act as scaffold protein (By similarity). May play a role in [...]	_	KOG1044	_	PF16182.2|AbLIM_anchor|Putative adherens-junction anchoring region of AbLIM|ENST00000533213|m.210:374-767;PF00412.19|LIM|LIM domain|ENST00000533213|m.210:124-178;PF00412.19|LIM|LIM domain|ENST00000533213|m.210:183-234;PF00412.19|LIM|LIM domain|ENST00000533213|m.210:251-304;PF00412.19|LIM|LIM domain|ENST00000533213|m.210:310-352;PF02209.16|VHP|Villin headpiece domain|ENST00000533213|m.210:768-803
ENSG00000099256	2.83295	5.73984	-1.01614	8.94613e-12	2.4239e-09	down	yes	2.73476	3.0203	2.74379	5.00562	6.16728	6.04663	10	24848614	24952606	-	PRTFDC1	protein_coding	GO:0006166|purine ribonucleoside salvage	GO:0005737|cytoplasm	GO:0000166|nucleotide binding; GO:0000287|magnesium ion binding; GO:0042803|protein homodimerization activity	--	--	1939	BAD93029.1	BAD93029.1 phosphoribosyl transferase domain containing 1 variant, partial [Homo sapiens]	sp|Q9NRG1|PRDC1_HUMAN	sp|Q9NRG1|PRDC1_HUMAN Phosphoribosyltransferase domain-containing protein 1 OS=Homo sapiens GN=PRTFDC1 PE=1 SV=1	_	_	_	_	_	PF00156.24|Pribosyltran|Phosphoribosyl transferase domain|ENST00000320152|m.3661:57-212
ENSG00000101096	0.187336	0.460872	-1.25468	9.75042e-06	0.000614907	down	yes	0.16539	0.171712	0.224906	0.556228	0.475331	0.351057	20	51386957	51562831	-	NFATC2	protein_coding	GO:0001816|cytokine production; GO:0006355|regulation of transcription, DNA-templated; GO:0006974|cellular response to DNA damage stimulus; GO:0014904|myotube cell development; GO:0016477|cell migration; GO:0030890|positive regulation of B cell proliferation; GO:0033173|calcineurin-NFAT signaling cascade; GO:0038095|Fc-epsilon receptor signaling pathway; GO:0042493|response to drug; GO:0045589|re…	GO:0000790|nuclear chromatin; GO:0005634|nucleus; GO:0005654|nucleoplasm; GO:0005737|cytoplasm; GO:0005829|cytosol; GO:0044798|nuclear transcription factor complex; GO:1990904|ribonucleoprotein complex	GO:0000978|RNA polymerase II proximal promoter sequence-specific DNA binding; GO:0001227|DNA-binding transcription repressor activity, RNA polymerase II-specific; GO:0001228|DNA-binding transcription activator activity, RNA polymerase II-specific; GO:0003677|DNA binding; GO:0003682|chromatin binding; GO:0003700|DNA-binding transcription factor activity; GO:0008134|transcription factor binding	ko:K17332|NFATC2,NFAT1,NFATP	ko04022|cGMP-PKG signaling pathway; ko04310|Wnt signaling pathway; ko04360|Axon guidance; ko04370|VEGF signaling pathway; ko04380|Osteoclast differentiation; ko04650|Natural killer cell mediated cytotoxicity; ko04658|Th1 and Th2 cell differentiation; ko04659|Th17 cell differentiation; ko04660|T cell receptor signaling pathway; ko04662|B cell receptor signaling pathway; ko04921|Oxytocin signaling …	7519	NP_036472.2	NP_036472.2 nuclear factor of activated T-cells, cytoplasmic 2 isoform B [Homo sapiens]	sp|Q13469|NFAC2_HUMAN	sp|Q13469|NFAC2_HUMAN Nuclear factor of activated T-cells, cytoplasmic 2 OS=Homo sapiens GN=NFATC2 PE=1 SV=2	9606.ENSP00000379330	nuclear factor of activated T-cells, cytoplasmic, calcineurin-dependent 2; Plays a role in t [...]	_	_	NOG84065	PF16179.2|RHD_dimer|Rel homology dimerisation domain|ENST00000371564|m.1689:653-750;PF00554.19|RHD_DNA_bind|Rel homology DNA-binding domain|ENST00000371564|m.1689:483-643;PF01833.21|TIG|IPT/TIG domain|ENST00000371564|m.1689:660-748
ENSG00000102349	0.046366	0.167168	-1.65222	8.30908e-06	0.000533202	down	yes	0.0374474	0.0540254	0.0476253	0.170595	0.223368	0.10754	X	56232356	56291531	+	KLF8	protein_coding	GO:0000122|negative regulation of transcription by RNA polymerase II; GO:0006351|transcription, DNA-templated	GO:0005654|nucleoplasm; GO:0005829|cytosol; GO:0016235|aggresome	GO:0000978|RNA polymerase II proximal promoter sequence-specific DNA binding; GO:0001227|DNA-binding transcription repressor activity, RNA polymerase II-specific; GO:0046872|metal ion binding	ko:K09205|KLF8_12	--	9096	BAD92241.1	BAD92241.1 hypothetical protein DKFZp686O08126 variant, partial [Homo sapiens]	sp|O95600|KLF8_HUMAN	sp|O95600|KLF8_HUMAN Krueppel-like factor 8 OS=Homo sapiens GN=KLF8 PE=1 SV=2	_	_	_	_	_	PF00096.23|zf-C2H2|Zinc finger, C2H2 type|ENST00000468660|m.6678:334-356
ENSG00000103942	1.08515	2.72133	-1.31847	1.32415e-23	1.21085e-20	down	yes	1.13338	1.00441	1.11767	2.93179	2.83917	2.39303	15	82836946	82986153	-	HOMER2	protein_coding	GO:0010468|regulation of gene expression	GO:0005634|nucleus	GO:0046872|metal ion binding; GO:0051213|dioxygenase activity; GO:0071558|histone demethylase activity (H3-K27 specific)	--	--	10341	EHH14636.1	EHH14636.1 hypothetical protein EGK_00596, partial [Macaca mulatta]	sp|Q6B4Z3|UTY_PANTR	sp|Q6B4Z3|UTY_PANTR Histone demethylase UTY OS=Pan troglodytes GN=UTY PE=2 SV=1	9544.ENSMMUP00000040005	annotation not avaliable	_	KOG1226	_	_
ENSG00000104324	0.263227	0.668654	-1.31258	1.0655e-06	9.01114e-05	down	yes	0.24812	0.24802	0.293542	0.753199	0.650003	0.602761	8	96645242	97149654	+	CPQ	protein_coding	GO:0006508|proteolysis; GO:0006590|thyroid hormone generation; GO:0042246|tissue regeneration; GO:0043171|peptide catabolic process	GO:0005615|extracellular space; GO:0005737|cytoplasm; GO:0005764|lysosome; GO:0005783|endoplasmic reticulum; GO:0005794|Golgi apparatus; GO:0070062|extracellular exosome	GO:0004180|carboxypeptidase activity; GO:0042803|protein homodimerization activity; GO:0046872|metal ion binding; GO:0070573|metallodipeptidase activity	ko:K01302|CPQ	--	1932	NP_057218.1	NP_057218.1 carboxypeptidase Q preproprotein [Homo sapiens]	sp|Q9Y646|CBPQ_HUMAN	sp|Q9Y646|CBPQ_HUMAN Carboxypeptidase Q OS=Homo sapiens GN=CPQ PE=1 SV=1	9606.ENSP00000220763	Plasma glutamate carboxypeptidase Precursor (EC 3.4.17.-); Carboxypeptidase that may play an [...]	COG2234	KOG2195	_	PF04389.14|Peptidase_M28|Peptidase family M28|ENST00000220763|m.8390:270-456;PF01546.25|Peptidase_M20|Peptidase family M20/M25/M40|ENST00000220763|m.8390:297-345
ENSG00000104447	0.0999756	0.529719	-2.29503	3.03335e-16	1.53038e-13	down	yes	0.0827099	0.109486	0.107731	0.621858	0.578096	0.389202	8	115408496	115809673	-	TRPS1	protein_coding	GO:0000122|negative regulation of transcription by RNA polymerase II; GO:0001501|skeletal system development; GO:0006366|transcription by RNA polymerase II; GO:0006607|NLS-bearing protein import into nucleus; GO:0030154|cell differentiation; GO:0032330|regulation of chondrocyte differentiation; GO:0051291|protein heterooligomerization	GO:0000790|nuclear chromatin; GO:0005634|nucleus; GO:0005654|nucleoplasm; GO:0005667|transcription factor complex; GO:0032991|protein-containing complex	GO:0000977|RNA polymerase II regulatory region sequence-specific DNA binding; GO:0001085|RNA polymerase II transcription factor binding; GO:0001227|DNA-binding transcription repressor activity, RNA polymerase II-specific; GO:0001228|DNA-binding transcription activator activity, RNA polymerase II-specific; GO:0003682|chromatin binding; GO:0003700|DNA-binding transcription factor activity; GO:00082…	--	--	9964	NP_054831.2	NP_054831.2 zinc finger transcription factor Trps1 isoform 1 [Homo sapiens]	sp|Q9UHF7|TRPS1_HUMAN	sp|Q9UHF7|TRPS1_HUMAN Zinc finger transcription factor Trps1 OS=Homo sapiens GN=TRPS1 PE=1 SV=2	9606.ENSP00000379065	trichorhinophalangeal syndrome I; Transcriptional repressor. May act to restrict expression [...]	COG5641	KOG1601	_	PF00320.24|GATA|GATA zinc finger|ENST00000395715|m.588:909-942
ENSG00000105290	0.332555	0.910299	-1.42577	1.37595e-08	1.88145e-06	down	yes	0.359173	0.314928	0.323562	1.02057	0.954866	0.755464	19	35867899	35879792	+	APLP1	protein_coding	GO:0006897|endocytosis; GO:0006915|apoptotic process; GO:0007155|cell adhesion; GO:0007193|adenylate cyclase-inhibiting G protein-coupled receptor signaling pathway; GO:0007399|nervous system development; GO:0009887|animal organ morphogenesis; GO:0071874|cellular response to norepinephrine stimulus	GO:0005604|basement membrane; GO:0005886|plasma membrane; GO:0016021|integral component of membrane; GO:0048471|perinuclear region of cytoplasm	GO:0008201|heparin binding; GO:0031694|alpha-2A adrenergic receptor binding; GO:0031695|alpha-2B adrenergic receptor binding; GO:0031696|alpha-2C adrenergic receptor binding; GO:0042802|identical protein binding; GO:0046914|transition metal ion binding	ko:K05639|APLP1	--	2370	NP_001019978.1	NP_001019978.1 amyloid-like protein 1 isoform 1 precursor [Homo sapiens]	sp|P51693|APLP1_HUMAN	sp|P51693|APLP1_HUMAN Amyloid-like protein 1 OS=Homo sapiens GN=APLP1 PE=1 SV=3	9606.ENSP00000221891	amyloid beta (A4) precursor-like protein 1; May play a role in postsynaptic function. The C- [...]	_	KOG3540	_	PF12925.4|APP_E2|E2 domain of amyloid precursor protein|ENST00000221891|m.1170:286-467;PF02177.13|APP_N|Amyloid A4 N-terminal heparin-binding|ENST00000221891|m.1170:54-154;PF12924.4|APP_Cu_bd|Copper-binding of amyloid precursor, CuBD|ENST00000221891|m.1170:155-211;PF10515.6|APP_amyloid|beta-amyloid precursor protein C-terminus|ENST00000221891|m.1170:597-648
ENSG00000107105	0.0524641	0.381733	-2.64877	2.52285e-10	5.27312e-08	down	yes	0.0309123	0.0784296	0.0480505	0.310387	0.385399	0.449412	9	23690104	23826337	-	ELAVL2	protein_coding	GO:0000398|mRNA splicing, via spliceosome; GO:0006355|regulation of transcription, DNA-templated	GO:0005654|nucleoplasm	GO:0003723|RNA binding; GO:0003730|mRNA 3'-UTR binding	ko:K13208|ELAVL2_3_4	--	3983	BAD92531.1	BAD92531.1 ELAV (embryonic lethal, abnormal vision, Drosophila)-like 2 (Hu antigen B) variant, partial [Homo sapiens]	sp|Q12926|ELAV2_HUMAN	sp|Q12926|ELAV2_HUMAN ELAV-like protein 2 OS=Homo sapiens GN=ELAVL2 PE=1 SV=2	_	_	_	_	_	PF00076.19|RRM_1|RNA recognition motif. (a.k.a. RRM, RBD, or RNP domain)|ENST00000397312|m.3904:41-111;PF00076.19|RRM_1|RNA recognition motif. (a.k.a. RRM, RBD, or RNP domain)|ENST00000397312|m.3904:127-193;PF00076.19|RRM_1|RNA recognition motif. (a.k.a. RRM, RBD, or RNP domain)|ENST00000397312|m.3904:278-347;PF13893.3|RRM_5|RNA recognition motif. (a.k.a. RRM, RBD, or RNP domain)|ENST00000397312|…
ENSG00000107957	1.31147	2.75131	-1.06321	0.000139481	0.00620287	down	yes	1.18325	1.11129	1.63988	2.21306	3.80515	2.23573	10	103594027	103855584	-	SH3PXD2A	protein_coding	GO:0006801|superoxide metabolic process; GO:0030198|extracellular matrix organization; GO:0055114|oxidation-reduction process; GO:0071800|podosome assembly; GO:0072675|osteoclast fusion	GO:0002102|podosome; GO:0005829|cytosol; GO:0030054|cell junction; GO:0042995|cell projection	GO:0016176|superoxide-generating NADPH oxidase activator activity; GO:0035091|phosphatidylinositol binding	--	--	11501	Q5TCZ1.1	Q5TCZ1.1 RecName: Full=SH3 and PX domain-containing protein 2A; AltName: Full=Adapter protein TKS5; AltName: Full=Five SH3 domain-containing protein; AltName: Full=SH3 multiple domains protein 1; AltName: Full=Tyrosine kinase substrate with five SH3 domains	sp|Q5TCZ1|SPD2A_HUMAN	sp|Q5TCZ1|SPD2A_HUMAN SH3 and PX domain-containing protein 2A OS=Homo sapiens GN=SH3PXD2A PE=1 SV=1	_	_	_	_	_	PF00018.25|SH3_1|SH3 domain|ENST00000369774|m.9265:175-217;PF00018.25|SH3_1|SH3 domain|ENST00000369774|m.9265:276-317;PF00018.25|SH3_1|SH3 domain|ENST00000369774|m.9265:461-499;PF00018.25|SH3_1|SH3 domain|ENST00000369774|m.9265:850-891;PF14604.3|SH3_9|Variant SH3 domain|ENST00000369774|m.9265:173-221;PF14604.3|SH3_9|Variant SH3 domain|ENST00000369774|m.9265:274-321;PF07653.14|SH3_2|Variant SH3 do…
ENSG00000112667	3.73939	10.1485	-1.43796	0.00106981	0.029976	down	yes	2.37315	2.45311	6.3919	13.3802	8.7465	8.31878	6	43225629	43229481	-	DNPH1	protein_coding	GO:0006195|purine nucleotide catabolic process; GO:0008283|cell population proliferation; GO:0009159|deoxyribonucleoside monophosphate catabolic process; GO:0030307|positive regulation of cell growth; GO:0030855|epithelial cell differentiation	GO:0005634|nucleus; GO:0005829|cytosol; GO:0070062|extracellular exosome	GO:0042802|identical protein binding; GO:0042803|protein homodimerization activity; GO:0050144|nucleoside deoxyribosyltransferase activity; GO:0070694|deoxyribonucleoside 5'-monophosphate N-glycosidase activity	--	--	834	PNI77399.1	PNI77399.1 DNPH1 isoform 2, partial [Pan troglodytes]	sp|O43598|DNPH1_HUMAN	sp|O43598|DNPH1_HUMAN 2'-deoxynucleoside 5'-phosphate N-hydrolase 1 OS=Homo sapiens GN=DNPH1 PE=1 SV=1	9606.ENSP00000230431	Deoxyribonucleoside 5'-monophosphate N-glycosidase (EC 3.2.2.-)(c-Myc-responsive protein Rcl [...]	_	_	NOG08389	PF05014.12|Nuc_deoxyrib_tr|Nucleoside 2-deoxyribosyltransferase|ENST00000509253|m.4729:137-189
ENSG00000114948	0.251433	0.660687	-1.3592	2.93386e-09	4.58233e-07	down	yes	0.253481	0.217757	0.283061	0.755276	0.58762	0.639164	2	206443532	206621127	+	ADAM23	protein_coding	GO:0007155|cell adhesion; GO:0007417|central nervous system development; GO:1990830|cellular response to leukemia inhibitory factor	GO:0005576|extracellular region; GO:0005886|plasma membrane; GO:0005887|integral component of plasma membrane	GO:0004222|metalloendopeptidase activity; GO:0005178|integrin binding; GO:0008237|metallopeptidase activity	ko:K06837|ADAM23	--	6334	NP_003803.1	NP_003803.1 disintegrin and metalloproteinase domain-containing protein 23 preproprotein [Homo sapiens]	sp|O75077|ADA23_HUMAN	sp|O75077|ADA23_HUMAN Disintegrin and metalloproteinase domain-containing protein 23 OS=Homo sapiens GN=ADAM23 PE=1 SV=1	9598.ENSPTRP00000048819	ADAM metallopeptidase domain 23	_	KOG3607	_	PF01421.16|Reprolysin|Reprolysin (M12B) family zinc metalloprotease|ENST00000264377|m.2704:299-496;PF01562.16|Pep_M12B_propep|Reprolysin family propeptide|ENST00000264377|m.2704:133-249;PF08516.9|ADAM_CR|ADAM cysteine-rich|ENST00000264377|m.2704:588-704;PF00200.20|Disintegrin|Disintegrin|ENST00000264377|m.2704:511-582;PF13688.3|Reprolysin_5|Metallo-peptidase family M12|ENST00000264377|m.2704:302-…
ENSG00000116106	0.174958	0.381192	-1.08068	8.94406e-05	0.00416753	down	yes	0.16827	0.166377	0.190227	0.463463	0.385645	0.29447	2	221418027	221574202	-	EPHA4	protein_coding	GO:0007155|cell adhesion; GO:0007628|adult walking behavior; GO:0008045|motor neuron axon guidance; GO:0008347|glial cell migration; GO:0010977|negative regulation of neuron projection development; GO:0018108|peptidyl-tyrosine phosphorylation; GO:0021957|corticospinal tract morphogenesis; GO:0043087|regulation of GTPase activity; GO:0043507|positive regulation of JUN kinase activity; GO:0046777|p…	GO:0005737|cytoplasm; GO:0005741|mitochondrial outer membrane; GO:0005783|endoplasmic reticulum; GO:0005794|Golgi apparatus; GO:0005886|plasma membrane; GO:0005887|integral component of plasma membrane; GO:0009986|cell surface; GO:0014069|postsynaptic density; GO:0030054|cell junction; GO:0030175|filopodium; GO:0030424|axon; GO:0030425|dendrite; GO:0031594|neuromuscular junction; GO:0031901|early…	GO:0004672|protein kinase activity; GO:0005004|GPI-linked ephrin receptor activity; GO:0005005|transmembrane-ephrin receptor activity; GO:0005524|ATP binding; GO:0016301|kinase activity; GO:0042731|PH domain binding; GO:0042802|identical protein binding; GO:0046875|ephrin receptor binding; GO:0097161|DH domain binding; GO:1990782|protein tyrosine kinase binding	ko:K05105|EPHA4,SEK,TYRO1	ko04360|Axon guidance	6362	NP_004429.1	NP_004429.1 ephrin type-A receptor 4 isoform a precursor [Homo sapiens]	sp|P54764|EPHA4_HUMAN	sp|P54764|EPHA4_HUMAN Ephrin type-A receptor 4 OS=Homo sapiens GN=EPHA4 PE=1 SV=1	_	_	_	_	_	PF07714.14|Pkinase_Tyr|Protein tyrosine kinase|ENST00000281821|m.4079:621-878;PF01404.16|Ephrin_lbd|Ephrin receptor ligand binding domain|ENST00000281821|m.4079:31-204;PF00069.22|Pkinase|Protein kinase domain|ENST00000281821|m.4079:623-876;PF00041.18|fn3|Fibronectin type III domain|ENST00000281821|m.4079:330-420;PF00041.18|fn3|Fibronectin type III domain|ENST00000281821|m.4079:445-525;PF14575.3|E…
ENSG00000116667	0.23207	0.796488	-1.73623	4.67663e-25	4.88742e-22	down	yes	0.205567	0.267937	0.222706	0.770205	0.824148	0.795112	1	184387029	184629019	+	C1orf21	protein_coding	--	--	--	--	--	10293	NP_110433.1	NP_110433.1 uncharacterized protein C1orf21 [Homo sapiens]	sp|Q9H246|CA021_HUMAN	sp|Q9H246|CA021_HUMAN Uncharacterized protein C1orf21 OS=Homo sapiens GN=C1orf21 PE=1 SV=1	_	_	_	_	_	PF15389.3|DUF4612|Domain of unknown function (DUF4612)|ENST00000235307|m.7688:2-118
ENSG00000117602	1.83093	3.83017	-1.06074	1.06457e-06	9.01114e-05	down	yes	2.1091	1.52154	1.86214	3.92068	4.60033	2.96949	1	24502351	24541040	+	RCAN3	protein_coding	GO:0009653|anatomical structure morphogenesis; GO:0019722|calcium-mediated signaling; GO:0070884|regulation of calcineurin-NFAT signaling cascade	GO:0005737|cytoplasm	GO:0003723|RNA binding; GO:0008597|calcium-dependent protein serine/threonine phosphatase regulator activity; GO:0031013|troponin I binding	ko:K17905|RCAN3	--	6863	NP_038469.1	NP_038469.1 calcipressin-3 isoform 1 [Homo sapiens]	sp|Q9UKA8|RCAN3_HUMAN	sp|Q9UKA8|RCAN3_HUMAN Calcipressin-3 OS=Homo sapiens GN=RCAN3 PE=1 SV=1	_	_	_	_	_	PF04847.9|Calcipressin|Calcipressin|ENST00000374395|m.4073:57-225
ENSG00000124225	7.70705	20.4518	-1.40681	6.38306e-08	7.5315e-06	down	yes	7.25217	7.01639	8.85259	26.5342	21.2277	13.5937	20	57648392	57711536	-	PMEPA1	protein_coding	GO:0010991|negative regulation of SMAD protein complex assembly; GO:0030512|negative regulation of transforming growth factor beta receptor signaling pathway; GO:0030521|androgen receptor signaling pathway; GO:0060394|negative regulation of pathway-restricted SMAD protein phosphorylation	GO:0000139|Golgi membrane; GO:0005886|plasma membrane; GO:0010008|endosome membrane; GO:0016021|integral component of membrane; GO:0031901|early endosome membrane; GO:0043231|intracellular membrane-bounded organelle	GO:0050699|WW domain binding; GO:0070412|R-SMAD binding	--	--	4954	XP_015004208.1	XP_015004208.1 PREDICTED: protein TMEPAI [Macaca mulatta]	sp|Q969W9|PMEPA_HUMAN	sp|Q969W9|PMEPA_HUMAN Protein TMEPAI OS=Homo sapiens GN=PMEPA1 PE=1 SV=1	9606.ENSP00000345826	prostate transmembrane protein, androgen induced 1; Involved in down-regulation of the andro [...]	_	_	NOG27420	_
ENSG00000128805	0.218253	1.195	-2.40033	1.60221e-26	2.13108e-23	down	yes	0.219833	0.202978	0.231949	1.38979	0.976787	1.21842	10	48446036	48656265	-	ARHGAP22	protein_coding	GO:0001525|angiogenesis; GO:0006351|transcription, DNA-templated; GO:0006355|regulation of transcription, DNA-templated; GO:0007165|signal transduction; GO:0030154|cell differentiation; GO:0051056|regulation of small GTPase mediated signal transduction	GO:0005634|nucleus; GO:0005829|cytosol; GO:0005925|focal adhesion	GO:0005096|GTPase activator activity	ko:K20642|ARHGAP22_24_25	--	2764	NP_067049.2	NP_067049.2 rho GTPase-activating protein 22 isoform 3 [Homo sapiens]	sp|Q7Z5H3|RHG22_HUMAN	sp|Q7Z5H3|RHG22_HUMAN Rho GTPase-activating protein 22 OS=Homo sapiens GN=ARHGAP22 PE=1 SV=1	9606.ENSP00000249601	Rho GTPase activating protein 22; Rho GTPase-activating protein involved in the signal trans [...]	_	KOG4270	_	PF00169.26|PH|PH domain|ENST00000460425|m.5013:44-150;PF00620.24|RhoGAP|RhoGAP domain|ENST00000460425|m.5013:179-251
ENSG00000129473	1.20969	4.05563	-1.73697	0.000872759	0.0253891	down	yes	1.29672	0.852507	1.47984	1.6756	2.85057	7.64071	14	23298790	23311751	+	BCL2L2	protein_coding	GO:0007283|spermatogenesis; GO:0008630|intrinsic apoptotic signaling pathway in response to DNA damage; GO:0043066|negative regulation of apoptotic process; GO:0060011|Sertoli cell proliferation; GO:0097192|extrinsic apoptotic signaling pathway in absence of ligand; GO:2001243|negative regulation of intrinsic apoptotic signaling pathway	GO:0005741|mitochondrial outer membrane; GO:0005829|cytosol; GO:0070062|extracellular exosome; GO:0097136|Bcl-2 family protein complex	GO:0042802|identical protein binding; GO:0042803|protein homodimerization activity; GO:0046982|protein heterodimerization activity; GO:0051400|BH domain binding; GO:0097718|disordered domain specific binding	ko:K02163|BCLW	ko05206|MicroRNAs in cancer	3568	XP_012322510.1	XP_012322510.1 bcl-2-like protein 2 isoform X1 [Aotus nancymaae]	sp|Q92843|B2CL2_HUMAN	sp|Q92843|B2CL2_HUMAN Bcl-2-like protein 2 OS=Homo sapiens GN=BCL2L2 PE=1 SV=2	_	_	_	_	_	PF00452.16|Bcl-2|Apoptosis regulator proteins, Bcl-2 family|ENST00000678311|m.4220:46-144;PF02180.14|BH4|Bcl-2 homology region 4|ENST00000678311|m.4220:7-30
ENSG00000132429	1.74499	3.65924	-1.06402	5.17515e-07	4.79225e-05	down	yes	2.02967	1.75771	1.44761	3.32373	4.32375	3.33026	6	105157900	105180014	-	POPDC3	protein_coding	GO:0042391|regulation of membrane potential	GO:0016021|integral component of membrane	GO:0030552|cAMP binding	--	--	1879	NP_071756.2	NP_071756.2 popeye domain-containing protein 3 [Homo sapiens]	sp|Q9HBV1|POPD3_HUMAN	sp|Q9HBV1|POPD3_HUMAN Popeye domain-containing protein 3 OS=Homo sapiens GN=POPDC3 PE=2 SV=2	_	_	_	_	_	PF04831.10|Popeye|Popeye protein conserved region|ENST00000254765|m.7208:26-248
ENSG00000132688	0.225058	0.574846	-1.31504	6.88277e-06	0.000451577	down	yes	0.303197	0.170355	0.201623	0.624791	0.527383	0.572363	1	156668763	156677407	-	NES	protein_coding	GO:0000086|G2/M transition of mitotic cell cycle; GO:0007417|central nervous system development; GO:0007420|brain development; GO:0030844|positive regulation of intermediate filament depolymerization; GO:0031076|embryonic camera-type eye development; GO:0032091|negative regulation of protein binding; GO:0043086|negative regulation of catalytic activity; GO:0043524|negative regulation of neuron ap…	GO:0005737|cytoplasm; GO:0005882|intermediate filament; GO:0031012|extracellular matrix; GO:0045111|intermediate filament cytoskeleton	GO:0005198|structural molecule activity; GO:0019215|intermediate filament binding	ko:K07609|NES	--	5568	NP_006608.1	NP_006608.1 nestin [Homo sapiens]	sp|P48681|NEST_HUMAN	sp|P48681|NEST_HUMAN Nestin OS=Homo sapiens GN=NES PE=1 SV=2	9606.ENSP00000357206	nestin; May play a role in the trafficking and distribution of IF proteins and potentially o [...]	_	_	NOG131606	PF00038.18|Filament|Intermediate filament protein|ENST00000368223|m.5118:55-202;PF00038.18|Filament|Intermediate filament protein|ENST00000368223|m.5118:239-359
ENSG00000133216	0.726667	1.65063	-1.17264	1.30164e-05	0.000783626	down	yes	0.736304	0.869644	0.574054	1.94566	1.87321	1.13301	1	22710839	22921500	+	EPHB2	protein_coding	GO:0001525|angiogenesis; GO:0001655|urogenital system development; GO:0001933|negative regulation of protein phosphorylation; GO:0007399|nervous system development; GO:0007411|axon guidance; GO:0007413|axonal fasciculation; GO:0007611|learning or memory; GO:0007612|learning; GO:0010628|positive regulation of gene expression; GO:0016310|phosphorylation; GO:0018108|peptidyl-tyrosine phosphorylation…	GO:0005576|extracellular region; GO:0005634|nucleus; GO:0005829|cytosol; GO:0005886|plasma membrane; GO:0005887|integral component of plasma membrane; GO:0030424|axon; GO:0030425|dendrite; GO:0043025|neuronal cell body; GO:0098794|postsynapse	GO:0001540|amyloid-beta binding; GO:0004713|protein tyrosine kinase activity; GO:0005005|transmembrane-ephrin receptor activity; GO:0005102|signaling receptor binding; GO:0005524|ATP binding; GO:0008046|axon guidance receptor activity; GO:0042802|identical protein binding; GO:0044877|protein-containing complex binding	ko:K05111|EPHB2,ERK,DRT	ko04360|Axon guidance	11035	NP_001296122.1	NP_001296122.1 ephrin type-B receptor 2 isoform 4 precursor [Homo sapiens]	sp|P29323|EPHB2_HUMAN	sp|P29323|EPHB2_HUMAN Ephrin type-B receptor 2 OS=Homo sapiens GN=EPHB2 PE=1 SV=5	9598.ENSPTRP00000052704	EPH receptor B2	COG0515	KOG0196	_	PF07714.14|Pkinase_Tyr|Protein tyrosine kinase|ENST00000374630|m.3797:670-928;PF01404.16|Ephrin_lbd|Ephrin receptor ligand binding domain|ENST00000374630|m.3797:69-245;PF00069.22|Pkinase|Protein kinase domain|ENST00000374630|m.3797:671-926;PF00041.18|fn3|Fibronectin type III domain|ENST00000374630|m.3797:374-469;PF00041.18|fn3|Fibronectin type III domain|ENST00000374630|m.3797:485-568;PF14575.3|E…
ENSG00000134762	0.118604	0.306704	-1.3002	0.00013437	0.00603057	down	yes	0.17284	0.095482	0.0874894	0.302197	0.284543	0.333374	18	30989365	31042815	-	DSC3	protein_coding	GO:0007155|cell adhesion; GO:0007156|homophilic cell adhesion via plasma membrane adhesion molecules; GO:0031424|keratinization; GO:0050821|protein stabilization; GO:0070268|cornification	GO:0001533|cornified envelope; GO:0005886|plasma membrane; GO:0005911|cell-cell junction; GO:0016020|membrane; GO:0016021|integral component of membrane; GO:0030054|cell junction; GO:0030057|desmosome	GO:0005509|calcium ion binding; GO:0045295|gamma-catenin binding	ko:K07602|DSC3	--	7583	NP_001932.2	NP_001932.2 desmocollin-3 isoform Dsc3a preproprotein [Homo sapiens]	sp|Q14574|DSC3_HUMAN	sp|Q14574|DSC3_HUMAN Desmocollin-3 OS=Homo sapiens GN=DSC3 PE=1 SV=3	9606.ENSP00000353608	desmocollin 3; Component of intercellular desmosome junctions. Involved in the interaction o [...]	_	KOG3594	_	PF00028.14|Cadherin|Cadherin domain|ENST00000360428|m.576:169-253;PF00028.14|Cadherin|Cadherin domain|ENST00000360428|m.576:275-372;PF00028.14|Cadherin|Cadherin domain|ENST00000360428|m.576:387-467;PF00028.14|Cadherin|Cadherin domain|ENST00000360428|m.576:505-595;PF08758.8|Cadherin_pro|Cadherin prodomain like|ENST00000360428|m.576:59-139;PF01049.14|Cadherin_C|Cadherin cytoplasmic region|ENST00000…
ENSG00000135324	0.285171	0.784943	-1.4293	0.000352551	0.0128954	down	yes	0.204467	0.388381	0.262666	0.611761	0.992411	0.750656	6	84033772	84090881	+	MRAP2	protein_coding	GO:0006112|energy reserve metabolic process; GO:0007631|feeding behavior; GO:0034394|protein localization to cell surface; GO:0097009|energy homeostasis	GO:0005783|endoplasmic reticulum; GO:0005789|endoplasmic reticulum membrane; GO:0005886|plasma membrane; GO:0016021|integral component of membrane	GO:0031780|corticotropin hormone receptor binding; GO:0031781|type 3 melanocortin receptor binding; GO:0031782|type 4 melanocortin receptor binding; GO:0031783|type 5 melanocortin receptor binding; GO:0042802|identical protein binding; GO:0070996|type 1 melanocortin receptor binding	--	--	2137	NP_612418.2	NP_612418.2 melanocortin-2 receptor accessory protein 2 isoform 1 [Homo sapiens]	sp|Q96G30|MRAP2_HUMAN	sp|Q96G30|MRAP2_HUMAN Melanocortin-2 receptor accessory protein 2 OS=Homo sapiens GN=MRAP2 PE=1 SV=2	9606.ENSP00000257776	melanocortin 2 receptor accessory protein 2	_	_	NOG28333	PF15183.3|MRAP|Melanocortin-2 receptor accessory protein family|ENST00000257776|m.6355:53-138
ENSG00000136928	0.649324	1.7397	-1.40805	2.69641e-09	4.3353e-07	down	yes	0.735699	0.716925	0.495347	1.42732	1.69164	2.10013	9	98288109	98708935	-	GABBR2	protein_coding	GO:0007186|G protein-coupled receptor signaling pathway; GO:0007194|negative regulation of adenylate cyclase activity; GO:0007214|gamma-aminobutyric acid signaling pathway; GO:0007268|chemical synaptic transmission	GO:0005737|cytoplasm; GO:0005886|plasma membrane; GO:0005887|integral component of plasma membrane; GO:0030054|cell junction; GO:0038039|G protein-coupled receptor heterodimeric complex; GO:0043005|neuron projection; GO:0045211|postsynaptic membrane; GO:1902710|GABA receptor complex	GO:0004965|G protein-coupled GABA receptor activity; GO:0046982|protein heterodimerization activity	ko:K04615|GABBR	ko04024|cAMP signaling pathway; ko04080|Neuroactive ligand-receptor interaction; ko04727|GABAergic synapse; ko04742|Taste transduction; ko04915|Estrogen signaling pathway; ko05032|Morphine addiction	5499	NP_005449.5	NP_005449.5 gamma-aminobutyric acid type B receptor subunit 2 precursor [Homo sapiens]	sp|O75899|GABR2_HUMAN	sp|O75899|GABR2_HUMAN Gamma-aminobutyric acid type B receptor subunit 2 OS=Homo sapiens GN=GABBR2 PE=1 SV=1	9606.ENSP00000259455	gamma-aminobutyric acid (GABA) B receptor, 2; Receptor for GABA. The activity of this recept [...]	_	KOG1055	_	PF00003.19|7tm_3|7 transmembrane sweet-taste receptor of 3 GCPR|ENST00000259455|m.7392:494-745;PF01094.25|ANF_receptor|Receptor family ligand binding region|ENST00000259455|m.7392:77-432;PF13458.3|Peripla_BP_6|Periplasmic binding protein|ENST00000259455|m.7392:72-431
ENSG00000136999	0.595368	1.72314	-1.51751	2.31611e-06	0.00017558	down	yes	0.471076	0.662234	0.652794	1.9666	2.03275	1.17008	8	119416446	119424434	+	CCN3	protein_coding	GO:0001525|angiogenesis; GO:0002062|chondrocyte differentiation; GO:0007267|cell-cell signaling; GO:0010468|regulation of gene expression; GO:0010761|fibroblast migration; GO:0010832|negative regulation of myotube differentiation; GO:0014909|smooth muscle cell migration; GO:0030308|negative regulation of cell growth; GO:0033627|cell adhesion mediated by integrin; GO:0035767|endothelial cell chemo…	GO:0005576|extracellular region; GO:0005615|extracellular space; GO:0005737|cytoplasm; GO:0005921|gap junction; GO:0030424|axon; GO:0030425|dendrite; GO:0031012|extracellular matrix; GO:0043025|neuronal cell body; GO:0043231|intracellular membrane-bounded organelle	GO:0005112|Notch binding; GO:0005178|integrin binding; GO:0005520|insulin-like growth factor binding; GO:0008083|growth factor activity; GO:0008201|heparin binding	--	--	2463	XP_007999621.1	XP_007999621.1 PREDICTED: protein NOV homolog [Chlorocebus sabaeus]	sp|P48745|NOV_HUMAN	sp|P48745|NOV_HUMAN Protein NOV homolog OS=Homo sapiens GN=NOV PE=1 SV=1	9606.ENSP00000259526	nephroblastoma overexpressed gene; Immediate-early protein likely to play a role in cell gro [...]	_	_	NOG72934	PF00007.19|Cys_knot|Cystine-knot domain|ENST00000259526|m.674:291-376;PF00093.15|VWC|von Willebrand factor type C domain|ENST00000259526|m.674:139-202;PF00219.15|IGFBP|Insulin-like growth factor binding protein|ENST00000259526|m.674:64-118
ENSG00000143061	0.084897	0.258938	-1.50284	0.00046198	0.0159041	down	yes	0.110042	0.0384542	0.106195	0.230565	0.24565	0.300598	1	116574399	116667755	-	IGSF3	protein_coding	GO:0007166|cell surface receptor signaling pathway; GO:0032808|lacrimal gland development	GO:0005886|plasma membrane; GO:0009986|cell surface; GO:0016021|integral component of membrane	--	ko:K06522|IGSF2_3,CD101	--	7326	NP_001533.2	NP_001533.2 immunoglobulin superfamily member 3 isoform 1 precursor [Homo sapiens]	sp|O75054|IGSF3_HUMAN	sp|O75054|IGSF3_HUMAN Immunoglobulin superfamily member 3 OS=Homo sapiens GN=IGSF3 PE=2 SV=3	9606.ENSP00000321184	immunoglobulin superfamily, member 3	_	_	NOG41502	PF07686.14|V-set|Immunoglobulin V-set domain|ENST00000369483|m.1924:28-132;PF07686.14|V-set|Immunoglobulin V-set domain|ENST00000369483|m.1924:152-252;PF07686.14|V-set|Immunoglobulin V-set domain|ENST00000369483|m.1924:706-813;PF07686.14|V-set|Immunoglobulin V-set domain|ENST00000369483|m.1924:843-951
ENSG00000143384	11.1602	44.3096	-1.98829	1.63963e-28	2.6655e-25	down	yes	11.4181	11.125	10.9377	55.7125	39.5164	37.7001	1	150560895	150579738	-	MCL1	protein_coding	GO:0001709|cell fate determination; GO:0007275|multicellular organism development; GO:0008630|intrinsic apoptotic signaling pathway in response to DNA damage; GO:0008637|apoptotic mitochondrial changes; GO:0010507|negative regulation of autophagy; GO:0019725|cellular homeostasis; GO:0034097|response to cytokine; GO:0043066|negative regulation of apoptotic process; GO:0097192|extrinsic apoptotic s…	GO:0005634|nucleus; GO:0005654|nucleoplasm; GO:0005737|cytoplasm; GO:0005739|mitochondrion; GO:0005741|mitochondrial outer membrane; GO:0005759|mitochondrial matrix; GO:0005829|cytosol; GO:0016020|membrane; GO:0016021|integral component of membrane; GO:0097136|Bcl-2 family protein complex	GO:0008320|protein transmembrane transporter activity; GO:0042803|protein homodimerization activity; GO:0046982|protein heterodimerization activity; GO:0051434|BH3 domain binding	ko:K02539|MCL1	ko04151|PI3K-Akt signaling pathway; ko04210|Apoptosis; ko04630|Jak-STAT signaling pathway; ko05206|MicroRNAs in cancer	4550	NP_068779.1	NP_068779.1 induced myeloid leukemia cell differentiation protein Mcl-1 isoform 1 [Homo sapiens]	sp|Q07820|MCL1_HUMAN	sp|Q07820|MCL1_HUMAN Induced myeloid leukemia cell differentiation protein Mcl-1 OS=Homo sapiens GN=MCL1 PE=1 SV=3	9606.ENSP00000358022	myeloid cell leukemia sequence 1 (BCL2-related); Involved in the regulation of apoptosis ver [...]	_	KOG4728	_	PF00452.16|Bcl-2|Apoptosis regulator proteins, Bcl-2 family|ENST00000464132|m.3052:1-82
ENSG00000151136	0.0499398	0.414776	-2.82512	9.66503e-21	6.42768e-18	down	yes	0.0451618	0.0479301	0.0567274	0.47026	0.344457	0.429611	12	107318421	107659642	+	BTBD11	protein_coding	GO:0006511|ubiquitin-dependent protein catabolic process; GO:0030162|regulation of proteolysis; GO:0043161|proteasome-mediated ubiquitin-dependent protein catabolic process; GO:0060395|SMAD protein signal transduction	GO:0005737|cytoplasm; GO:0016021|integral component of membrane; GO:0019005|SCF ubiquitin ligase complex	GO:0031625|ubiquitin protein ligase binding; GO:0046982|protein heterodimerization activity	ko:K10483|BTBD11	--	5746	XP_004053870.1	XP_004053870.1 PREDICTED: ankyrin repeat and BTB/POZ domain-containing protein BTBD11 isoform X1 [Gorilla gorilla gorilla]	sp|A6QL63|BTBDB_HUMAN	sp|A6QL63|BTBDB_HUMAN Ankyrin repeat and BTB/POZ domain-containing protein BTBD11 OS=Homo sapiens GN=BTBD11 PE=2 SV=3	_	_	_	_	_	PF00651.28|BTB|BTB/POZ domain|ENST00000280758|m.6056:916-1020;PF12796.4|Ank_2|Ankyrin repeats (3 copies)|ENST00000280758|m.6056:649-714;PF13606.3|Ank_3|Ankyrin repeat|ENST00000280758|m.6056:604-631;PF13606.3|Ank_3|Ankyrin repeat|ENST00000280758|m.6056:689-715;PF00023.27|Ank|Ankyrin repeat|ENST00000280758|m.6056:604-632;PF13637.3|Ank_4|Ankyrin repeats (many copies)|ENST00000280758|m.6056:604-670
ENSG00000154553	0.036707	0.152637	-1.79995	0.00107152	0.029976	down	yes	0.0418733	0.0184192	0.0498284	0.17703	0.212054	0.0688273	4	185500660	185535507	-	PDLIM3	protein_coding	GO:0007015|actin filament organization; GO:0007507|heart development	GO:0005829|cytosol; GO:0015629|actin cytoskeleton; GO:0030018|Z disc	GO:0008092|cytoskeletal protein binding; GO:0008307|structural constituent of muscle; GO:0046872|metal ion binding	--	--	5137	XP_005556497.1	XP_005556497.1 PREDICTED: PDZ and LIM domain protein 3 isoform X1 [Macaca fascicularis]	sp|Q53GG5|PDLI3_HUMAN	sp|Q53GG5|PDLI3_HUMAN PDZ and LIM domain protein 3 OS=Homo sapiens GN=PDLIM3 PE=1 SV=1	9544.ENSMMUP00000020210	PDZ and LIM domain 3	_	KOG1703	_	PF00412.19|LIM|LIM domain|ENST00000514142|m.5289:59-109
ENSG00000155366	16.6787	33.7666	-1.01715	1.24513e-19	7.28699e-17	down	yes	18.3197	15.73	15.9864	36.3645	33.6929	31.2423	1	112701127	112707434	-	RHOC	protein_coding	GO:0000281|mitotic cytokinesis; GO:0007264|small GTPase mediated signal transduction; GO:0032464|positive regulation of protein homooligomerization; GO:0043123|positive regulation of I-kappaB kinase/NF-kappaB signaling; GO:0043297|apical junction assembly; GO:0044319|wound healing, spreading of cells; GO:0060193|positive regulation of lipase activity; GO:1902766|skeletal muscle satellite cell mig…	GO:0005634|nucleus; GO:0005886|plasma membrane; GO:0032154|cleavage furrow; GO:0032420|stereocilium; GO:0070062|extracellular exosome	GO:0003924|GTPase activity; GO:0005525|GTP binding	ko:K07857|RHOC	--	2199	EAW56537.1	EAW56537.1 hCG2043376, isoform CRA_c [Homo sapiens]	sp|Q1RMJ6|RHOC_BOVIN	sp|Q1RMJ6|RHOC_BOVIN Rho-related GTP-binding protein RhoC OS=Bos taurus GN=RHOC PE=2 SV=1	9615.ENSCAFP00000019762	ras homolog gene family, member C	COG1100	KOG0393	_	PF00071.19|Ras|Ras family|ENST00000285735|m.1578:7-177;PF08477.10|Roc|Ras of Complex, Roc, domain of DAPkinase|ENST00000285735|m.1578:7-120;PF00025.18|Arf|ADP-ribosylation factor family|ENST00000285735|m.1578:7-172
ENSG00000157214	0.112327	0.260964	-1.14736	0.00158426	0.0408807	down	yes	0.0842733	0.152288	0.100419	0.182958	0.285971	0.313962	7	90167590	90238137	+	STEAP2	protein_coding	GO:0006893|Golgi to plasma membrane transport; GO:0006897|endocytosis; GO:0009725|response to hormone; GO:0015677|copper ion import; GO:0045055|regulated exocytosis; GO:0055072|iron ion homeostasis; GO:0098706|iron ion import across cell outer membrane	GO:0005769|early endosome; GO:0005829|cytosol; GO:0005886|plasma membrane; GO:0005887|integral component of plasma membrane; GO:0010008|endosome membrane; GO:0030140|trans-Golgi network transport vesicle; GO:0030173|integral component of Golgi membrane	GO:0005215|transporter activity; GO:0008823|cupric reductase activity; GO:0046872|metal ion binding; GO:0052851|ferric-chelate reductase (NADPH) activity	ko:K14738|STEAP2	ko04978|Mineral absorption	6984	XP_012306280.2	XP_012306280.2 metalloreductase STEAP2 [Aotus nancymaae]	sp|Q8NFT2|STEA2_HUMAN	sp|Q8NFT2|STEA2_HUMAN Metalloreductase STEAP2 OS=Homo sapiens GN=STEAP2 PE=1 SV=3	9606.ENSP00000287908	six transmembrane epithelial antigen of the prostate 2; Metalloreductase that has the abilit [...]	COG2085	_	_	PF03807.14|F420_oxidored|NADP oxidoreductase coenzyme F420-dependent|ENST00000394621|m.6846:32-118;PF01794.16|Ferric_reduct|Ferric reductase like transmembrane component|ENST00000394621|m.6846:260-404
ENSG00000158352	0.264163	0.573506	-1.08971	1.316e-07	1.42625e-05	down	yes	0.285151	0.253001	0.254338	0.621667	0.652315	0.446537	X	50586796	50814302	-	SHROOM4	protein_coding	GO:0007015|actin filament organization; GO:0007420|brain development; GO:0030036|actin cytoskeleton organization; GO:0050890|cognition	GO:0001725|stress fiber; GO:0005737|cytoplasm; GO:0009898|cytoplasmic side of plasma membrane; GO:0009925|basal plasma membrane; GO:0016324|apical plasma membrane; GO:0016460|myosin II complex; GO:0030864|cortical actin cytoskeleton	GO:0051015|actin filament binding	ko:K18625|SHROOM	--	14557	NP_065768.2	NP_065768.2 protein Shroom4 [Homo sapiens]	sp|Q9ULL8|SHRM4_HUMAN	sp|Q9ULL8|SHRM4_HUMAN Protein Shroom4 OS=Homo sapiens GN=SHROOM4 PE=1 SV=3	9606.ENSP00000289292	shroom family member 4; Probable regulator of cytoskeletal architecture that plays an import [...]	_	KOG1703	NOG72784;NOG80303	PF08687.8|ASD2|Apx/Shroom domain ASD2|ENST00000376020|m.6216:1250-1486
ENSG00000158966	0.425982	0.964192	-1.15994	1.58215e-11	4.2088e-09	down	yes	0.444062	0.408619	0.425264	0.899329	1.0886	0.904648	1	64470129	64693058	+	CACHD1	protein_coding	GO:0006816|calcium ion transport	GO:0016021|integral component of membrane	--	--	--	5933	NP_065976.3	NP_065976.3 VWFA and cache domain-containing protein 1 isoform 1 precursor [Homo sapiens]	sp|Q5VU97|CAHD1_HUMAN	sp|Q5VU97|CAHD1_HUMAN VWFA and cache domain-containing protein 1 OS=Homo sapiens GN=CACHD1 PE=2 SV=2	9598.ENSPTRP00000001421	PREDICTED: Pan troglodytes similar to Cache domain containing 1 (LOC469343), mRNA	_	KOG2353	_	PF08399.8|VWA_N|VWA N-terminal|ENST00000651257|m.9189:89-204;PF00092.25|VWA|von Willebrand factor type A domain|ENST00000651257|m.9189:229-394
ENSG00000160145	0.0833643	0.188559	-1.08862	1.06608e-09	1.8842e-07	down	yes	0.0843053	0.0770547	0.0887328	0.203679	0.161009	0.200989	3	124033369	124726325	+	KALRN	protein_coding	GO:0001662|behavioral fear response; GO:0006468|protein phosphorylation; GO:0007165|signal transduction; GO:0007266|Rho protein signal transduction; GO:0007399|nervous system development; GO:0007528|neuromuscular junction development; GO:0007595|lactation; GO:0007613|memory; GO:0008344|adult locomotory behavior; GO:0009612|response to mechanical stimulus; GO:0014909|smooth muscle cell migration; …	GO:0005654|nucleoplasm; GO:0005829|cytosol; GO:0014069|postsynaptic density; GO:0015629|actin cytoskeleton; GO:0070062|extracellular exosome	GO:0004674|protein serine/threonine kinase activity; GO:0005085|guanyl-nucleotide exchange factor activity; GO:0005089|Rho guanyl-nucleotide exchange factor activity; GO:0005096|GTPase activator activity; GO:0005524|ATP binding; GO:0030676|Rac guanyl-nucleotide exchange factor activity; GO:0046872|metal ion binding	ko:K15048|KALRN	--	16188	XP_011511581.1	XP_011511581.1 kalirin isoform X2 [Homo sapiens]	sp|O60229|KALRN_HUMAN	sp|O60229|KALRN_HUMAN Kalirin OS=Homo sapiens GN=KALRN PE=1 SV=2	_	_	_	_	_	PF00621.17|RhoGEF|RhoGEF domain|ENST00000682506|m.665:1287-1455;PF00621.17|RhoGEF|RhoGEF domain|ENST00000682506|m.665:1934-2103;PF00069.22|Pkinase|Protein kinase domain|ENST00000682506|m.665:2684-2938;PF16609.2|SH3-RhoG_link|SH3-RhoGEF linking unstructured region|ENST00000682506|m.665:1708-1932;PF00435.18|Spectrin|Spectrin repeat|ENST00000682506|m.665:313-416;PF00435.18|Spectrin|Spectrin repeat|E…
ENSG00000160446	4.5652	11.5703	-1.33976	0.000344586	0.0126993	down	yes	4.84288	4.32067	4.53205	5.24934	15.1089	14.3525	9	128720870	128724127	-	ZDHHC12	protein_coding	GO:0018345|protein palmitoylation	GO:0005783|endoplasmic reticulum; GO:0005794|Golgi apparatus; GO:0016021|integral component of membrane	GO:0016409|palmitoyltransferase activity; GO:0019706|protein-cysteine S-palmitoyltransferase activity	ko:K18932|ZDHHC	--	2536	EAW87828.1	EAW87828.1 zinc finger, DHHC-type containing 12, isoform CRA_c [Homo sapiens]	sp|Q96GR4|ZDH12_HUMAN	sp|Q96GR4|ZDH12_HUMAN Probable palmitoyltransferase ZDHHC12 OS=Homo sapiens GN=ZDHHC12 PE=2 SV=2	_	_	_	_	_	PF01529.17|zf-DHHC|DHHC palmitoyltransferase|ENST00000467312|m.671:126-191
ENSG00000162409	0.356784	1.07988	-1.57117	4.55218e-26	5.55025e-23	down	yes	0.386396	0.359947	0.32401	1.03034	1.14845	1.06086	1	56645314	56715335	+	PRKAA2	protein_coding	GO:0006351|transcription, DNA-templated; GO:0006355|regulation of transcription, DNA-templated; GO:0006468|protein phosphorylation; GO:0006633|fatty acid biosynthetic process; GO:0006695|cholesterol biosynthetic process; GO:0006853|carnitine shuttle; GO:0006950|response to stress; GO:0007050|cell cycle arrest; GO:0007165|signal transduction; GO:0008610|lipid biosynthetic process; GO:0010508|posit…	GO:0005634|nucleus; GO:0005654|nucleoplasm; GO:0005737|cytoplasm; GO:0005794|Golgi apparatus; GO:0005829|cytosol; GO:0016607|nuclear speck; GO:0031588|nucleotide-activated protein kinase complex	GO:0003682|chromatin binding; GO:0004672|protein kinase activity; GO:0004674|protein serine/threonine kinase activity; GO:0004679|AMP-activated protein kinase activity; GO:0004712|protein serine/threonine/tyrosine kinase activity; GO:0005524|ATP binding; GO:0035174|histone serine kinase activity; GO:0046872|metal ion binding; GO:0047322|[hydroxymethylglutaryl-CoA reductase (NADPH)] kinase activit…	ko:K07198|PRKAA,AMPK	ko04068|FoxO signaling pathway; ko04140|Autophagy - animal; ko04150|mTOR signaling pathway; ko04151|PI3K-Akt signaling pathway; ko04152|AMPK signaling pathway; ko04211|Longevity regulating pathway; ko04213|Longevity regulating pathway - multiple species; ko04371|Apelin signaling pathway; ko04530|Tight junction; ko04710|Circadian rhythm; ko04910|Insulin signaling pathway; ko04920|Adipocytokine sig…	9355	NP_006243.2	NP_006243.2 5'-AMP-activated protein kinase catalytic subunit alpha-2 [Homo sapiens]	sp|P54646|AAPK2_HUMAN	sp|P54646|AAPK2_HUMAN 5'-AMP-activated protein kinase catalytic subunit alpha-2 OS=Homo sapiens GN=PRKAA2 PE=1 SV=2	_	_	_	_	_	PF00069.22|Pkinase|Protein kinase domain|ENST00000371244|m.8810:41-292;PF07714.14|Pkinase_Tyr|Protein tyrosine kinase|ENST00000371244|m.8810:42-288;PF16579.2|AdenylateSensor|Adenylate sensor of SNF1-like protein kinase|ENST00000371244|m.8810:425-503;PF14531.3|Kinase-like|Kinase-like|ENST00000371244|m.8810:136-276
ENSG00000162545	2.89461	6.57375	-1.18057	8.226e-07	7.20686e-05	down	yes	2.75998	2.80374	3.1201	7.71497	7.41654	4.58974	1	20482391	20486210	-	CAMK2N1	protein_coding	GO:0006469|negative regulation of protein kinase activity; GO:0008285|negative regulation of cell population proliferation; GO:0010628|positive regulation of gene expression; GO:0045786|negative regulation of cell cycle; GO:0045861|negative regulation of proteolysis; GO:0070373|negative regulation of ERK1 and ERK2 cascade; GO:1904030|negative regulation of cyclin-dependent protein kinase activity	GO:0005622|intracellular; GO:0014069|postsynaptic density; GO:0030054|cell junction; GO:0030425|dendrite; GO:0043025|neuronal cell body; GO:0045211|postsynaptic membrane	GO:0008427|calcium-dependent protein kinase inhibitor activity; GO:0019901|protein kinase binding	--	--	2326	NP_061054.2	NP_061054.2 calcium/calmodulin-dependent protein kinase II inhibitor 1 [Homo sapiens]	sp|Q7Z7J9|CK2N1_HUMAN	sp|Q7Z7J9|CK2N1_HUMAN Calcium/calmodulin-dependent protein kinase II inhibitor 1 OS=Homo sapiens GN=CAMK2N1 PE=1 SV=1	9361.ENSDNOP00000002479	calcium/calmodulin-dependent protein kinase II inhibitor 1	_	_	NOG247096	_
ENSG00000163637	0.035614	0.158859	-1.88827	1.65929e-06	0.000130522	down	yes	0.0309952	0.022526	0.0533209	0.207479	0.148643	0.120455	3	64092236	64445476	-	PRICKLE2	protein_coding	GO:0060071|Wnt signaling pathway, planar cell polarity pathway	GO:0005737|cytoplasm; GO:0031965|nuclear membrane	GO:0008270|zinc ion binding	ko:K04511|PRICKLE	ko04310|Wnt signaling pathway	9947	XP_011531735.1	XP_011531735.1 prickle-like protein 2 isoform X2 [Homo sapiens]	sp|Q7Z3G6|PRIC2_HUMAN	sp|Q7Z3G6|PRIC2_HUMAN Prickle-like protein 2 OS=Homo sapiens GN=PRICKLE2 PE=1 SV=2	_	_	_	_	_	PF06297.11|PET|PET Domain|ENST00000638394|m.8619:35-119;PF00412.19|LIM|LIM domain|ENST00000638394|m.8619:130-189;PF00412.19|LIM|LIM domain|ENST00000638394|m.8619:195-249;PF00412.19|LIM|LIM domain|ENST00000638394|m.8619:255-308
ENSG00000163638	0.285417	0.717862	-1.30091	0.00147682	0.0387228	down	yes	0.238036	0.239799	0.378416	1.04152	0.737565	0.374502	3	64515654	64688000	-	ADAMTS9	protein_coding	GO:0006508|proteolysis; GO:0006516|glycoprotein catabolic process; GO:0007275|multicellular organism development; GO:0015031|protein transport; GO:0016192|vesicle-mediated transport; GO:0045636|positive regulation of melanocyte differentiation	GO:0005615|extracellular space; GO:0005783|endoplasmic reticulum; GO:0009986|cell surface; GO:0031012|extracellular matrix	GO:0004222|metalloendopeptidase activity; GO:0008237|metallopeptidase activity; GO:0008270|zinc ion binding	ko:K08624|ADAMTS9	--	7624	NP_891550.1	NP_891550.1 A disintegrin and metalloproteinase with thrombospondin motifs 9 isoform 1 preproprotein [Homo sapiens]	sp|Q9P2N4|ATS9_HUMAN	sp|Q9P2N4|ATS9_HUMAN A disintegrin and metalloproteinase with thrombospondin motifs 9 OS=Homo sapiens GN=ADAMTS9 PE=1 SV=4	9606.ENSP00000418735	ADAM metallopeptidase with thrombospondin type 1 motif, 9; Cleaves the large aggregating pro [...]	_	KOG3538	_	PF08685.8|GON|GON domain|ENST00000498707|m.8635:1850-2048;PF00090.16|TSP_1|Thrombospondin type 1 domain|ENST00000498707|m.8635:707-756;PF00090.16|TSP_1|Thrombospondin type 1 domain|ENST00000498707|m.8635:1118-1167;PF00090.16|TSP_1|Thrombospondin type 1 domain|ENST00000498707|m.8635:1173-1222;PF00090.16|TSP_1|Thrombospondin type 1 domain|ENST00000498707|m.8635:1228-1279;PF00090.16|TSP_1|Thrombospo…
ENSG00000164171	8.24905	19.2662	-1.22277	0.0003035	0.0114742	down	yes	7.12597	8.71234	8.90885	30.7061	14.0198	13.0727	5	52989340	53094779	+	ITGA2	protein_coding	GO:0001666|response to hypoxia; GO:0002687|positive regulation of leukocyte migration; GO:0006929|substrate-dependent cell migration; GO:0006971|hypotonic response; GO:0007155|cell adhesion; GO:0007160|cell-matrix adhesion; GO:0007229|integrin-mediated signaling pathway; GO:0007565|female pregnancy; GO:0007596|blood coagulation; GO:0008283|cell population proliferation; GO:0009887|animal organ mo…	GO:0005634|nucleus; GO:0005886|plasma membrane; GO:0005925|focal adhesion; GO:0008305|integrin complex; GO:0009897|external side of plasma membrane; GO:0009986|cell surface; GO:0030424|axon; GO:0034666|integrin alpha2-beta1 complex; GO:0043679|axon terminus; GO:0045178|basal part of cell; GO:0048471|perinuclear region of cytoplasm	GO:0001540|amyloid-beta binding; GO:0001618|virus receptor activity; GO:0005178|integrin binding; GO:0005518|collagen binding; GO:0038064|collagen receptor activity; GO:0043236|laminin binding; GO:0043395|heparan sulfate proteoglycan binding; GO:0044877|protein-containing complex binding; GO:0046872|metal ion binding; GO:0046982|protein heterodimerization activity; GO:0098639|collagen binding inv…	ko:K06481|ITGA2,CD49b	ko04145|Phagosome; ko04151|PI3K-Akt signaling pathway; ko04510|Focal adhesion; ko04512|ECM-receptor interaction; ko04611|Platelet activation; ko04640|Hematopoietic cell lineage; ko04810|Regulation of actin cytoskeleton; ko05200|Pathways in cancer; ko05205|Proteoglycans in cancer; ko05222|Small cell lung cancer; ko05410|Hypertrophic cardiomyopathy (HCM); ko05412|Arrhythmogenic right ventricular ca…	7843	NP_002194.2	NP_002194.2 integrin alpha-2 precursor [Homo sapiens]	sp|P17301|ITA2_HUMAN	sp|P17301|ITA2_HUMAN Integrin alpha-2 OS=Homo sapiens GN=ITGA2 PE=1 SV=1	9606.ENSP00000296585	integrin, alpha 2 (CD49B, alpha 2 subunit of VLA-2 receptor); Integrin alpha-2/beta-1 is a r [...]	_	KOG3637	_	PF08441.9|Integrin_alpha2|Integrin alpha|ENST00000296585|m.7313:703-1084;PF00092.25|VWA|von Willebrand factor type A domain|ENST00000296585|m.7313:213-389;PF01839.20|FG-GAP|FG-GAP repeat|ENST00000296585|m.7313:530-569;PF01839.20|FG-GAP|FG-GAP repeat|ENST00000296585|m.7313:593-628;PF13519.3|VWA_2|von Willebrand factor type A domain|ENST00000296585|m.7313:214-324
ENSG00000164283	1.82063	8.23478	-2.17114	3.04174e-22	2.47243e-19	down	yes	1.94775	1.62083	1.8933	6.93061	7.15088	10.6228	5	54977867	55022671	-	ESM1	protein_coding	GO:0001525|angiogenesis; GO:0001558|regulation of cell growth; GO:0002040|sprouting angiogenesis; GO:0008284|positive regulation of cell population proliferation; GO:1902204|positive regulation of hepatocyte growth factor receptor signaling pathway	GO:0005576|extracellular region	GO:0005171|hepatocyte growth factor receptor binding; GO:0005178|integrin binding; GO:0005520|insulin-like growth factor binding	--	--	2096	XP_003827405.2	XP_003827405.2 endothelial cell-specific molecule 1 isoform X1 [Pan paniscus]	sp|Q9NQ30|ESM1_HUMAN	sp|Q9NQ30|ESM1_HUMAN Endothelial cell-specific molecule 1 OS=Homo sapiens GN=ESM1 PE=1 SV=2	_	_	_	_	_	PF00219.15|IGFBP|Insulin-like growth factor binding protein|ENST00000381405|m.7383:53-108
ENSG00000164318	0.150901	0.399456	-1.34753	3.09813e-05	0.00167265	down	yes	0.138126	0.111223	0.203356	0.347622	0.459849	0.390898	5	38258409	38465480	+	EGFLAM	protein_coding	GO:0010811|positive regulation of cell-substrate adhesion; GO:0019800|peptide cross-linking via chondroitin 4-sulfate glycosaminoglycan; GO:0030198|extracellular matrix organization	GO:0005604|basement membrane; GO:0005614|interstitial matrix; GO:0030054|cell junction; GO:0045202|synapse	GO:0005509|calcium ion binding; GO:0005539|glycosaminoglycan binding	--	--	4720	NP_689616.2	NP_689616.2 pikachurin isoform 1 precursor [Homo sapiens]	sp|Q63HQ2|EGFLA_HUMAN	sp|Q63HQ2|EGFLA_HUMAN Pikachurin OS=Homo sapiens GN=EGFLAM PE=1 SV=2	_	_	_	_	_	PF00054.20|Laminin_G_1|Laminin G domain|ENST00000322350|m.6962:415-545;PF00054.20|Laminin_G_1|Laminin G domain|ENST00000322350|m.6962:641-769;PF00054.20|Laminin_G_1|Laminin G domain|ENST00000322350|m.6962:860-984;PF02210.21|Laminin_G_2|Laminin G domain|ENST00000322350|m.6962:415-543;PF02210.21|Laminin_G_2|Laminin G domain|ENST00000322350|m.6962:641-766;PF02210.21|Laminin_G_2|Laminin G domain|ENST…
ENSG00000165118	6.84735	14.2342	-1.05466	7.99632e-30	1.67134e-26	down	yes	7.29829	6.50957	6.73417	14.0319	14.7922	13.8786	9	83938311	83956986	-	C9orf64	protein_coding	GO:0006400|tRNA modification	--	--	--	--	2468	NP_115683.3	NP_115683.3 queuosine salvage protein isoform 1 [Homo sapiens]	sp|Q5T6V5|QSPP_HUMAN	sp|Q5T6V5|QSPP_HUMAN Queuosine salvage protein OS=Homo sapiens GN=C9orf64 PE=1 SV=1	9606.ENSP00000365522	UPF0553 protein C9orf64	_	KOG2524	_	PF10343.6|Q_salvage|Potential Queuosine, Q, salvage protein family|ENST00000376344|m.6177:56-341
ENSG00000165527	1.45828	44.8979	-4.93477	3.48721e-05	0.00184747	down	yes	1.87322	1.06162	1.44	66.3074	1.735	66.6514	14	49893079	49897054	+	ARF6	protein_coding	GO:0001889|liver development; GO:0006928|movement of cell or subcellular component; GO:0007049|cell cycle; GO:0007155|cell adhesion; GO:0007264|small GTPase mediated signal transduction; GO:0015031|protein transport; GO:0016192|vesicle-mediated transport; GO:0030838|positive regulation of actin filament polymerization; GO:0030866|cortical actin cytoskeleton organization; GO:0031529|ruffle organiz…	GO:0001726|ruffle; GO:0005768|endosome; GO:0005769|early endosome; GO:0005794|Golgi apparatus; GO:0005829|cytosol; GO:0005886|plasma membrane; GO:0005925|focal adhesion; GO:0005938|cell cortex; GO:0016020|membrane; GO:0030139|endocytic vesicle; GO:0031527|filopodium membrane; GO:0032154|cleavage furrow; GO:0043209|myelin sheath; GO:0055038|recycling endosome membrane; GO:0070062|extracellular exo…	GO:0003924|GTPase activity; GO:0005525|GTP binding; GO:0031996|thioesterase binding; GO:0047485|protein N-terminus binding	ko:K07941|ARF6	ko04014|Ras signaling pathway; ko04072|Phospholipase D signaling pathway; ko04144|Endocytosis; ko04666|Fc gamma R-mediated phagocytosis	3976	EDL36610.1	EDL36610.1 mCG3164, partial [Mus musculus]	sp|P62330|ARF6_HUMAN	sp|P62330|ARF6_HUMAN ADP-ribosylation factor 6 OS=Homo sapiens GN=ARF6 PE=1 SV=2	_	_	_	_	_	PF00025.18|Arf|ADP-ribosylation factor family|ENST00000693319|m.6133:2-172;PF08477.10|Roc|Ras of Complex, Roc, domain of DAPkinase|ENST00000693319|m.6133:15-125;PF00071.19|Ras|Ras family|ENST00000693319|m.6133:16-132;PF09439.7|SRPRB|Signal recognition particle receptor beta subunit|ENST00000693319|m.6133:12-139;PF04670.9|Gtr1_RagA|Gtr1/RagA G protein conserved region|ENST00000693319|m.6133:15-138…
ENSG00000168060	0.220512	0.540941	-1.25705	0.000219985	0.00894055	down	yes	0.161912	0.216748	0.282877	0.607599	0.587238	0.427985	11	65044818	65058553	-	NAALADL1	protein_coding	--	GO:0016021|integral component of membrane; GO:0016324|apical plasma membrane	GO:0004180|carboxypeptidase activity; GO:0008233|peptidase activity; GO:0008237|metallopeptidase activity; GO:0016805|dipeptidase activity; GO:0046872|metal ion binding	ko:K01301|NAALAD	--	2708	NP_005459.2	NP_005459.2 N-acetylated-alpha-linked acidic dipeptidase-like protein [Homo sapiens]	sp|Q9UQQ1|NALDL_HUMAN	sp|Q9UQQ1|NALDL_HUMAN N-acetylated-alpha-linked acidic dipeptidase-like protein OS=Homo sapiens GN=NAALADL1 PE=1 SV=2	9606.ENSP00000351484	N-acetylated alpha-linked acidic dipeptidase-like 1; NAALADase-like activity unknown. Has no [...]	COG2234	KOG2195	_	PF04253.12|TFR_dimer|Transferrin receptor-like dimerisation domain|ENST00000358658|m.9924:626-744;PF04389.14|Peptidase_M28|Peptidase family M28|ENST00000358658|m.9924:358-566;PF02225.19|PA|PA domain|ENST00000358658|m.9924:171-256
ENSG00000168564	2.08424	12.6412	-2.59477	1.23672e-60	6.03147e-57	down	yes	1.81545	1.94314	2.49412	12.3457	12.5262	13.0516	4	183444635	183449064	+	CDKN2AIP	protein_coding	GO:0006974|cellular response to DNA damage stimulus; GO:0009967|positive regulation of signal transduction; GO:0030307|positive regulation of cell growth; GO:0030308|negative regulation of cell growth; GO:0031647|regulation of protein stability	GO:0001652|granular component; GO:0005654|nucleoplasm; GO:0005730|nucleolus	GO:0002039|p53 binding; GO:0003723|RNA binding	--	--	3542	NP_060102.1	NP_060102.1 CDKN2A-interacting protein isoform 1 [Homo sapiens]	sp|Q9NXV6|CARF_HUMAN	sp|Q9NXV6|CARF_HUMAN CDKN2A-interacting protein OS=Homo sapiens GN=CDKN2AIP PE=1 SV=3	9598.ENSPTRP00000028524	CDKN2A interacting protein	_	_	NOG80808	PF11952.5|XTBD|XRN-Two Binding Domain, XTBD|ENST00000504169|m.5117:19-124
ENSG00000169116	0.0742678	0.254548	-1.65048	0.000314061	0.011752	down	yes	0.102581	0.0800811	0.0401419	0.189274	0.319441	0.254931	4	74933095	75050115	+	PARM1	protein_coding	GO:0051973|positive regulation of telomerase activity	GO:0000139|Golgi membrane; GO:0005634|nucleus; GO:0005769|early endosome; GO:0005770|late endosome; GO:0005794|Golgi apparatus; GO:0005829|cytosol; GO:0005886|plasma membrane; GO:0010008|endosome membrane; GO:0016021|integral component of membrane; GO:0043231|intracellular membrane-bounded organelle	--	--	--	5011	NP_056208.2	NP_056208.2 prostate androgen-regulated mucin-like protein 1 precursor [Homo sapiens]	sp|Q6UWI2|PARM1_HUMAN	sp|Q6UWI2|PARM1_HUMAN Prostate androgen-regulated mucin-like protein 1 OS=Homo sapiens GN=PARM1 PE=1 SV=1	9606.ENSP00000370224	prostate androgen-regulated mucin-like protein 1; May regulate TLP1 expression and telomeras [...]	_	_	NOG84663	PF17061.2|PARM|PARM|ENST00000307428|m.783:15-310
ENSG00000172159	5.44035	11.1584	-1.035	1.01191e-25	1.13887e-22	down	yes	5.79361	5.41102	5.11642	11.2465	11.8179	10.4107	9	83242990	83538546	-	FRMD3	protein_coding	GO:0031032|actomyosin structure organization	GO:0005856|cytoskeleton; GO:0016021|integral component of membrane	GO:0005200|structural constituent of cytoskeleton; GO:0008092|cytoskeletal protein binding	--	--	5260	NP_777598.3	NP_777598.3 FERM domain-containing protein 3 isoform 1 [Homo sapiens]	sp|A2A2Y4|FRMD3_HUMAN	sp|A2A2Y4|FRMD3_HUMAN FERM domain-containing protein 3 OS=Homo sapiens GN=FRMD3 PE=2 SV=1	9606.ENSP00000303508	FERM domain containing 3; Putative tumor suppressor gene that may be implicated in the origi [...]	_	KOG3530	_	PF09380.7|FERM_C|FERM C-terminal PH-like domain|ENST00000304195|m.6148:285-371;PF09379.7|FERM_N|FERM N-terminal domain|ENST00000304195|m.6148:92-154;PF00373.15|FERM_M|FERM central domain|ENST00000304195|m.6148:173-280;PF08736.8|FA|FERM adjacent (FA)|ENST00000304195|m.6148:379-421
ENSG00000172780	1.04515	4.46597	-2.08475	0.000429409	0.0149806	down	yes	1.55196	0.84572	0.737776	4.21321	7.98479	1.19993	3	129087569	129122801	-	RAB43	protein_coding	GO:0007030|Golgi organization; GO:0019068|virion assembly; GO:0035526|retrograde transport, plasma membrane to Golgi; GO:0090382|phagosome maturation; GO:1901998|toxin transport	GO:0005768|endosome; GO:0005794|Golgi apparatus; GO:0030670|phagocytic vesicle membrane; GO:0032588|trans-Golgi network membrane; GO:0045335|phagocytic vesicle; GO:0070062|extracellular exosome	GO:0003924|GTPase activity; GO:0005525|GTP binding	ko:K07930|RAB43	--	4478	NP_940892.1	NP_940892.1 ras-related protein Rab-43 isoform a [Homo sapiens]	sp|Q86YS6|RAB43_HUMAN	sp|Q86YS6|RAB43_HUMAN Ras-related protein Rab-43 OS=Homo sapiens GN=RAB43 PE=1 SV=1	9606.ENSP00000319781	RAB43, member RAS oncogene family; May play a role in pre-mRNA splicing (Potential)	COG1100	KOG0084	_	PF00071.19|Ras|Ras family|ENST00000315150|m.1290:20-180;PF08477.10|Roc|Ras of Complex, Roc, domain of DAPkinase|ENST00000315150|m.1290:20-134;PF00025.18|Arf|ADP-ribosylation factor family|ENST00000315150|m.1290:19-171
ENSG00000173482	0.240841	0.721651	-1.54438	7.13463e-07	6.4041e-05	down	yes	0.214661	0.167671	0.340192	0.832611	0.727408	0.604933	18	7566782	8406861	+	PTPRM	protein_coding	GO:0001937|negative regulation of endothelial cell proliferation; GO:0006470|protein dephosphorylation; GO:0007156|homophilic cell adhesion via plasma membrane adhesion molecules; GO:0007165|signal transduction; GO:0010596|negative regulation of endothelial cell migration; GO:0010842|retina layer formation; GO:0016525|negative regulation of angiogenesis; GO:0031175|neuron projection development; …	GO:0005737|cytoplasm; GO:0005886|plasma membrane; GO:0005887|integral component of plasma membrane; GO:0005911|cell-cell junction; GO:0005913|cell-cell adherens junction; GO:0030027|lamellipodium; GO:0048471|perinuclear region of cytoplasm	GO:0004725|protein tyrosine phosphatase activity; GO:0005001|transmembrane receptor protein tyrosine phosphatase activity; GO:0042802|identical protein binding; GO:0045296|cadherin binding	ko:K05693|PTPRM	ko04514|Cell adhesion molecules (CAMs); ko04520|Adherens junction	6095	NP_002836.3	NP_002836.3 receptor-type tyrosine-protein phosphatase mu isoform 2 precursor [Homo sapiens]	sp|P28827|PTPRM_HUMAN	sp|P28827|PTPRM_HUMAN Receptor-type tyrosine-protein phosphatase mu OS=Homo sapiens GN=PTPRM PE=1 SV=2	9606.ENSP00000331418	protein tyrosine phosphatase, receptor type, M; Involved in cell-cell adhesion through homop [...]	COG5599	KOG4228	_	PF00102.24|Y_phosphatase|Protein-tyrosine phosphatase|ENST00000332175|m.10264:923-1153;PF00102.24|Y_phosphatase|Protein-tyrosine phosphatase|ENST00000332175|m.10264:1213-1447;PF00629.20|MAM|MAM domain, meprin/A5/mu|ENST00000332175|m.10264:27-183;PF00041.18|fn3|Fibronectin type III domain|ENST00000332175|m.10264:287-361;PF00041.18|fn3|Fibronectin type III domain|ENST00000332175|m.10264:498-574;PF0…
ENSG00000173546	0.369015	0.793373	-1.08382	9.10317e-06	0.00057908	down	yes	0.311454	0.394747	0.400844	0.775136	0.629721	0.975262	15	75674322	75712848	-	CSPG4	protein_coding	GO:0000187|activation of MAPK activity; GO:0001525|angiogenesis; GO:0007169|transmembrane receptor protein tyrosine kinase signaling pathway; GO:0008283|cell population proliferation; GO:0008347|glial cell migration; GO:0030203|glycosaminoglycan metabolic process; GO:0030206|chondroitin sulfate biosynthetic process; GO:0030207|chondroitin sulfate catabolic process; GO:0030208|dermatan sulfate bio…	GO:0005576|extracellular region; GO:0005796|Golgi lumen; GO:0005887|integral component of plasma membrane; GO:0005925|focal adhesion; GO:0009986|cell surface; GO:0016324|apical plasma membrane; GO:0031012|extracellular matrix; GO:0031258|lamellipodium membrane; GO:0043202|lysosomal lumen; GO:0070062|extracellular exosome	GO:0019901|protein kinase binding	ko:K08115|CSPG4	--	8290	AAQ62842.1	AAQ62842.1 melanoma chondroitin sulfate proteoglycan [Homo sapiens]	sp|Q6UVK1|CSPG4_HUMAN	sp|Q6UVK1|CSPG4_HUMAN Chondroitin sulfate proteoglycan 4 OS=Homo sapiens GN=CSPG4 PE=1 SV=2	9606.ENSP00000312506	chondroitin sulfate proteoglycan 4; Proteoglycan playing a role in cell proliferation and mi [...]	_	KOG3597	_	PF16184.2|Cadherin_3|Cadherin-like|ENST00000308508|m.9195:525-676;PF16184.2|Cadherin_3|Cadherin-like|ENST00000308508|m.9195:762-909;PF16184.2|Cadherin_3|Cadherin-like|ENST00000308508|m.9195:896-1019;PF16184.2|Cadherin_3|Cadherin-like|ENST00000308508|m.9195:991-1141;PF16184.2|Cadherin_3|Cadherin-like|ENST00000308508|m.9195:1160-1249;PF16184.2|Cadherin_3|Cadherin-like|ENST00000308508|m.9195:1256-13…
ENSG00000173926	0.140848	0.298984	-1.03444	0.00053543	0.0176042	down	yes	0.137001	0.14433	0.141212	0.314683	0.326246	0.256022	5	126867714	127030558	-	MARCHF3	protein_coding	GO:0006897|endocytosis; GO:0016567|protein ubiquitination	GO:0005764|lysosome; GO:0005768|endosome; GO:0016021|integral component of membrane; GO:0030659|cytoplasmic vesicle membrane; GO:0031901|early endosome membrane	GO:0008270|zinc ion binding; GO:0016740|transferase activity	ko:K10658|MARCH3	--	3946	NP_848545.1	NP_848545.1 E3 ubiquitin-protein ligase MARCH3 [Homo sapiens]	sp|Q86UD3|MARH3_HUMAN	sp|Q86UD3|MARH3_HUMAN E3 ubiquitin-protein ligase MARCH3 OS=Homo sapiens GN=MARCH3 PE=1 SV=1	_	_	_	_	_	PF12906.4|RINGv|RING-variant domain|ENST00000308660|m.2926:71-116
ENSG00000174015	0.212683	0.647846	-1.56276	0.00167046	0.0426784	down	yes	0.215882	0.156894	0.265273	0.795852	0.804011	0.343675	13	45702320	45714559	+	CBY2	protein_coding	--	GO:0031410|cytoplasmic vesicle	GO:0042802|identical protein binding	--	--	1842	XP_011533273.1	XP_011533273.1 spermatid-associated protein isoform X1 [Homo sapiens]	sp|Q8NA61|SPERT_HUMAN	sp|Q8NA61|SPERT_HUMAN Spermatid-associated protein OS=Homo sapiens GN=SPERT PE=1 SV=1	9606.ENSP00000309189	spermatid associated	_	_	NOG44556	PF14645.3|Chibby|Chibby family|ENST00000378966|m.1184:49-156
ENSG00000175938	2.21558	9.80176	-2.14033	3.02391e-07	2.96932e-05	down	yes	2.04553	1.63417	2.96705	13.2144	11.6394	4.55147	16	30949068	30956461	+	ORAI3	protein_coding	GO:0002115|store-operated calcium entry	GO:0016020|membrane; GO:0016021|integral component of membrane	GO:0015279|store-operated calcium channel activity	ko:K16058|ORAI3	ko04020|Calcium signaling pathway	2204	XP_002826404.1	XP_002826404.1 protein orai-3 [Pongo abelii]	sp|Q9BRQ5|ORAI3_HUMAN	sp|Q9BRQ5|ORAI3_HUMAN Protein orai-3 OS=Homo sapiens GN=ORAI3 PE=1 SV=2	_	_	_	_	_	PF07856.9|Orai-1|Mediator of CRAC channel activity|ENST00000318663|m.8985:122-349
ENSG00000177283	2.54088	8.019	-1.65422	2.23456e-10	4.87967e-08	down	yes	2.37353	2.17227	3.07685	10.149	8.18851	5.71949	10	35638247	35642296	-	FZD8	protein_coding	GO:0000122|negative regulation of transcription by RNA polymerase II; GO:0001525|angiogenesis; GO:0030182|neuron differentiation; GO:0033077|T cell differentiation in thymus; GO:0035567|non-canonical Wnt signaling pathway; GO:0043507|positive regulation of JUN kinase activity; GO:0045944|positive regulation of transcription by RNA polymerase II; GO:0060070|canonical Wnt signaling pathway	GO:0005794|Golgi apparatus; GO:0016021|integral component of membrane; GO:1990851|Wnt-Frizzled-LRP5/6 complex	GO:0004930|G protein-coupled receptor activity; GO:0005102|signaling receptor binding; GO:0017147|Wnt-protein binding; GO:0030165|PDZ domain binding; GO:0031625|ubiquitin protein ligase binding; GO:0042813|Wnt-activated receptor activity	ko:K02375|FZD5_8,fz2	ko04150|mTOR signaling pathway; ko04310|Wnt signaling pathway; ko04390|Hippo signaling pathway; ko04550|Signaling pathways regulating pluripotency of stem cells; ko04916|Melanogenesis; ko05166|HTLV-I infection; ko05200|Pathways in cancer; ko05205|Proteoglycans in cancer; ko05217|Basal cell carcinoma; ko05224|Breast cancer	4050	NP_114072.1	NP_114072.1 frizzled-8 precursor [Homo sapiens]	sp|Q9H461|FZD8_HUMAN	sp|Q9H461|FZD8_HUMAN Frizzled-8 OS=Homo sapiens GN=FZD8 PE=1 SV=1	9606.ENSP00000363826	frizzled homolog 8 (Drosophila); Receptor for Wnt proteins. Most of frizzled receptors are c [...]	_	KOG3577	_	PF01534.14|Frizzled|Frizzled/Smoothened family membrane region|ENST00000374694|m.4357:268-620;PF01392.19|Fz|Fz domain|ENST00000374694|m.4357:35-141
ENSG00000178776	1.79073	5.2186	-1.53784	6.12659e-15	2.48995e-12	down	yes	2.13614	1.577	1.65907	4.91192	5.30014	5.44375	5	147880726	147906538	-	C5orf46	protein_coding	--	GO:0070062|extracellular exosome	--	--	--	573	AAH21680.1	AAH21680.1 C5orf46 protein [Homo sapiens]	sp|Q6UWT4|CE046_HUMAN	sp|Q6UWT4|CE046_HUMAN Uncharacterized protein C5orf46 OS=Homo sapiens GN=C5orf46 PE=3 SV=2	9606.ENSP00000315370	Uncharacterized protein C5orf46 Precursor	_	_	NOG83032	_
ENSG00000179010	13.9615	102.373	-2.87342	0	0	down	yes	14.2091	13.901	13.7745	97.2224	102.865	107.033	4	6640091	6642729	+	MRFAP1	protein_coding	--	GO:0005634|nucleus; GO:0005829|cytosol; GO:0048471|perinuclear region of cytoplasm	--	--	--	2049	XP_011770269.1	XP_011770269.1 MORF4 family-associated protein 1-like [Macaca nemestrina]	sp|Q9Y605|MOFA1_HUMAN	sp|Q9Y605|MOFA1_HUMAN MORF4 family-associated protein 1 OS=Homo sapiens GN=MRFAP1 PE=1 SV=1	9544.ENSMMUP00000028567	Mof4 family associated protein 1	_	_	NOG39174	PF15155.3|MRFAP1|MORF4 family-associated protein1|ENST00000320912|m.7075:1-127
ENSG00000183850	0.174063	0.452879	-1.33044	0.000387874	0.0139434	down	yes	0.208227	0.175492	0.138469	0.327966	0.503044	0.527627	19	23075210	23147221	+	ZNF730	protein_coding	GO:0006351|transcription, DNA-templated; GO:0006355|regulation of transcription, DNA-templated	GO:0005634|nucleus	GO:0003677|DNA binding; GO:0046872|metal ion binding	ko:K09228|KRAB	--	2326	XP_015295707.1	XP_015295707.1 PREDICTED: LOW QUALITY PROTEIN: putative zinc finger protein 730 [Macaca fascicularis]	sp|Q6ZMV8|ZN730_HUMAN	sp|Q6ZMV8|ZN730_HUMAN Putative zinc finger protein 730 OS=Homo sapiens GN=ZNF730 PE=2 SV=1	9606.ENSP00000329365	zinc finger protein 730; May be involved in transcriptional regulation (By similarity)	COG5048	KOG1721	_	PF00096.23|zf-C2H2|Zinc finger, C2H2 type|ENST00000597761|m.10721:333-355;PF00096.23|zf-C2H2|Zinc finger, C2H2 type|ENST00000597761|m.10721:389-411;PF00096.23|zf-C2H2|Zinc finger, C2H2 type|ENST00000597761|m.10721:445-467;PF00096.23|zf-C2H2|Zinc finger, C2H2 type|ENST00000597761|m.10721:473-495;PF13894.3|zf-C2H2_4|C2H2-type zinc finger|ENST00000597761|m.10721:389-411;PF01352.24|KRAB|KRAB box|ENST…
ENSG00000184497	0.324122	0.713536	-1.11469	1.5304e-06	0.000121034	down	yes	0.280195	0.409244	0.282927	0.758739	0.737368	0.644502	13	113759226	113816995	+	TMEM255B	protein_coding	--	GO:0016021|integral component of membrane	--	--	--	6117	NP_872420.1	NP_872420.1 transmembrane protein 255B isoform 1 [Homo sapiens]	sp|Q8WV15|T255B_HUMAN	sp|Q8WV15|T255B_HUMAN Transmembrane protein 255B OS=Homo sapiens GN=TMEM255B PE=2 SV=1	9606.ENSP00000364502	family with sequence similarity 70, member B	_	_	NOG46520	PF14967.3|FAM70|FAM70 protein|ENST00000375353|m.3178:21-340
ENSG00000184564	0.415388	0.890374	-1.08174	0.000503907	0.0169877	down	yes	0.350809	0.392002	0.503355	1.05372	0.997442	0.619962	13	85792790	85806683	-	SLITRK6	protein_coding	GO:0001964|startle response; GO:0002088|lens development in camera-type eye; GO:0002093|auditory receptor cell morphogenesis; GO:0007409|axonogenesis; GO:0007416|synapse assembly; GO:0007601|visual perception; GO:0007605|sensory perception of sound; GO:0008344|adult locomotory behavior; GO:0021562|vestibulocochlear nerve development; GO:0031223|auditory behavior; GO:0035264|multicellular organism…	GO:0005886|plasma membrane; GO:0005887|integral component of plasma membrane; GO:0009986|cell surface	--	--	--	4249	NP_115605.2	NP_115605.2 SLIT and NTRK-like protein 6 precursor [Homo sapiens]	sp|Q9H5Y7|SLIK6_HUMAN	sp|Q9H5Y7|SLIK6_HUMAN SLIT and NTRK-like protein 6 OS=Homo sapiens GN=SLITRK6 PE=2 SV=3	9606.ENSP00000383143	SLIT and NTRK-like family, member 6; Suppresses neurite outgrowth (By similarity)	_	KOG4237	_	PF13855.3|LRR_8|Leucine rich repeat|ENST00000647374|m.2103:92-146;PF13855.3|LRR_8|Leucine rich repeat|ENST00000647374|m.2103:144-195;PF13855.3|LRR_8|Leucine rich repeat|ENST00000647374|m.2103:366-423;PF13855.3|LRR_8|Leucine rich repeat|ENST00000647374|m.2103:412-471;PF13855.3|LRR_8|Leucine rich repeat|ENST00000647374|m.2103:459-518;PF12799.4|LRR_4|Leucine Rich repeats (2 copies)|ENST00000647374|m…
ENSG00000185442	0.821315	1.73725	-1.07162	0.000824192	0.024312	down	yes	0.8444	0.695113	0.924434	2.16673	1.99208	1.05292	15	92617448	92809884	-	FAM174B	protein_coding	--	GO:0016021|integral component of membrane	--	--	--	2604	PNI42935.1	PNI42935.1 FAM174B isoform 3 [Pan troglodytes]	sp|Q3ZCQ3|F174B_HUMAN	sp|Q3ZCQ3|F174B_HUMAN Membrane protein FAM174B OS=Homo sapiens GN=FAM174B PE=2 SV=2	9598.ENSPTRP00000012774	family with sequence similarity 174, member B	_	_	NOG39632	PF06679.9|DUF1180|Protein of unknown function (DUF1180)|ENST00000327355|m.1977:50-195
ENSG00000185614	0.500199	1.31269	-1.37435	0.000107797	0.00495968	down	yes	0.384534	0.550941	0.565121	1.45862	1.19572	1.28374	3	49803261	49805030	+	INKA1	protein_coding	GO:0021915|neural tube development	GO:0005634|nucleus; GO:0005737|cytoplasm; GO:0070062|extracellular exosome	GO:0019901|protein kinase binding; GO:0030291|protein serine/threonine kinase inhibitor activity	--	--	1033	XP_017357009.1	XP_017357009.1 PREDICTED: protein FAM212A isoform X1 [Cebus capucinus imitator]	sp|Q96EL1|INKA1_HUMAN	sp|Q96EL1|INKA1_HUMAN PAK4-inhibitor INKA1 OS=Homo sapiens GN=FAM212A PE=1 SV=1	9606.ENSP00000329735	Uncharacterized protein C3orf54	_	_	NOG44123	PF15342.3|FAM212|FAM212 family|ENST00000333323|m.6975:193-248
ENSG00000185730	0.390626	1.2652	-1.6704	0.000608876	0.0194084	down	yes	0.259073	0.642749	0.270056	0.788281	1.98192	1.02541	8	143289676	143299952	+	ZNF696	protein_coding	GO:0006351|transcription, DNA-templated; GO:0006355|regulation of transcription, DNA-templated	GO:0005634|nucleus	GO:0003677|DNA binding; GO:0003700|DNA-binding transcription factor activity; GO:0046872|metal ion binding	--	--	4658	XP_016815495.1	XP_016815495.1 zinc finger protein 696 isoform X1 [Pan troglodytes]	sp|Q9H7X3|ZN696_HUMAN	sp|Q9H7X3|ZN696_HUMAN Zinc finger protein 696 OS=Homo sapiens GN=ZNF696 PE=1 SV=2	9606.ENSP00000328515	zinc finger protein 696; May be involved in transcriptional regulation	COG5048	KOG1721	_	PF00096.23|zf-C2H2|Zinc finger, C2H2 type|ENST00000330143|m.1953:153-175;PF00096.23|zf-C2H2|Zinc finger, C2H2 type|ENST00000330143|m.1953:265-287;PF00096.23|zf-C2H2|Zinc finger, C2H2 type|ENST00000330143|m.1953:293-315
ENSG00000186340	1.26315	5.45286	-2.10125	3.55883e-09	5.42211e-07	down	yes	1.12318	1.15322	1.51307	7.05356	6.54116	2.76386	6	169215780	169254050	-	THBS2	protein_coding	GO:0007155|cell adhesion; GO:0016525|negative regulation of angiogenesis; GO:0051965|positive regulation of synapse assembly	GO:0005576|extracellular region; GO:0005604|basement membrane; GO:0005615|extracellular space; GO:0031091|platelet alpha granule	GO:0005509|calcium ion binding; GO:0008201|heparin binding	ko:K04659|THBS2S	ko04145|Phagosome; ko04151|PI3K-Akt signaling pathway; ko04510|Focal adhesion; ko04512|ECM-receptor interaction; ko05144|Malaria	5811	NP_003238.2	NP_003238.2 thrombospondin-2 precursor [Homo sapiens]	sp|P35442|TSP2_HUMAN	sp|P35442|TSP2_HUMAN Thrombospondin-2 OS=Homo sapiens GN=THBS2 PE=1 SV=2	9606.ENSP00000355751	thrombospondin 2; Adhesive glycoprotein that mediates cell-to-cell and cell-to-matrix intera [...]	_	KOG1217;KOG4292;KOG4475	_	PF05735.9|TSP_C|Thrombospondin C-terminal region|ENST00000366787|m.1141:1057-1254;PF02412.15|TSP_3|Thrombospondin type 3 repeat|ENST00000366787|m.1141:812-847;PF02412.15|TSP_3|Thrombospondin type 3 repeat|ENST00000366787|m.1141:847-870;PF02412.15|TSP_3|Thrombospondin type 3 repeat|ENST00000366787|m.1141:872-906;PF02412.15|TSP_3|Thrombospondin type 3 repeat|ENST00000366787|m.1141:907-929;PF02412.1…
ENSG00000186469	0.143133	0.324943	-1.12913	1.0744e-05	0.000663269	down	yes	0.140109	0.144979	0.144311	0.354309	0.32881	0.29171	14	51826195	51979342	+	GNG2	protein_coding	GO:0007186|G protein-coupled receptor signaling pathway; GO:0007191|adenylate cyclase-activating dopamine receptor signaling pathway; GO:0008283|cell population proliferation; GO:0071380|cellular response to prostaglandin E stimulus; GO:0071870|cellular response to catecholamine stimulus	GO:0005834|heterotrimeric G-protein complex; GO:0016020|membrane; GO:0070062|extracellular exosome	GO:0003924|GTPase activity; GO:0031681|G-protein beta-subunit binding	ko:K07826|GNG2	ko04014|Ras signaling pathway; ko04062|Chemokine signaling pathway; ko04151|PI3K-Akt signaling pathway; ko04371|Apelin signaling pathway; ko04713|Circadian entrainment; ko04723|Retrograde endocannabinoid signaling; ko04724|Glutamatergic synapse; ko04725|Cholinergic synapse; ko04726|Serotonergic synapse; ko04727|GABAergic synapse; ko04728|Dopaminergic synapse; ko05032|Morphine addiction; ko05034|A…	3729	XP_010630857.1	XP_010630857.1 PREDICTED: guanine nucleotide-binding protein G(I)/G(S)/G(O) subunit gamma-2 isoform X1 [Fukomys damarensis]	sp|P63212|GBG2_BOVIN	sp|P63212|GBG2_BOVIN Guanine nucleotide-binding protein G(I)/G(S)/G(O) subunit gamma-2 OS=Bos taurus GN=GNG2 PE=1 SV=2	_	_	_	_	_	_
ENSG00000187957	0.545072	2.08444	-1.91582	3.52297e-16	1.71815e-13	down	yes	0.616242	0.584995	0.433979	1.83713	1.90852	2.50768	2	229357629	229714555	-	DNER	protein_coding	GO:0001764|neuron migration; GO:0006897|endocytosis; GO:0007219|Notch signaling pathway; GO:0007220|Notch receptor processing; GO:0007416|synapse assembly; GO:0007417|central nervous system development; GO:0010001|glial cell differentiation; GO:0048741|skeletal muscle fiber development	GO:0005769|early endosome; GO:0005886|plasma membrane; GO:0016021|integral component of membrane; GO:0030425|dendrite; GO:0043025|neuronal cell body	GO:0004888|transmembrane signaling receptor activity; GO:0005112|Notch binding; GO:0005509|calcium ion binding; GO:0030276|clathrin binding	--	--	3257	AAH35009.1	AAH35009.1 Delta/notch-like EGF repeat containing [Homo sapiens]	sp|Q8NFT8|DNER_HUMAN	sp|Q8NFT8|DNER_HUMAN Delta and Notch-like epidermal growth factor-related receptor OS=Homo sapiens GN=DNER PE=1 SV=1	9606.ENSP00000345229	delta/notch-like EGF repeat containing; Activator of the NOTCH1 pathway. May mediate neuron- [...]	_	KOG1217	_	PF00008.24|EGF|EGF-like domain|ENST00000341772|m.4456:397-431;PF00008.24|EGF|EGF-like domain|ENST00000341772|m.4456:443-469;PF00008.24|EGF|EGF-like domain|ENST00000341772|m.4456:478-508;PF00008.24|EGF|EGF-like domain|ENST00000341772|m.4456:516-544;PF00008.24|EGF|EGF-like domain|ENST00000341772|m.4456:553-582;PF00008.24|EGF|EGF-like domain|ENST00000341772|m.4456:591-620;PF00008.24|EGF|EGF-like dom…
ENSG00000188242	0.878482	3.85648	-2.12161	0.000157448	0.00681544	down	yes	0.244136	1.3117	1.07961	2.92399	3.29442	5.35104	5	466124	473098	-	PP7080	lncRNA	--	--	--	--	--	1876	AAQ15263.1	AAQ15263.1 PP7080 [Homo sapiens]	_	_	9606.ENSP00000345223	PP7080	_	_	NOG232567	_
ENSG00000197467	0.2012	0.627266	-1.59329	8.79266e-11	2.01008e-08	down	yes	0.153588	0.208103	0.241909	0.591065	0.735062	0.555671	10	69801880	69964275	+	COL13A1	protein_coding	--	--	--	--	--	3396	EDL92999.1	EDL92999.1 similar to alpha 1 type XIII collagen isoform 17, isoform CRA_b [Rattus norvegicus]	_	_	_	_	_	_	_	_
ENSG00000198768	0.0724431	0.371129	-2.20881	3.35013e-06	0.000237941	down	yes	0.0377409	0.0675917	0.111997	0.447375	0.376428	0.289586	20	58459101	58515399	-	APCDD1L	protein_coding	--	GO:0016021|integral component of membrane	--	--	--	3887	NP_699191.1	NP_699191.1 protein APCDD1-like isoform 1 precursor [Homo sapiens]	sp|Q8NCL9|APCDL_HUMAN	sp|Q8NCL9|APCDL_HUMAN Protein APCDD1-like OS=Homo sapiens GN=APCDD1L PE=2 SV=1	_	_	_	_	_	PF14921.3|APCDDC|Adenomatosis polyposis coli down-regulated 1|ENST00000371149|m.1985:43-271;PF14921.3|APCDDC|Adenomatosis polyposis coli down-regulated 1|ENST00000371149|m.1985:279-454
ENSG00000204682	0.113717	0.289982	-1.27783	0.000180431	0.00765139	down	yes	0.102806	0.111056	0.127289	0.300395	0.258501	0.311051	10	21490272	21497260	-	MIR1915HG	lncRNA	--	--	--	--	--	3799	XP_023078921.1	XP_023078921.1 LOW QUALITY PROTEIN: protein CASC10 [Piliocolobus tephrosceles]	sp|Q5T4H9|CSC10_HUMAN	sp|Q5T4H9|CSC10_HUMAN Protein CASC10 OS=Homo sapiens GN=CASC10 PE=2 SV=1	9606.ENSP00000366317	Putative uncharacterized protein C10orf114	_	_	NOG117155	_
ENSG00000213417	1.00674	3.0822	-1.60468	0.000187648	0.00786668	down	yes	0.519926	1.14842	1.35186	2.95829	2.59287	3.69543	17	41065116	41065879	-	KRTAP2-4	protein_coding	GO:0031424|keratinization	GO:0005829|cytosol; GO:0045095|keratin filament	--	--	--	764	EHB02855.1	EHB02855.1 hypothetical protein GW7_06897 [Heterocephalus glaber]	sp|P0C7H8|KRA23_HUMAN	sp|P0C7H8|KRA23_HUMAN Keratin-associated protein 2-3 OS=Homo sapiens GN=KRTAP2-3 PE=1 SV=2	9606.ENSP00000375237	keratin associated protein 2-1; In the hair cortex, hair keratin intermediate filaments are [...]	_	KOG4726	_	PF01500.14|Keratin_B2|Keratin, high sulfur B2 protein|ENST00000394015|m.1173:15-84;PF13885.3|Keratin_B2_2|Keratin, high sulfur B2 protein|ENST00000394015|m.1173:30-65;PF13885.3|Keratin_B2_2|Keratin, high sulfur B2 protein|ENST00000394015|m.1173:69-113;PF13885.3|Keratin_B2_2|Keratin, high sulfur B2 protein|ENST00000394015|m.1173:100-139
ENSG00000213694	0.0604238	0.20178	-1.58843	9.94039e-06	0.000624197	down	yes	0.0608794	0.0761488	0.0442434	0.219933	0.130967	0.254441	9	88990863	89005155	+	S1PR3	protein_coding	GO:0001816|cytokine production; GO:0006954|inflammatory response; GO:0007186|G protein-coupled receptor signaling pathway; GO:0007193|adenylate cyclase-inhibiting G protein-coupled receptor signaling pathway; GO:0007204|positive regulation of cytosolic calcium ion concentration; GO:0007219|Notch signaling pathway; GO:0008284|positive regulation of cell population proliferation; GO:0009653|anatomi…	GO:0005886|plasma membrane; GO:0005887|integral component of plasma membrane	GO:0004930|G protein-coupled receptor activity; GO:0005178|integrin binding; GO:0008289|lipid binding; GO:0038036|sphingosine-1-phosphate receptor activity	ko:K04290|S1PR3,EDG3	ko04071|Sphingolipid signaling pathway; ko04080|Neuroactive ligand-receptor interaction	8505	NP_005217.2	NP_005217.2 sphingosine 1-phosphate receptor 3 [Homo sapiens]	sp|Q99500|S1PR3_HUMAN	sp|Q99500|S1PR3_HUMAN Sphingosine 1-phosphate receptor 3 OS=Homo sapiens GN=S1PR3 PE=1 SV=2	9606.ENSP00000350878	sphingosine-1-phosphate receptor 3; Receptor for the lysosphingolipid sphingosine 1- phospha [...]	_	KOG3656	_	PF00001.18|7tm_1|7 transmembrane receptor (rhodopsin family)|ENST00000375846|m.6512:56-298;PF10320.6|7TM_GPCR_Srsx|Serpentine type 7TM GPCR chemoreceptor Srsx|ENST00000375846|m.6512:55-312
ENSG00000231290	0.0470724	0.269484	-2.2919	5.42839e-10	1.07328e-07	down	yes	0.0298844	0.0606573	0.0506756	0.296732	0.234947	0.276772	20	58515379	58619888	+	APCDD1L-DT	lncRNA	--	--	--	--	--	2630	XP_021524812.1	XP_021524812.1 uncharacterized protein LOC110567926 [Aotus nancymaae]	_	_	_	_	_	_	_	_
ENSG00000242147	0.246257	0.512138	-1.02684	3.15269e-05	0.00168964	down	yes	0.217062	0.263631	0.258077	0.509384	0.579668	0.447361	10	5594984	5632566	-	LASTR	lncRNA	--	--	--	--	--	1408	EAW86442.1	EAW86442.1 hCG2041508, partial [Homo sapiens]	_	_	_	_	_	_	_	_
ENSG00000247121	0.039829	0.446041	-3.19411	9.2222e-09	1.2974e-06	down	yes	0.0755716	0.0225574	0.0213581	0.495332	0.537602	0.305189	5	96814028	96935821	-	ENSG00000247121	lncRNA	GO:0006351|transcription, DNA-templated; GO:0006355|regulation of transcription, DNA-templated	GO:0005634|nucleus	GO:0003677|DNA binding; GO:0046872|metal ion binding	ko:K12581|CNOT7_8,CAF1,POP2	ko03018|RNA degradation	2298	EAW96083.1	EAW96083.1 hCG2016214 [Homo sapiens]	sp|Q8WTZ3|YS049_HUMAN	sp|Q8WTZ3|YS049_HUMAN Zinc finger protein ENSP00000375192 OS=Homo sapiens PE=2 SV=1	9544.ENSMMUP00000018868	annotation not avaliable	_	KOG1226	_	_
ENSG00000250072	0.163553	0.476441	-1.48689	0.000409815	0.0144482	down	yes	0.0876795	0.196809	0.20617	0.579095	0.510305	0.339923	5	149063239	149129578	+	SH3TC2-DT	lncRNA	--	--	--	--	--	3091	EAW61793.1	EAW61793.1 hCG1980447 [Homo sapiens]	_	_	_	_	_	_	_	_
ENSG00000257065	0.489209	4.08089	-3.0347	0.000312151	0.0117212	down	yes	0.57342	0.746879	0.147327	0.726975	4.52649	6.98922	6	143807092	143844617	+	ENSG00000257065	protein_coding	GO:0000056|ribosomal small subunit export from nucleus; GO:0006364|rRNA processing; GO:0042274|ribosomal small subunit biogenesis	GO:0005634|nucleus; GO:0005654|nucleoplasm; GO:0005829|cytosol; GO:0030688|preribosome, small subunit precursor; GO:0031902|late endosome membrane; GO:0034448|EGO complex	--	ko:K14798|LTV1	--	762	XP_009642546.1	XP_009642546.1 PREDICTED: protein LTV1 homolog [Egretta garzetta]	sp|Q96GA3|LTV1_HUMAN	sp|Q96GA3|LTV1_HUMAN Protein LTV1 homolog OS=Homo sapiens GN=LTV1 PE=1 SV=1	_	_	_	_	_	_
ENSG00000261122	0.159279	0.730929	-2.12993	6.22848e-05	0.00301766	down	yes	0.279594	0.119223	0.079019	0.868949	0.667874	0.655963	16	35743268	35756515	+	LINC02167	lncRNA	--	--	--	--	--	1489	_	_	_	_	_	_	_	_	_	_
ENSG00000270106	0.0379059	0.42765	-3.1915	0.000567061	0.0183708	down	yes	0.0283259	0	0.0853917	0.510898	0.609361	0.16269	1	231528653	231819244	+	TSNAX-DISC1	protein_coding	GO:0000226|microtubule cytoskeleton organization; GO:0001764|neuron migration; GO:0001954|positive regulation of cell-matrix adhesion; GO:0002052|positive regulation of neuroblast proliferation; GO:0021846|cell proliferation in forebrain; GO:0021852|pyramidal neuron migration; GO:0030177|positive regulation of Wnt signaling pathway; GO:0031929|TOR signaling; GO:0032091|negative regulation of prot…	GO:0005634|nucleus; GO:0005739|mitochondrion; GO:0005783|endoplasmic reticulum; GO:0005813|centrosome; GO:0005829|cytosol; GO:0005871|kinesin complex; GO:0005874|microtubule; GO:0008021|synaptic vesicle; GO:0014069|postsynaptic density; GO:0030054|cell junction; GO:0030286|dynein complex; GO:0030424|axon; GO:0036064|ciliary basal body; GO:0044297|cell body; GO:0045211|postsynaptic membrane; GO:00…	GO:0019894|kinesin binding; GO:0044877|protein-containing complex binding; GO:0060090|molecular adaptor activity	ko:K16534|DISC1	--	3557	NP_001158016.1	NP_001158016.1 disrupted in schizophrenia 1 protein isoform g [Homo sapiens]	sp|Q9NRI5|DISC1_HUMAN	sp|Q9NRI5|DISC1_HUMAN Disrupted in schizophrenia 1 protein OS=Homo sapiens GN=DISC1 PE=1 SV=3	_	_	_	_	_	PF01997.13|Translin|Translin family|ENST00000602962|m.1110:103-210
ENSG00000272674	0.10928	0.272908	-1.24599	0.00109812	0.0305449	down	yes	0.129304	0.104981	0.0935529	0.282748	0.218487	0.317488	5	141182387	141186226	+	PCDHB16	protein_coding	GO:0007155|cell adhesion; GO:0007156|homophilic cell adhesion via plasma membrane adhesion molecules; GO:0007268|chemical synaptic transmission; GO:0007416|synapse assembly; GO:0016339|calcium-dependent cell-cell adhesion via plasma membrane cell adhesion molecules	GO:0005887|integral component of plasma membrane; GO:0016021|integral component of membrane	GO:0005509|calcium ion binding	ko:K16494|PCDHB	--	3840	NP_066008.2	NP_066008.2 protocadherin beta-16 precursor [Homo sapiens]	sp|Q9NRJ7|PCDBG_HUMAN	sp|Q9NRJ7|PCDBG_HUMAN Protocadherin beta-16 OS=Homo sapiens GN=PCDHB16 PE=1 SV=3	9606.ENSP00000354293	protocadherin beta 16; Potential calcium-dependent cell-adhesion protein. May be involved in [...]	_	KOG3594	_	PF00028.14|Cadherin|Cadherin domain|ENST00000609684|m.4481:141-232;PF00028.14|Cadherin|Cadherin domain|ENST00000609684|m.4481:247-337;PF00028.14|Cadherin|Cadherin domain|ENST00000609684|m.4481:356-441;PF00028.14|Cadherin|Cadherin domain|ENST00000609684|m.4481:456-552;PF00028.14|Cadherin|Cadherin domain|ENST00000609684|m.4481:580-661;PF08266.9|Cadherin_2|Cadherin-like|ENST00000609684|m.4481:32-112…
ENSG00000275400	0.14821	4.93497	-4.96605	1.6625e-05	0.000969084	down	yes	0.150844	0.180102	0.113684	0.16829	6.78509	7.85154	7	66553805	66554199	-	ENSG00000275400	processed_pseudogene	GO:0016031|tRNA import into mitochondrion; GO:0030150|protein import into mitochondrial matrix; GO:0070096|mitochondrial outer membrane translocase complex assembly	GO:0005742|mitochondrial outer membrane translocase complex; GO:0031012|extracellular matrix; GO:0031307|integral component of mitochondrial outer membrane; GO:0044233|mitochondria-associated endoplasmic reticulum membrane	GO:0015450|P-P-bond-hydrolysis-driven protein transmembrane transporter activity; GO:0030943|mitochondrion targeting sequence binding; GO:0051082|unfolded protein binding	ko:K17770|TOM20	--	395	ADK26452.1	ADK26452.1 translocase of outer mitochondrial membrane 20 [Bos taurus]	sp|A6H7B1|TOM20_BOVIN	sp|A6H7B1|TOM20_BOVIN Mitochondrial import receptor subunit TOM20 homolog OS=Bos taurus GN=TOMM20 PE=2 SV=1	_	_	_	_	_	_
ENSG00000279232	0.427478	0.957188	-1.14459	0.00053152	0.0175943	down	yes	0.51259	0.383527	0.386316	0.884498	0.713755	1.27331	5	98792861	98795766	-	ENSG00000279232	lncRNA	--	--	--	--	--	2906	CAH10723.1	CAH10723.1 hypothetical protein [Homo sapiens]	_	_	_	_	_	_	_	_
ENSG00000283761	0.312642	3.84459	-3.57857	0.000237241	0.00950978	down	yes	0.144695	0.415448	0.377782	7.85242	0.642766	3.03857	1	99970011	100083321	+	ENSG00000283761	protein_coding	GO:0055085|transmembrane transport	GO:0016021|integral component of membrane	GO:0005215|transporter activity	--	--	5352	XP_005271175.1	XP_005271175.1 hippocampus abundant transcript 1 protein isoform X1 [Homo sapiens]	sp|Q96MC6|MF14A_HUMAN	sp|Q96MC6|MF14A_HUMAN Hippocampus abundant transcript 1 protein OS=Homo sapiens GN=MFSD14A PE=1 SV=2	9986.ENSOCUP00000006759	hippocampus abundant transcript 1	COG0477	KOG2816	_	PF07690.13|MFS_1|Major Facilitator Superfamily|ENST00000639171|m.225:19-350;PF12832.4|MFS_1_like|MFS_1 like family|ENST00000639171|m.225:53-350;PF04142.12|Nuc_sug_transp|Nucleotide-sugar transporter|ENST00000639171|m.226:51-259
ENSG00000287023	1.5478	3.54629	-1.19086	1.2621e-05	0.000763051	down	yes	1.37925	1.56772	1.69643	4.2593	3.88422	2.49535	10	4746530	4785100	-	ENSG00000287023	lncRNA	--	--	--	--	--	1180	_	_	_	_	_	_	_	_	_	_
ENSG00000003137	2.48752	0.992258	1.31724	8.28475e-12	2.28706e-09	up	yes	2.74584	2.66586	2.05085	0.920397	1.14143	0.914953	2	72129238	72147862	-	CYP26B1	protein_coding	GO:0001709|cell fate determination; GO:0001768|establishment of T cell polarity; GO:0006766|vitamin metabolic process; GO:0006805|xenobiotic metabolic process; GO:0006954|inflammatory response; GO:0007140|male meiotic nuclear division; GO:0007283|spermatogenesis; GO:0009954|proximal/distal pattern formation; GO:0010628|positive regulation of gene expression; GO:0016125|sterol metabolic process; G…	GO:0005737|cytoplasm; GO:0005789|endoplasmic reticulum membrane; GO:0031090|organelle membrane	GO:0001972|retinoic acid binding; GO:0005506|iron ion binding; GO:0008401|retinoic acid 4-hydroxylase activity; GO:0016709|oxidoreductase activity, acting on paired donors, with incorporation or reduction of molecular oxygen, NAD(P)H as one donor, and incorporation of one atom of oxygen; GO:0020037|heme binding	ko:K12664|CYP26B	ko00830|Retinol metabolism; ko01100|Metabolic pathways	4556	NP_063938.1	NP_063938.1 cytochrome P450 26B1 isoform 1 [Homo sapiens]	sp|Q9NR63|CP26B_HUMAN	sp|Q9NR63|CP26B_HUMAN Cytochrome P450 26B1 OS=Homo sapiens GN=CYP26B1 PE=1 SV=1	9606.ENSP00000001146	cytochrome P450, family 26, subfamily B, polypeptide 1; Plays a key role in retinoic acid me [...]	COG2124	KOG0157	_	PF00067.19|p450|Cytochrome P450|ENST00000001146|m.2854:82-475
ENSG00000023445	3.83554	1.79711	1.0895	0.000184394	0.00777482	up	yes	3.58759	3.4034	4.51562	2.52294	1.63367	1.23473	11	102317450	102339403	+	BIRC3	protein_coding	GO:0007166|cell surface receptor signaling pathway; GO:0007249|I-kappaB kinase/NF-kappaB signaling; GO:0007283|spermatogenesis; GO:0010803|regulation of tumor necrosis factor-mediated signaling pathway; GO:0016579|protein deubiquitination; GO:0031398|positive regulation of protein ubiquitination; GO:0033209|tumor necrosis factor-mediated signaling pathway; GO:0034121|regulation of toll-like recep…	GO:0005634|nucleus; GO:0005654|nucleoplasm; GO:0005737|cytoplasm; GO:0005829|cytosol; GO:0032991|protein-containing complex; GO:0045121|membrane raft	GO:0004842|ubiquitin-protein transferase activity; GO:0016740|transferase activity; GO:0043027|cysteine-type endopeptidase inhibitor activity involved in apoptotic process; GO:0046872|metal ion binding	ko:K16060|BIRC2_3	ko01524|Platinum drug resistance; ko04064|NF-kappa B signaling pathway; ko04120|Ubiquitin mediated proteolysis; ko04210|Apoptosis; ko04215|Apoptosis - multiple species; ko04510|Focal adhesion; ko04621|NOD-like receptor signaling pathway; ko04668|TNF signaling pathway; ko05145|Toxoplasmosis; ko05200|Pathways in cancer; ko05222|Small cell lung cancer	6877	NP_001156.1	NP_001156.1 baculoviral IAP repeat-containing protein 3 [Homo sapiens]	sp|Q13489|BIRC3_HUMAN	sp|Q13489|BIRC3_HUMAN Baculoviral IAP repeat-containing protein 3 OS=Homo sapiens GN=BIRC3 PE=1 SV=2	9606.ENSP00000263464	baculoviral IAP repeat-containing 3; Apoptotic suppressor. The BIR motifs region interacts w [...]	_	KOG1101	_	PF00653.18|BIR|Inhibitor of Apoptosis domain|ENST00000263464|m.2897:32-97;PF00653.18|BIR|Inhibitor of Apoptosis domain|ENST00000263464|m.2897:172-235;PF00653.18|BIR|Inhibitor of Apoptosis domain|ENST00000263464|m.2897:258-322;PF00619.18|CARD|Caspase recruitment domain|ENST00000263464|m.2897:446-526;PF13920.3|zf-C3HC4_3|Zinc finger, C3HC4 type (RING finger)|ENST00000263464|m.2897:554-596;PF14447.3…
ENSG00000042062	1.99069	0.433499	2.1735	0.000288497	0.0110497	up	yes	1.57953	1.70478	2.68776	0.717392	0.483673	0.0994327	20	50586108	50691542	-	RIPOR3	protein_coding	--	--	--	--	--	4391	NP_001277197.1	NP_001277197.1 RIPOR family member 3 isoform 2 [Homo sapiens]	sp|Q96MK2|RIPR3_HUMAN	sp|Q96MK2|RIPR3_HUMAN RIPOR family member 3 OS=Homo sapiens GN=RIPOR3 PE=1 SV=4	9606.ENSP00000045083	family with sequence similarity 65, member C	_	_	NOG79748	PF15903.2|PL48|Filopodia upregulated, FAM65|ENST00000327979|m.1644:23-367
ENSG00000047457	0.261547	0.0509571	2.15534	0.00116361	0.0321831	up	yes	0.188164	0.231367	0.36511	0.103397	0.0131817	0.036293	3	149162410	149221829	-	CP	protein_coding	GO:0006825|copper ion transport; GO:0006879|cellular iron ion homeostasis; GO:0043687|post-translational protein modification; GO:0044267|cellular protein metabolic process	GO:0005576|extracellular region; GO:0005615|extracellular space; GO:0005765|lysosomal membrane; GO:0005788|endoplasmic reticulum lumen; GO:0070062|extracellular exosome; GO:0072562|blood microparticle	GO:0004322|ferroxidase activity; GO:0005507|copper ion binding; GO:0051087|chaperone binding	ko:K13624|CP	ko00860|Porphyrin and chlorophyll metabolism; ko04216|Ferroptosis	4452	NP_000087.1	NP_000087.1 ceruloplasmin precursor [Homo sapiens]	sp|P00450|CERU_HUMAN	sp|P00450|CERU_HUMAN Ceruloplasmin OS=Homo sapiens GN=CP PE=1 SV=1	9606.ENSP00000264613	ceruloplasmin (ferroxidase); Ceruloplasmin is a blue, copper-binding (6-7 atoms per molecule [...]	_	KOG1263	_	PF07731.11|Cu-oxidase_2|Multicopper oxidase|ENST00000264613|m.2712:319-367;PF07731.11|Cu-oxidase_2|Multicopper oxidase|ENST00000264613|m.2712:968-1069;PF07732.12|Cu-oxidase_3|Multicopper oxidase|ENST00000264613|m.2712:104-214;PF07732.12|Cu-oxidase_3|Multicopper oxidase|ENST00000264613|m.2712:819-911;PF00394.19|Cu-oxidase|Multicopper oxidase|ENST00000264613|m.2712:235-369
ENSG00000065534	0.111128	0.0441124	1.1625	5.68262e-09	8.39822e-07	up	yes	0.103283	0.109781	0.120319	0.044967	0.0480339	0.0393361	3	123610049	123884332	-	MYLK	protein_coding	GO:0006468|protein phosphorylation; GO:0006936|muscle contraction; GO:0006939|smooth muscle contraction; GO:0014820|tonic smooth muscle contraction; GO:0030335|positive regulation of cell migration; GO:0032060|bleb assembly; GO:0051928|positive regulation of calcium ion transport; GO:0060414|aorta smooth muscle tissue morphogenesis; GO:0071476|cellular hypotonic response; GO:0090303|positive regu…	GO:0001725|stress fiber; GO:0005737|cytoplasm; GO:0005829|cytosol; GO:0030027|lamellipodium; GO:0032154|cleavage furrow; GO:0070062|extracellular exosome	GO:0003779|actin binding; GO:0004687|myosin light chain kinase activity; GO:0005516|calmodulin binding; GO:0005524|ATP binding; GO:0046872|metal ion binding	ko:K00907|MYLK	ko04020|Calcium signaling pathway; ko04022|cGMP-PKG signaling pathway; ko04270|Vascular smooth muscle contraction; ko04371|Apelin signaling pathway; ko04510|Focal adhesion; ko04611|Platelet activation; ko04810|Regulation of actin cytoskeleton; ko04921|Oxytocin signaling pathway; ko04971|Gastric acid secretion	10113	XP_024309300.1	XP_024309300.1 myosin light chain kinase, smooth muscle isoform X1 [Homo sapiens]	sp|Q15746|MYLK_HUMAN	sp|Q15746|MYLK_HUMAN Myosin light chain kinase, smooth muscle OS=Homo sapiens GN=MYLK PE=1 SV=4	9606.ENSP00000353452	myosin light chain kinase; Calcium/calmodulin-dependent enzyme implicated in smooth muscle c [...]	COG0515	KOG0613	_	PF07679.13|I-set|Immunoglobulin I-set domain|ENST00000360304|m.630:33-123;PF07679.13|I-set|Immunoglobulin I-set domain|ENST00000360304|m.630:161-250;PF07679.13|I-set|Immunoglobulin I-set domain|ENST00000360304|m.630:414-504;PF07679.13|I-set|Immunoglobulin I-set domain|ENST00000360304|m.630:514-600;PF07679.13|I-set|Immunoglobulin I-set domain|ENST00000360304|m.630:624-712;PF07679.13|I-set|Immunogl…
ENSG00000067141	2.50874	0.769017	1.69298	1.53685e-15	7.25343e-13	up	yes	2.34077	2.55582	2.62964	0.879575	0.864963	0.562514	15	73051710	73305205	+	NEO1	protein_coding	GO:0007155|cell adhesion; GO:0007411|axon guidance; GO:0030513|positive regulation of BMP signaling pathway; GO:0055072|iron ion homeostasis	GO:0005654|nucleoplasm; GO:0005794|Golgi apparatus; GO:0005886|plasma membrane; GO:0005887|integral component of plasma membrane; GO:0098797|plasma membrane protein complex	GO:0038023|signaling receptor activity; GO:0039706|co-receptor binding	ko:K06766|NEO1	ko04514|Cell adhesion molecules (CAMs)	7342	NP_002490.2	NP_002490.2 neogenin isoform 1 precursor [Homo sapiens]	sp|Q92859|NEO1_HUMAN	sp|Q92859|NEO1_HUMAN Neogenin OS=Homo sapiens GN=NEO1 PE=1 SV=2	9606.ENSP00000261908	neogenin homolog 1 (chicken); May be involved as a regulatory protein in the transition of u [...]	_	KOG4221	_	PF06583.9|Neogenin_C|Neogenin C-terminus|ENST00000339362|m.8472:1158-1461;PF00041.18|fn3|Fibronectin type III domain|ENST00000339362|m.8472:440-525;PF00041.18|fn3|Fibronectin type III domain|ENST00000339362|m.8472:543-618;PF00041.18|fn3|Fibronectin type III domain|ENST00000339362|m.8472:636-720;PF00041.18|fn3|Fibronectin type III domain|ENST00000339362|m.8472:742-818;PF00041.18|fn3|Fibronectin ty…
ENSG00000067445	0.139112	0.036384	1.68469	0.000297503	0.0112766	up	yes	0.171523	0.15889	0.0869222	0.0263945	0.0381713	0.0445863	X	54920462	54931431	+	TRO	protein_coding	GO:0007156|homophilic cell adhesion via plasma membrane adhesion molecules; GO:0007566|embryo implantation; GO:0030308|negative regulation of cell growth	GO:0005634|nucleus; GO:0005737|cytoplasm; GO:0005886|plasma membrane; GO:0005887|integral component of plasma membrane	--	--	--	4634	XP_017749800.1	XP_017749800.1 PREDICTED: trophinin isoform X1 [Rhinopithecus bieti]	sp|Q12816|TROP_HUMAN	sp|Q12816|TROP_HUMAN Trophinin OS=Homo sapiens GN=TRO PE=1 SV=3	9606.ENSP00000173898	trophinin; Could be involved with bystin and tastin in a cell adhesion molecule complex that [...]	_	KOG4562	_	PF01454.16|MAGE|MAGE family|ENST00000173898|m.6617:484-649
ENSG00000073756	1.21041	0.407093	1.54893	5.31228e-06	0.000361507	up	yes	0.76417	1.17616	1.69091	0.408092	0.450467	0.362718	1	186671791	186680922	-	PTGS2	protein_coding	GO:0001516|prostaglandin biosynthetic process; GO:0001525|angiogenesis; GO:0006693|prostaglandin metabolic process; GO:0006928|movement of cell or subcellular component; GO:0006954|inflammatory response; GO:0006979|response to oxidative stress; GO:0007566|embryo implantation; GO:0007568|aging; GO:0007612|learning; GO:0007613|memory; GO:0008217|regulation of blood pressure; GO:0008285|negative reg…	GO:0005634|nucleus; GO:0005737|cytoplasm; GO:0005783|endoplasmic reticulum; GO:0005788|endoplasmic reticulum lumen; GO:0005789|endoplasmic reticulum membrane; GO:0005901|caveola; GO:0031090|organelle membrane; GO:0032991|protein-containing complex; GO:0043005|neuron projection	GO:0004601|peroxidase activity; GO:0004666|prostaglandin-endoperoxide synthase activity; GO:0019899|enzyme binding; GO:0020037|heme binding; GO:0042803|protein homodimerization activity; GO:0046872|metal ion binding; GO:0050473|arachidonate 15-lipoxygenase activity	ko:K11987|PTGS2,COX2	ko00590|Arachidonic acid metabolism; ko01100|Metabolic pathways; ko04064|NF-kappa B signaling pathway; ko04370|VEGF signaling pathway; ko04657|IL-17 signaling pathway; ko04668|TNF signaling pathway; ko04723|Retrograde endocannabinoid signaling; ko04726|Serotonergic synapse; ko04913|Ovarian steroidogenesis; ko04921|Oxytocin signaling pathway; ko04923|Regulation of lipolysis in adipocytes; ko05140|…	4709	NP_000954.1	NP_000954.1 prostaglandin G/H synthase 2 precursor [Homo sapiens]	sp|P35354|PGH2_HUMAN	sp|P35354|PGH2_HUMAN Prostaglandin G/H synthase 2 OS=Homo sapiens GN=PTGS2 PE=1 SV=2	9606.ENSP00000356438	prostaglandin-endoperoxide synthase 2 (prostaglandin G/H synthase and cyclooxygenase); May h [...]	_	KOG2408	_	PF03098.12|An_peroxidase|Animal haem peroxidase|ENST00000680451|m.7820:317-620;PF00008.24|EGF|EGF-like domain|ENST00000680451|m.7820:132-163
ENSG00000076067	10.6639	4.0062	1.41019	0.000589087	0.0189365	up	yes	14.0481	13.7322	4.21145	3.95487	3.60796	4.45578	12	56521820	56596193	+	RBMS2	protein_coding	GO:0006396|RNA processing	GO:0005634|nucleus	GO:0003723|RNA binding	--	--	8488	XP_006719606.1	XP_006719606.1 RNA-binding motif, single-stranded-interacting protein 2 isoform X7 [Homo sapiens]	sp|Q15434|RBMS2_HUMAN	sp|Q15434|RBMS2_HUMAN RNA-binding motif, single-stranded-interacting protein 2 OS=Homo sapiens GN=RBMS2 PE=1 SV=1	9606.ENSP00000262031	RNA binding motif, single stranded interacting protein 2	_	KOG4733	_	PF00076.19|RRM_1|RNA recognition motif. (a.k.a. RRM, RBD, or RNP domain)|ENST00000262031|m.3183:126-186;PF00076.19|RRM_1|RNA recognition motif. (a.k.a. RRM, RBD, or RNP domain)|ENST00000262031|m.3183:205-269
ENSG00000077616	0.191206	0.0486926	1.77742	1.12014e-06	9.36499e-05	up	yes	0.157936	0.218343	0.197338	0.0370952	0.0552721	0.0537104	11	90131515	90192894	+	NAALAD2	protein_coding	GO:0006508|proteolysis; GO:0008652|cellular amino acid biosynthetic process; GO:0042135|neurotransmitter catabolic process	GO:0005886|plasma membrane; GO:0016021|integral component of membrane	GO:0004180|carboxypeptidase activity; GO:0008236|serine-type peptidase activity; GO:0008237|metallopeptidase activity; GO:0008239|dipeptidyl-peptidase activity; GO:0016805|dipeptidase activity; GO:0046872|metal ion binding; GO:0050129|N-formylglutamate deformylase activity	ko:K01301|NAALAD	--	3466	XP_016872532.1	XP_016872532.1 N-acetylated-alpha-linked acidic dipeptidase 2 isoform X1 [Homo sapiens]	sp|Q9Y3Q0|NALD2_HUMAN	sp|Q9Y3Q0|NALD2_HUMAN N-acetylated-alpha-linked acidic dipeptidase 2 OS=Homo sapiens GN=NAALAD2 PE=1 SV=1	_	_	_	_	_	PF04253.12|TFR_dimer|Transferrin receptor-like dimerisation domain|ENST00000534061|m.2421:649-769;PF04389.14|Peptidase_M28|Peptidase family M28|ENST00000534061|m.2421:379-582;PF02225.19|PA|PA domain|ENST00000534061|m.2421:193-280
ENSG00000078081	1.50806	0.510494	1.54427	7.18035e-15	2.83934e-12	up	yes	1.71063	1.37206	1.44148	0.480046	0.554155	0.49728	3	183122215	183163839	-	LAMP3	protein_coding	GO:0002250|adaptive immune response; GO:0010506|regulation of autophagy; GO:0010628|positive regulation of gene expression; GO:0035455|response to interferon-alpha; GO:0043154|negative regulation of cysteine-type endopeptidase activity involved in apoptotic process; GO:1901799|negative regulation of proteasomal protein catabolic process; GO:1903900|regulation of viral life cycle	GO:0005634|nucleus; GO:0005765|lysosomal membrane; GO:0005769|early endosome; GO:0005886|plasma membrane; GO:0016021|integral component of membrane; GO:0031982|vesicle; GO:0043231|intracellular membrane-bounded organelle; GO:0048471|perinuclear region of cytoplasm; GO:0097233|alveolar lamellar body membrane	--	ko:K06562|LAMP3,CD208	ko04142|Lysosome	3196	NP_055213.2	NP_055213.2 lysosome-associated membrane glycoprotein 3 precursor [Homo sapiens]	sp|Q9UQV4|LAMP3_HUMAN	sp|Q9UQV4|LAMP3_HUMAN Lysosome-associated membrane glycoprotein 3 OS=Homo sapiens GN=LAMP3 PE=1 SV=3	9606.ENSP00000265598	lysosomal-associated membrane protein 3; Might change the lysosome function after the transf [...]	_	KOG4818	_	PF01299.14|Lamp|Lysosome-associated membrane glycoprotein (Lamp)|ENST00000265598|m.4036:154-442
ENSG00000081041	3.52088	1.69338	1.05163	0.000590188	0.0189365	up	yes	3.21075	2.64613	4.70575	1.99709	1.58369	1.49935	4	74097040	74099196	-	CXCL2	protein_coding	GO:0002237|response to molecule of bacterial origin; GO:0006935|chemotaxis; GO:0006954|inflammatory response; GO:0006955|immune response; GO:0007186|G protein-coupled receptor signaling pathway; GO:0031640|killing of cells of other organism; GO:0032496|response to lipopolysaccharide; GO:0042127|regulation of cell population proliferation; GO:0061844|antimicrobial humoral immune response mediated …	GO:0005576|extracellular region; GO:0005615|extracellular space	GO:0008009|chemokine activity; GO:0045236|CXCR chemokine receptor binding	ko:K05505|CXCL1_2_3,GRO	ko04062|Chemokine signaling pathway; ko04621|NOD-like receptor signaling pathway; ko04657|IL-17 signaling pathway; ko04668|TNF signaling pathway; ko05132|Salmonella infection; ko05134|Legionellosis	1115	XP_005555134.1	XP_005555134.1 PREDICTED: uncharacterized protein LOC102123272 [Macaca fascicularis]	sp|P19875|CXCL2_HUMAN	sp|P19875|CXCL2_HUMAN C-X-C motif chemokine 2 OS=Homo sapiens GN=CXCL2 PE=1 SV=1	_	_	_	_	_	PF00048.17|IL8|Small cytokines (intecrine/chemokine), interleukin-8 like|ENST00000508487|m.755:67-125
ENSG00000085563	9.42722	3.95579	1.25075	2.31889e-08	2.8998e-06	up	yes	9.16979	9.69658	9.4153	3.07772	3.48745	5.30221	7	87503017	87713323	-	ABCB1	protein_coding	GO:0000086|G2/M transition of mitotic cell cycle; GO:0006810|transport; GO:0042493|response to drug; GO:0045332|phospholipid translocation; GO:0047484|regulation of response to osmotic stress; GO:0055085|transmembrane transport; GO:0072089|stem cell proliferation; GO:0099040|ceramide translocation; GO:1901529|positive regulation of anion channel activity; GO:2001225|regulation of chloride transpo…	GO:0005886|plasma membrane; GO:0009986|cell surface; GO:0016020|membrane; GO:0016021|integral component of membrane; GO:0016324|apical plasma membrane; GO:0070062|extracellular exosome	GO:0005215|transporter activity; GO:0005524|ATP binding; GO:0008559|ATPase-coupled xenobiotic transmembrane transporter activity; GO:0042626|ATPase-coupled transmembrane transporter activity; GO:0090554|phosphatidylcholine floppase activity; GO:0090555|phosphatidylethanolamine flippase activity; GO:0099038|ceramide floppase activity	ko:K05658|ABCB1,CD243	ko02010|ABC transporters; ko04976|Bile secretion; ko05206|MicroRNAs in cancer	5205	XP_009451772.1	XP_009451772.1 multidrug resistance protein 1 [Pan troglodytes]	sp|P08183|MDR1_HUMAN	sp|P08183|MDR1_HUMAN Multidrug resistance protein 1 OS=Homo sapiens GN=ABCB1 PE=1 SV=3	9606.ENSP00000265724	ATP-binding cassette, sub-family B (MDR/TAP), member 1; Energy-dependent efflux pump respons [...]	COG1132	KOG0055	_	PF00664.20|ABC_membrane|ABC transporter transmembrane region|ENST00000622132|m.6766:52-343;PF00664.20|ABC_membrane|ABC transporter transmembrane region|ENST00000622132|m.6766:712-986;PF00005.24|ABC_tran|ABC transporter|ENST00000622132|m.6766:410-559;PF00005.24|ABC_tran|ABC transporter|ENST00000622132|m.6766:1053-1204;PF09818.6|ABC_ATPase|Predicted ATPase of the ABC class|ENST00000622132|m.6766:11…
ENSG00000090339	15.926	5.59683	1.50703	1.72656e-07	1.81736e-05	up	yes	15.0168	13.8443	18.9168	7.91732	4.93413	3.93904	19	10271093	10286615	+	ICAM1	protein_coding	GO:0001541|ovarian follicle development; GO:0001910|regulation of leukocyte mediated cytotoxicity; GO:0001975|response to amphetamine; GO:0002291|T cell activation via T cell receptor contact with antigen bound to MHC molecule on antigen presenting cell; GO:0002438|acute inflammatory response to antigenic stimulus; GO:0002457|T cell antigen processing and presentation; GO:0002693|positive regulat…	GO:0001772|immunological synapse; GO:0005615|extracellular space; GO:0005886|plasma membrane; GO:0005887|integral component of plasma membrane; GO:0005925|focal adhesion; GO:0009897|external side of plasma membrane; GO:0009986|cell surface; GO:0016020|membrane; GO:0031012|extracellular matrix; GO:0045121|membrane raft; GO:0070062|extracellular exosome	GO:0001618|virus receptor activity; GO:0004888|transmembrane signaling receptor activity; GO:0005178|integrin binding; GO:0038023|signaling receptor activity	ko:K06490|ICAM1,CD54	ko04064|NF-kappa B signaling pathway; ko04514|Cell adhesion molecules (CAMs); ko04650|Natural killer cell mediated cytotoxicity; ko04668|TNF signaling pathway; ko04670|Leukocyte transendothelial migration; ko04933|AGE-RAGE signaling pathway in diabetic complications; ko05143|African trypanosomiasis; ko05144|Malaria; ko05150|Staphylococcus aureus infection; ko05164|Influenza A; ko05166|HTLV-I infe…	2967	NP_000192.2	NP_000192.2 intercellular adhesion molecule 1 precursor [Homo sapiens]	sp|P05362|ICAM1_HUMAN	sp|P05362|ICAM1_HUMAN Intercellular adhesion molecule 1 OS=Homo sapiens GN=ICAM1 PE=1 SV=2	9606.ENSP00000264832	intercellular adhesion molecule 1; ICAM proteins are ligands for the leukocyte adhesion prot [...]	_	_	NOG149321	PF03921.11|ICAM_N|Intercellular adhesion molecule (ICAM), N-terminal domain|ENST00000264832|m.6661:38-128
ENSG00000090857	10.1908	4.37864	1.21684	1.37085e-09	2.30539e-07	up	yes	9.54584	10.3071	10.7195	3.276	5.39834	4.46159	16	70114332	70162537	+	PDPR	protein_coding	GO:0010510|regulation of acetyl-CoA biosynthetic process from pyruvate	GO:0005759|mitochondrial matrix	GO:0004741|[pyruvate dehydrogenase (lipoamide)] phosphatase activity; GO:0016491|oxidoreductase activity	ko:K17509|PDPR	--	8549	NP_060460.4	NP_060460.4 pyruvate dehydrogenase phosphatase regulatory subunit, mitochondrial isoform 1 precursor [Homo sapiens]	sp|Q8NCN5|PDPR_HUMAN	sp|Q8NCN5|PDPR_HUMAN Pyruvate dehydrogenase phosphatase regulatory subunit, mitochondrial OS=Homo sapiens GN=PDPR PE=1 SV=2	9606.ENSP00000288050	Pyruvate dehydrogenase phosphatase regulatory subunit, mitochondrial Precursor (PDPr); Decre [...]	COG0404;COG0665	KOG2844	_	PF01571.18|GCV_T|Aminomethyltransferase folate-binding domain|ENST00000288050|m.1883:462-736;PF01266.21|DAO|FAD dependent oxidoreductase|ENST00000288050|m.1883:45-402;PF08669.8|GCV_T_C|Glycine cleavage T-protein C-terminal barrel domain|ENST00000288050|m.1883:748-853;PF16350.2|FAO_M|FAD dependent oxidoreductase central domain|ENST00000288050|m.1883:405-460;PF00890.21|FAD_binding_2|FAD binding dom…
ENSG00000095752	4.90275	2.43559	1.00635	0.000238319	0.00951734	up	yes	5.28049	5.43691	3.99084	1.87823	2.10601	3.32251	19	55364382	55370463	-	IL11	protein_coding	GO:0007267|cell-cell signaling; GO:0008284|positive regulation of cell population proliferation; GO:0030183|B cell differentiation; GO:0030219|megakaryocyte differentiation; GO:0033138|positive regulation of peptidyl-serine phosphorylation; GO:0043410|positive regulation of MAPK cascade; GO:0045444|fat cell differentiation; GO:0045944|positive regulation of transcription by RNA polymerase II; GO:…	GO:0005576|extracellular region; GO:0005615|extracellular space; GO:0005737|cytoplasm	GO:0005125|cytokine activity; GO:0005142|interleukin-11 receptor binding; GO:0008083|growth factor activity	ko:K05417|IL11	ko04060|Cytokine-cytokine receptor interaction; ko04630|Jak-STAT signaling pathway; ko04640|Hematopoietic cell lineage; ko05323|Rheumatoid arthritis	2378	NP_000632.1	NP_000632.1 interleukin-11 isoform 1 precursor [Homo sapiens]	sp|P20809|IL11_HUMAN	sp|P20809|IL11_HUMAN Interleukin-11 OS=Homo sapiens GN=IL11 PE=1 SV=1	9598.ENSPTRP00000019785	interleukin 11	_	_	NOG72895	PF07400.8|IL11|Interleukin 11|ENST00000264563|m.7979:73-250
ENSG00000099994	0.407895	0.193566	1.03764	0.000393265	0.0140338	up	yes	0.491905	0.375881	0.355898	0.219519	0.166236	0.194943	22	24181487	24189106	+	SUSD2	protein_coding	GO:0006955|immune response; GO:0051782|negative regulation of cell division; GO:1902807|negative regulation of cell cycle G1/S phase transition	GO:0005886|plasma membrane; GO:0016021|integral component of membrane; GO:0070062|extracellular exosome	GO:0005044|scavenger receptor activity; GO:0030247|polysaccharide binding	--	--	4938	NP_062547.1	NP_062547.1 sushi domain-containing protein 2 precursor [Homo sapiens]	sp|Q9UGT4|SUSD2_HUMAN	sp|Q9UGT4|SUSD2_HUMAN Sushi domain-containing protein 2 OS=Homo sapiens GN=SUSD2 PE=1 SV=1	9606.ENSP00000351075	sushi domain containing 2	_	KOG4291	_	PF03782.14|AMOP|AMOP domain|ENST00000463101|m.7964:137-277;PF00094.22|VWD|von Willebrand factor type D domain|ENST00000463101|m.7964:295-384;PF00084.17|Sushi|Sushi repeat (SCR repeat)|ENST00000463101|m.7965:111-159;PF01033.14|Somatomedin_B|Somatomedin B domain|ENST00000463101|m.7966:34-69;PF00094.22|VWD|von Willebrand factor type D domain|ENST00000463101|m.7967:86-142
ENSG00000099998	0.351819	0.11776	1.50184	0.000430036	0.0149806	up	yes	0.300227	0.315129	0.440102	0.169315	0.120011	0.0639529	22	24219654	24245108	-	GGT5	protein_coding	GO:0006351|transcription, DNA-templated; GO:0006355|regulation of transcription, DNA-templated	GO:0005634|nucleus	GO:0003677|DNA binding; GO:0046872|metal ion binding	--	--	4020	NP_001310237.1	NP_001310237.1 zinc finger protein 454 isoform 2 [Homo sapiens]	sp|Q8WTZ3|YS049_HUMAN	sp|Q8WTZ3|YS049_HUMAN Zinc finger protein ENSP00000375192 OS=Homo sapiens PE=2 SV=1	5306.JGI97669	annotation not available	_	_	NOG41764	_
ENSG00000101443	1.65419	0.462432	1.81665	0.000562905	0.0183708	up	yes	1.41334	0.959195	2.59005	0.663916	0.418972	0.304408	20	45469753	45481532	+	WFDC2	protein_coding	--	GO:0070062|extracellular exosome	GO:0004867|serine-type endopeptidase inhibitor activity; GO:0004869|cysteine-type endopeptidase inhibitor activity; GO:0019828|aspartic-type endopeptidase inhibitor activity	--	--	818	AAL37487.1	AAL37487.1 WAP domain containing protein HE4-V3 [Homo sapiens]	sp|Q9DAU7|WFDC2_MOUSE	sp|Q9DAU7|WFDC2_MOUSE WAP four-disulfide core domain protein 2 OS=Mus musculus GN=Wfdc2 PE=1 SV=1	_	_	_	_	_	_
ENSG00000103426	1.76799	0.0259706	5.62729	0.00122896	0.0335293	up	yes	1.48894	0.0248634	3.79018	0.0290409	0.0488709	0	16	4340251	4420494	-	CORO7-PAM16	protein_coding	GO:0006895|Golgi to endosome transport; GO:0015031|protein transport; GO:0030041|actin filament polymerization	GO:0000139|Golgi membrane; GO:0005794|Golgi apparatus; GO:0005802|trans-Golgi network; GO:0005829|cytosol; GO:0016020|membrane; GO:0016021|integral component of membrane; GO:0031410|cytoplasmic vesicle	GO:0003779|actin binding	ko:K18619|CORO7	--	3815	EAW85306.1	EAW85306.1 hCG2045878 [Homo sapiens]	sp|P57737|CORO7_HUMAN	sp|P57737|CORO7_HUMAN Coronin-7 OS=Homo sapiens GN=CORO7 PE=1 SV=2	9606.ENSP00000251166	coronin 7; May play a role in the maintenance of the Golgi apparatus morphology and in the p [...]	COG2319	KOG1445	_	PF08953.8|DUF1899|Domain of unknown function (DUF1899)|ENST00000575334|m.5424:3-64;PF08953.8|DUF1899|Domain of unknown function (DUF1899)|ENST00000575334|m.5424:470-529;PF00400.29|WD40|WD domain, G-beta repeat|ENST00000575334|m.5424:70-105;PF00400.29|WD40|WD domain, G-beta repeat|ENST00000575334|m.5424:159-196;PF16300.2|WD40_4|Type of WD40 repeat|ENST00000575334|m.5424:338-379;PF16300.2|WD40_4|Ty…
ENSG00000105699	7.04075	3.45923	1.02316	5.54025e-11	1.32884e-08	up	yes	7.44453	7.29456	6.38315	2.91795	3.83626	3.62346	19	35248330	35267964	+	LSR	protein_coding	GO:0001889|liver development; GO:0019216|regulation of lipid metabolic process; GO:0060856|establishment of blood-brain barrier; GO:0061833|protein localization to tricellular tight junction; GO:1904274|tricellular tight junction assembly	GO:0005886|plasma membrane; GO:0016021|integral component of membrane; GO:0034361|very-low-density lipoprotein particle; GO:0034362|low-density lipoprotein particle; GO:0042627|chylomicron; GO:0061689|tricellular tight junction; GO:0070062|extracellular exosome	--	--	--	2480	XP_008967453.1	XP_008967453.1 lipolysis-stimulated lipoprotein receptor isoform X4 [Pan paniscus]	sp|Q86X29|LSR_HUMAN	sp|Q86X29|LSR_HUMAN Lipolysis-stimulated lipoprotein receptor OS=Homo sapiens GN=LSR PE=1 SV=4	9606.ENSP00000354575	lipolysis stimulated lipoprotein receptor; Probable role in the clearance of triglyceride-ri [...]	_	_	NOG72582	PF05624.11|LSR|Lipolysis stimulated receptor (LSR)|ENST00000602122|m.690:240-287
ENSG00000107954	1.19189	0.183663	2.63368	2.80222e-22	2.41172e-19	up	yes	1.05972	1.20631	1.30963	0.237303	0.133708	0.179977	10	103493705	103592546	+	NEURL1	protein_coding	GO:0006513|protein monoubiquitination; GO:0007219|Notch signaling pathway; GO:0007288|sperm axoneme assembly; GO:0007399|nervous system development; GO:0007420|brain development; GO:0007519|skeletal muscle tissue development; GO:0007595|lactation; GO:0008285|negative regulation of cell population proliferation; GO:0043065|positive regulation of apoptotic process; GO:0045741|positive regulation of…	GO:0005886|plasma membrane; GO:0014069|postsynaptic density; GO:0030054|cell junction; GO:0043197|dendritic spine; GO:0043204|perikaryon; GO:0045211|postsynaptic membrane; GO:0048471|perinuclear region of cytoplasm; GO:0097440|apical dendrite	GO:0004842|ubiquitin-protein transferase activity; GO:0045183|translation factor activity, non-nucleic acid binding; GO:0046872|metal ion binding; GO:0061630|ubiquitin protein ligase activity	ko:K01931|NEUR	--	4582	XP_017707228.1	XP_017707228.1 PREDICTED: E3 ubiquitin-protein ligase NEURL1 isoform X1 [Rhinopithecus bieti]	sp|O76050|NEUL1_HUMAN	sp|O76050|NEUL1_HUMAN E3 ubiquitin-protein ligase NEURL1 OS=Homo sapiens GN=NEURL1 PE=2 SV=1	_	_	_	_	_	PF07177.9|Neuralized|Neuralized|ENST00000369780|m.9225:65-130;PF07177.9|Neuralized|Neuralized|ENST00000369780|m.9225:296-362;PF13920.3|zf-C3HC4_3|Zinc finger, C3HC4 type (RING finger)|ENST00000369780|m.9225:519-566
ENSG00000108219	8.81517	4.05805	1.11729	1.04396e-07	1.15714e-05	up	yes	7.23219	9.7413	9.47203	4.41171	4.6401	3.12234	10	80454265	80533124	+	TSPAN14	protein_coding	GO:0043312|neutrophil degranulation; GO:0045747|positive regulation of Notch signaling pathway; GO:0051604|protein maturation; GO:0072659|protein localization to plasma membrane	GO:0005886|plasma membrane; GO:0005887|integral component of plasma membrane; GO:0035579|specific granule membrane; GO:0070821|tertiary granule membrane	GO:0019899|enzyme binding	ko:K17296|TSPAN14	--	16221	XP_007960964.1	XP_007960964.1 PREDICTED: tetraspanin-14 isoform X2 [Chlorocebus sabaeus]	sp|Q8NG11|TSN14_HUMAN	sp|Q8NG11|TSN14_HUMAN Tetraspanin-14 OS=Homo sapiens GN=TSPAN14 PE=1 SV=1	_	_	_	_	_	PF00335.17|Tetraspannin|Tetraspanin family|ENST00000372158|m.7025:16-258
ENSG00000108602	8.44802	2.90468	1.53698	6.21094e-05	0.00301766	up	yes	7.23668	7.23999	10.8674	4.01682	3.26322	1.434	17	19737984	19748943	-	ALDH3A1	protein_coding	GO:0001666|response to hypoxia; GO:0006081|cellular aldehyde metabolic process; GO:0006805|xenobiotic metabolic process; GO:0007568|aging; GO:0007584|response to nutrient; GO:0008284|positive regulation of cell population proliferation; GO:0042493|response to drug; GO:0051384|response to glucocorticoid; GO:0051591|response to cAMP; GO:0055114|oxidation-reduction process	GO:0005615|extracellular space; GO:0005783|endoplasmic reticulum; GO:0005829|cytosol; GO:0005886|plasma membrane; GO:0016021|integral component of membrane	GO:0004028|3-chloroallyl aldehyde dehydrogenase activity; GO:0004029|aldehyde dehydrogenase (NAD) activity; GO:0004030|aldehyde dehydrogenase [NAD(P)+] activity; GO:0008106|alcohol dehydrogenase (NADP+) activity; GO:0018479|benzaldehyde dehydrogenase (NAD+) activity	ko:K00129|E1.2.1.5	ko00010|Glycolysis / Gluconeogenesis; ko00340|Histidine metabolism; ko00350|Tyrosine metabolism; ko00360|Phenylalanine metabolism; ko00410|beta-Alanine metabolism; ko00980|Metabolism of xenobiotics by cytochrome P450; ko00982|Drug metabolism - cytochrome P450; ko01100|Metabolic pathways; ko05204|Chemical carcinogenesis	2144	XP_005256579.1	XP_005256579.1 aldehyde dehydrogenase, dimeric NADP-preferring isoform X1 [Homo sapiens]	sp|P30838|AL3A1_HUMAN	sp|P30838|AL3A1_HUMAN Aldehyde dehydrogenase, dimeric NADP-preferring OS=Homo sapiens GN=ALDH3A1 PE=1 SV=3	_	_	_	_	_	PF00171.19|Aldedh|Aldehyde dehydrogenase family|ENST00000479677|m.9045:248-542;PF00171.19|Aldedh|Aldehyde dehydrogenase family|ENST00000479677|m.9046:35-114
ENSG00000108932	0.312196	0.0664017	2.07626	0.000371987	0.0135051	up	yes	0.303598	0.140316	0.492675	0.0655568	0.0861883	0.0474601	17	68267026	68291267	-	SLC16A6	protein_coding	GO:0015718|monocarboxylic acid transport	GO:0005887|integral component of plasma membrane; GO:0016020|membrane	GO:0008028|monocarboxylic acid transmembrane transporter activity; GO:0015293|symporter activity	ko:K08183|SLC16A6	--	3807	XP_005257846.2	XP_005257846.2 monocarboxylate transporter 7 isoform X2 [Homo sapiens]	sp|O15403|MOT7_HUMAN	sp|O15403|MOT7_HUMAN Monocarboxylate transporter 7 OS=Homo sapiens GN=SLC16A6 PE=1 SV=2	9606.ENSP00000319991	solute carrier family 16, member 6 (monocarboxylic acid transporter 7); Proton-linked monoca [...]	_	KOG2504	_	PF07690.13|MFS_1|Major Facilitator Superfamily|ENST00000327268|m.6107:32-437
ENSG00000114812	0.213686	0.0605327	1.66511	0.00102331	0.0289036	up	yes	0.201732	0.199111	0.240217	0.105029	0.050499	0.0260696	3	42489299	42537573	+	VIPR1	protein_coding	GO:0006936|muscle contraction; GO:0006955|immune response; GO:0007166|cell surface receptor signaling pathway; GO:0007186|G protein-coupled receptor signaling pathway; GO:0007187|G protein-coupled receptor signaling pathway, coupled to cyclic nucleotide second messenger; GO:0007268|chemical synaptic transmission; GO:0007586|digestion; GO:0008284|positive regulation of cell population proliferation	GO:0005886|plasma membrane; GO:0005887|integral component of plasma membrane; GO:0043235|receptor complex	GO:0004999|vasoactive intestinal polypeptide receptor activity	ko:K04589|VIPR1	ko04080|Neuroactive ligand-receptor interaction	3759	XP_023087422.1	XP_023087422.1 vasoactive intestinal polypeptide receptor 1 isoform X1 [Piliocolobus tephrosceles]	sp|P32241|VIPR1_HUMAN	sp|P32241|VIPR1_HUMAN Vasoactive intestinal polypeptide receptor 1 OS=Homo sapiens GN=VIPR1 PE=1 SV=1	_	_	_	_	_	PF00002.21|7tm_2|7 transmembrane receptor (Secretin family)|ENST00000498102|m.5203:8-56
ENSG00000115041	0.63807	0.0966096	2.60381	3.34222e-12	9.9796e-10	up	yes	0.451844	0.912055	0.550311	0.108619	0.111312	0.0698977	2	95297327	95386077	+	KCNIP3	protein_coding	GO:0006351|transcription, DNA-templated; GO:0006357|regulation of transcription by RNA polymerase II; GO:0006886|intracellular protein transport; GO:0006915|apoptotic process; GO:0007165|signal transduction; GO:0061337|cardiac conduction; GO:0072659|protein localization to plasma membrane; GO:1901379|regulation of potassium ion transmembrane transport	GO:0005634|nucleus; GO:0005783|endoplasmic reticulum; GO:0005794|Golgi apparatus; GO:0005829|cytosol; GO:0005886|plasma membrane; GO:0008076|voltage-gated potassium channel complex; GO:0030424|axon; GO:0030425|dendrite; GO:0032993|protein-DNA complex; GO:0043679|axon terminus	GO:0000978|RNA polymerase II proximal promoter sequence-specific DNA binding; GO:0001227|DNA-binding transcription repressor activity, RNA polymerase II-specific; GO:0003677|DNA binding; GO:0003714|transcription corepressor activity; GO:0005244|voltage-gated ion channel activity; GO:0005267|potassium channel activity; GO:0005509|calcium ion binding; GO:0015459|potassium channel regulator activity…	--	--	3658	BAD92313.1	BAD92313.1 Kv channel interacting protein 3 variant, partial [Homo sapiens]	sp|Q9Y2W7|CSEN_HUMAN	sp|Q9Y2W7|CSEN_HUMAN Calsenilin OS=Homo sapiens GN=KCNIP3 PE=1 SV=1	_	_	_	_	_	_
ENSG00000115339	1.54066	0.659091	1.21261	3.00698e-09	4.63107e-07	up	yes	1.623	1.46756	1.53142	0.738768	0.721149	0.517356	2	165747588	165794659	-	GALNT3	protein_coding	GO:0005975|carbohydrate metabolic process; GO:0008543|fibroblast growth factor receptor signaling pathway; GO:0016266|O-glycan processing; GO:0018242|protein O-linked glycosylation via serine; GO:0018243|protein O-linked glycosylation via threonine	GO:0000139|Golgi membrane; GO:0005794|Golgi apparatus; GO:0016020|membrane; GO:0016021|integral component of membrane; GO:0032580|Golgi cisterna membrane; GO:0048471|perinuclear region of cytoplasm; GO:0070062|extracellular exosome	GO:0004653|polypeptide N-acetylgalactosaminyltransferase activity; GO:0005509|calcium ion binding; GO:0030145|manganese ion binding; GO:0030246|carbohydrate binding	ko:K00710|GALNT	ko00512|Mucin type O-glycan biosynthesis; ko01100|Metabolic pathways	3436	NP_004473.2	NP_004473.2 polypeptide N-acetylgalactosaminyltransferase 3 [Homo sapiens]	sp|Q14435|GALT3_HUMAN	sp|Q14435|GALT3_HUMAN Polypeptide N-acetylgalactosaminyltransferase 3 OS=Homo sapiens GN=GALNT3 PE=1 SV=2	9606.ENSP00000376465	UDP-N-acetyl-alpha-D-galactosamine:polypeptide N-acetylgalactosaminyltransferase 3 (GalNAc-T [...]	_	KOG3736	_	PF00535.23|Glycos_transf_2|Glycosyl transferase family 2|ENST00000392701|m.128:188-374;PF00652.19|Ricin_B_lectin|Ricin-type beta-trefoil lectin domain|ENST00000392701|m.128:506-627;PF02709.11|Glyco_transf_7C|N-terminal domain of galactosyltransferase|ENST00000392701|m.128:353-417
ENSG00000117115	0.984281	0.245414	1.96081	7.20862e-05	0.00343548	up	yes	0.923544	0.7944	1.2349	0.336066	0.314622	0.0855548	1	17066761	17119451	-	PADI2	protein_coding	GO:0006325|chromatin organization; GO:0010848|regulation of chromatin disassembly; GO:0018101|protein citrullination; GO:0021762|substantia nigra development; GO:0030520|intracellular estrogen receptor signaling pathway; GO:0036413|histone H3-R26 citrullination; GO:0043312|neutrophil degranulation; GO:0048096|chromatin-mediated maintenance of transcription; GO:0070100|negative regulation of chemo…	GO:0005576|extracellular region; GO:0005634|nucleus; GO:0005737|cytoplasm; GO:0005829|cytosol; GO:0035327|transcriptionally active chromatin; GO:0035578|azurophil granule lumen; GO:0070062|extracellular exosome	GO:0004668|protein-arginine deiminase activity; GO:0005509|calcium ion binding; GO:0030331|estrogen receptor binding	ko:K01481|E3.5.3.15	--	4361	NP_031391.2	NP_031391.2 protein-arginine deiminase type-2 [Homo sapiens]	sp|Q9Y2J8|PADI2_HUMAN	sp|Q9Y2J8|PADI2_HUMAN Protein-arginine deiminase type-2 OS=Homo sapiens GN=PADI2 PE=1 SV=2	_	_	_	_	_	PF03068.12|PAD|Protein-arginine deiminase (PAD)|ENST00000375486|m.3153:310-688;PF08527.7|PAD_M|Protein-arginine deiminase (PAD) middle domain|ENST00000375486|m.3153:142-300;PF08526.7|PAD_N|Protein-arginine deiminase (PAD) N-terminal domain|ENST00000375486|m.3153:27-140
ENSG00000118473	0.088998	0.026749	1.4297	0.000285901	0.0109791	up	yes	0.0897636	0.113698	0.0635328	0.0426706	0.0174023	0.020174	1	66533267	66751139	+	SGIP1	protein_coding	GO:0002021|response to dietary excess; GO:0006897|endocytosis; GO:0048260|positive regulation of receptor-mediated endocytosis; GO:0061024|membrane organization; GO:0097009|energy homeostasis; GO:0097320|plasma membrane tubulation; GO:2000253|positive regulation of feeding behavior	GO:0005737|cytoplasm; GO:0005829|cytosol; GO:0005886|plasma membrane; GO:0005905|clathrin-coated pit; GO:0030122|AP-2 adaptor complex; GO:0030136|clathrin-coated vesicle	GO:0005543|phospholipid binding; GO:0008017|microtubule binding; GO:0017124|SH3 domain binding	ko:K20065|SGIP1	--	10737	XP_002750972.2	XP_002750972.2 PREDICTED: SH3-containing GRB2-like protein 3-interacting protein 1 isoform X2 [Callithrix jacchus]	sp|Q9BQI5|SGIP1_HUMAN	sp|Q9BQI5|SGIP1_HUMAN SH3-containing GRB2-like protein 3-interacting protein 1 OS=Homo sapiens GN=SGIP1 PE=1 SV=2	9606.ENSP00000360076	SH3-domain GRB2-like (endophilin) interacting protein 1; Possible role in the regulation of [...]	_	KOG2398	_	PF10291.6|muHD|Muniscin C-terminal mu homology domain|ENST00000371037|m.9374:561-826;PF00928.18|Adap_comp_sub|Adaptor complexes medium subunit family|ENST00000371037|m.9374:671-805
ENSG00000124107	6.64731	0.608089	3.42905	1.85931e-15	8.50111e-13	up	yes	6.99806	6.08751	6.85636	0.520495	1.01667	0.287096	20	45252239	45254564	-	SLPI	protein_coding	GO:0006955|immune response; GO:0019731|antibacterial humoral response; GO:0032091|negative regulation of protein binding; GO:0032496|response to lipopolysaccharide; GO:0035821|modification of morphology or physiology of other organism; GO:0043312|neutrophil degranulation; GO:0045071|negative regulation of viral genome replication; GO:0045087|innate immune response	GO:0005576|extracellular region; GO:0005615|extracellular space; GO:0005794|Golgi apparatus; GO:0035580|specific granule lumen; GO:0070062|extracellular exosome	GO:0003677|DNA binding; GO:0003729|mRNA binding; GO:0004866|endopeptidase inhibitor activity; GO:0004867|serine-type endopeptidase inhibitor activity; GO:0019899|enzyme binding	--	--	596	NP_003055.1	NP_003055.1 antileukoproteinase precursor [Homo sapiens]	sp|P03973|SLPI_HUMAN	sp|P03973|SLPI_HUMAN Antileukoproteinase OS=Homo sapiens GN=SLPI PE=1 SV=2	9606.ENSP00000342082	secretory leukocyte peptidase inhibitor; Acid-stable proteinase inhibitor with strong affini [...]	_	_	NOG45457	PF00095.18|WAP|WAP-type (Whey Acidic Protein) 'four-disulfide core'|ENST00000338380|m.786:38-82;PF00095.18|WAP|WAP-type (Whey Acidic Protein) 'four-disulfide core'|ENST00000338380|m.786:92-136
ENSG00000125730	2.18209	0.207078	3.33602	3.1303e-15	1.38786e-12	up	yes	2.02952	1.82096	2.6958	0.348345	0.173124	0.0997658	19	6677704	6730562	-	C3	protein_coding	GO:0001798|positive regulation of type IIa hypersensitivity; GO:0001934|positive regulation of protein phosphorylation; GO:0001970|positive regulation of activation of membrane attack complex; GO:0006631|fatty acid metabolic process; GO:0006911|phagocytosis, engulfment; GO:0006954|inflammatory response; GO:0006955|immune response; GO:0006956|complement activation; GO:0006957|complement activation…	GO:0005576|extracellular region; GO:0005615|extracellular space; GO:0005788|endoplasmic reticulum lumen; GO:0005886|plasma membrane; GO:0032991|protein-containing complex; GO:0034774|secretory granule lumen; GO:0035578|azurophil granule lumen; GO:0070062|extracellular exosome; GO:0072562|blood microparticle	GO:0004252|serine-type endopeptidase activity; GO:0004866|endopeptidase inhibitor activity; GO:0005102|signaling receptor binding; GO:0031715|C5L2 anaphylatoxin chemotactic receptor binding	ko:K03990|C3	ko04145|Phagosome; ko04610|Complement and coagulation cascades; ko05133|Pertussis; ko05134|Legionellosis; ko05140|Leishmaniasis; ko05142|Chagas disease (American trypanosomiasis); ko05150|Staphylococcus aureus infection; ko05152|Tuberculosis; ko05168|Herpes simplex infection; ko05203|Viral carcinogenesis; ko05322|Systemic lupus erythematosus	5231	NP_000055.2	NP_000055.2 complement C3 preproprotein [Homo sapiens]	sp|P01024|CO3_HUMAN	sp|P01024|CO3_HUMAN Complement C3 OS=Homo sapiens GN=C3 PE=1 SV=2	9606.ENSP00000245907	complement component 3; C3 plays a central role in the activation of the complement system. [...]	_	KOG1366	_	PF07678.11|A2M_comp|A-macroglobulin complement component|ENST00000245907|m.5581:1071-1303;PF07677.11|A2M_recep|A-macroglobulin receptor|ENST00000245907|m.5581:1418-1513;PF00207.19|A2M|Alpha-2-macroglobulin family|ENST00000245907|m.5581:790-886;PF01759.18|NTR|UNC-6/NTR/C345C module|ENST00000245907|m.5581:1554-1664;PF07703.11|A2M_N_2|Alpha-2-macroglobulin family N-terminal region|ENST00000245907|m.…
ENSG00000125846	2.12054	0.958068	1.13804	5.26739e-05	0.00263764	up	yes	1.51472	2.72311	2.1238	1.07117	1.04528	0.757749	20	18288283	18316996	+	ZNF133	protein_coding	GO:0006351|transcription, DNA-templated	GO:0005634|nucleus	GO:0003677|DNA binding; GO:0003700|DNA-binding transcription factor activity; GO:0046872|metal ion binding	ko:K09228|KRAB	--	4060	XP_024094268.1	XP_024094268.1 zinc finger protein 133 isoform X5 [Pongo abelii]	sp|P52736|ZN133_HUMAN	sp|P52736|ZN133_HUMAN Zinc finger protein 133 OS=Homo sapiens GN=ZNF133 PE=1 SV=2	9606.ENSP00000366899	zinc finger protein 133; May be involved in transcriptional regulation as a repressor	COG5048	KOG1721	_	PF00096.23|zf-C2H2|Zinc finger, C2H2 type|ENST00000462170|m.7609:238-260;PF00096.23|zf-C2H2|Zinc finger, C2H2 type|ENST00000462170|m.7609:266-288;PF00096.23|zf-C2H2|Zinc finger, C2H2 type|ENST00000462170|m.7609:295-316;PF00096.23|zf-C2H2|Zinc finger, C2H2 type|ENST00000462170|m.7609:350-372;PF00096.23|zf-C2H2|Zinc finger, C2H2 type|ENST00000462170|m.7609:407-428;PF00096.23|zf-C2H2|Zinc finger, C2…
ENSG00000125966	0.722119	0.330506	1.1044	0.00066055	0.0205167	up	yes	0.667183	0.693628	0.805547	0.21267	0.436708	0.342141	20	35226690	35276998	+	MMP24	protein_coding	GO:0006508|proteolysis; GO:0010001|glial cell differentiation; GO:0044331|cell-cell adhesion mediated by cadherin; GO:0050965|detection of temperature stimulus involved in sensory perception of pain; GO:0097150|neuronal stem cell population maintenance; GO:0098742|cell-cell adhesion via plasma-membrane adhesion molecules	GO:0005887|integral component of plasma membrane; GO:0031012|extracellular matrix; GO:0032588|trans-Golgi network membrane; GO:0070062|extracellular exosome	GO:0004222|metalloendopeptidase activity; GO:0008047|enzyme activator activity; GO:0008270|zinc ion binding; GO:0045296|cadherin binding	ko:K08002|MMP24	--	4376	NP_006681.1	NP_006681.1 matrix metalloproteinase-24 preproprotein [Homo sapiens]	sp|Q9Y5R2|MMP24_HUMAN	sp|Q9Y5R2|MMP24_HUMAN Matrix metalloproteinase-24 OS=Homo sapiens GN=MMP24 PE=2 SV=1	9598.ENSPTRP00000023039	PREDICTED: Pan troglodytes similar to MMP24 protein (MMP24), mRNA	_	KOG1565	_	PF00413.21|Peptidase_M10|Matrixin|ENST00000246186|m.8729:178-343;PF00045.16|Hemopexin|Hemopexin|ENST00000246186|m.8729:404-442;PF00045.16|Hemopexin|Hemopexin|ENST00000246186|m.8729:445-483;PF00045.16|Hemopexin|Hemopexin|ENST00000246186|m.8729:492-538;PF00045.16|Hemopexin|Hemopexin|ENST00000246186|m.8729:542-585;PF11857.5|DUF3377|Domain of unknown function (DUF3377)|ENST00000246186|m.8729:592-661;…
ENSG00000126016	0.738612	0.337218	1.10838	5.04405e-05	0.00254481	up	yes	0.75313	0.640301	0.822404	0.405809	0.374833	0.231012	X	112774503	112840831	-	AMOT	protein_coding	GO:0001570|vasculogenesis; GO:0001701|in utero embryonic development; GO:0001702|gastrulation with mouth forming second; GO:0003365|establishment of cell polarity involved in ameboidal cell migration; GO:0006935|chemotaxis; GO:0007043|cell-cell junction assembly; GO:0016525|negative regulation of angiogenesis; GO:0030036|actin cytoskeleton organization; GO:0030334|regulation of cell migration; GO…	GO:0001725|stress fiber; GO:0001726|ruffle; GO:0005737|cytoplasm; GO:0005829|cytosol; GO:0005884|actin filament; GO:0005923|bicellular tight junction; GO:0009897|external side of plasma membrane; GO:0009986|cell surface; GO:0016021|integral component of membrane; GO:0030027|lamellipodium; GO:0030139|endocytic vesicle	GO:0038023|signaling receptor activity; GO:0042802|identical protein binding; GO:0043532|angiostatin binding	ko:K16819|AMOT	ko04390|Hippo signaling pathway; ko04530|Tight junction	7613	NP_001106962.1	NP_001106962.1 angiomotin isoform 1 [Homo sapiens]	sp|Q4VCS5|AMOT_HUMAN	sp|Q4VCS5|AMOT_HUMAN Angiomotin OS=Homo sapiens GN=AMOT PE=1 SV=1	9606.ENSP00000361027	angiomotin; Plays a central role in tight junction maintenance via the complex formed with A [...]	_	_	NOG131728	PF12240.5|Angiomotin_C|Angiomotin C terminal|ENST00000371959|m.8839:599-804
ENSG00000127585	0.287572	0.0634136	2.01912	0.000514499	0.0172652	up	yes	0.210224	0.352594	0.299897	0.117269	0.0352399	0.0377321	16	692498	705808	-	FBXL16	protein_coding	GO:0000209|protein polyubiquitination; GO:0043687|post-translational protein modification	GO:0005829|cytosol	GO:0004842|ubiquitin-protein transferase activity	ko:K10282|FBXL16	--	3519	AAK61245.1	AAK61245.1 possible G-protein receptor [Homo sapiens]	sp|Q8N461|FXL16_HUMAN	sp|Q8N461|FXL16_HUMAN F-box/LRR-repeat protein 16 OS=Homo sapiens GN=FBXL16 PE=2 SV=2	9606.ENSP00000318674	F-box and leucine-rich repeat protein 16; Substrate-recognition component of the SCF (SKP1-C [...]	_	KOG1947	_	PF13516.3|LRR_6|Leucine Rich repeat|ENST00000397621|m.3214:320-341;PF13516.3|LRR_6|Leucine Rich repeat|ENST00000397621|m.3214:345-361;PF13516.3|LRR_6|Leucine Rich repeat|ENST00000397621|m.3214:397-418;PF00560.30|LRR_1|Leucine Rich Repeat|ENST00000397621|m.3214:347-359
ENSG00000128422	9.35707	2.98641	1.64436	2.50108e-29	4.57415e-26	up	yes	10.3283	9.37931	8.36355	3.30598	2.94039	2.71285	17	41619442	41624842	-	KRT17	protein_coding	GO:0007165|signal transduction; GO:0008544|epidermis development; GO:0030307|positive regulation of cell growth; GO:0031069|hair follicle morphogenesis; GO:0031424|keratinization; GO:0045109|intermediate filament organization; GO:0045727|positive regulation of translation; GO:0051798|positive regulation of hair follicle development; GO:0070268|cornification	GO:0005829|cytosol; GO:0005882|intermediate filament; GO:0045111|intermediate filament cytoskeleton; GO:0070062|extracellular exosome; GO:0071944|cell periphery	GO:0005200|structural constituent of cytoskeleton; GO:0032395|MHC class II receptor activity; GO:0042289|MHC class II protein binding	ko:K07604|KRT1	--	1834	BAC04534.1	BAC04534.1 unnamed protein product [Homo sapiens]	sp|Q04695|K1C17_HUMAN	sp|Q04695|K1C17_HUMAN Keratin, type I cytoskeletal 17 OS=Homo sapiens GN=KRT17 PE=1 SV=2	_	_	_	_	_	PF00038.18|Filament|Intermediate filament protein|ENST00000493253|m.1277:13-162;PF00038.18|Filament|Intermediate filament protein|ENST00000493253|m.1278:1-168
ENSG00000128683	0.136557	0.0368632	1.64493	6.44881e-06	0.000428875	up	yes	0.113258	0.143857	0.152554	0.0403268	0.0339315	0.0363312	2	170813213	170861151	+	GAD1	protein_coding	GO:0006538|glutamate catabolic process; GO:0006540|glutamate decarboxylation to succinate; GO:0007268|chemical synaptic transmission; GO:0007269|neurotransmitter secretion; GO:0009449|gamma-aminobutyric acid biosynthetic process; GO:0018352|protein-pyridoxal-5-phosphate linkage; GO:0035176|social behavior; GO:0035641|locomotory exploration behavior; GO:0042136|neurotransmitter biosynthetic proces…	GO:0005622|intracellular; GO:0005739|mitochondrion; GO:0005886|plasma membrane; GO:0005938|cell cortex; GO:0012506|vesicle membrane; GO:0030424|axon; GO:0043679|axon terminus; GO:0048786|presynaptic active zone; GO:0060077|inhibitory synapse; GO:0061202|clathrin-sculpted gamma-aminobutyric acid transport vesicle membrane	GO:0004351|glutamate decarboxylase activity; GO:0016595|glutamate binding; GO:0030170|pyridoxal phosphate binding; GO:0046982|protein heterodimerization activity; GO:0047485|protein N-terminus binding	ko:K01580|E4.1.1.15,gadB,gadA,GAD	ko00250|Alanine, aspartate and glutamate metabolism; ko00410|beta-Alanine metabolism; ko00430|Taurine and hypotaurine metabolism; ko00650|Butanoate metabolism; ko01100|Metabolic pathways; ko04727|GABAergic synapse; ko04940|Type I diabetes mellitus	3988	AAH36552.1	AAH36552.1 GAD1 protein [Homo sapiens]	sp|Q99259|DCE1_HUMAN	sp|Q99259|DCE1_HUMAN Glutamate decarboxylase 1 OS=Homo sapiens GN=GAD1 PE=1 SV=1	9606.ENSP00000350928	glutamate decarboxylase 1 (brain, 67kDa); Catalyzes the production of GABA	COG0076	KOG0629	_	PF00282.16|Pyridoxal_deC|Pyridoxal-dependent decarboxylase conserved domain|ENST00000493875|m.498:151-373;PF01212.18|Beta_elim_lyase|Beta-eliminating lyase|ENST00000493875|m.498:283-390;PF00282.16|Pyridoxal_deC|Pyridoxal-dependent decarboxylase conserved domain|ENST00000493875|m.499:2-145
ENSG00000130600	0.548096	0.111689	2.19731	0.000145636	0.00641807	up	yes	0.565904	0.276779	0.801606	0.174953	0.072004	0.0881099	11	1995166	2001470	-	H19	lncRNA	--	--	--	--	--	2396	XP_015290730.1	XP_015290730.1 PREDICTED: LOW QUALITY PROTEIN: uncharacterized PE-PGRS family protein PE_PGRS54 [Macaca fascicularis]	_	_	_	_	_	_	_	_
ENSG00000130768	1.36393	0.563593	1.26021	0.000664796	0.0205572	up	yes	1.15602	1.3001	1.63568	0.748869	0.612607	0.329304	1	27935000	27959157	+	SMPDL3B	protein_coding	GO:0006685|sphingomyelin catabolic process; GO:0006954|inflammatory response; GO:0034122|negative regulation of toll-like receptor signaling pathway; GO:0045087|innate immune response; GO:0046466|membrane lipid catabolic process; GO:0050728|negative regulation of inflammatory response	GO:0005615|extracellular space; GO:0005886|plasma membrane; GO:0031225|anchored component of membrane; GO:0070062|extracellular exosome	GO:0004767|sphingomyelin phosphodiesterase activity; GO:0008081|phosphoric diester hydrolase activity; GO:0016798|hydrolase activity, acting on glycosyl bonds; GO:0046872|metal ion binding	ko:K01128|SMPDL3	--	1913	EAX07722.1	EAX07722.1 sphingomyelin phosphodiesterase, acid-like 3B, isoform CRA_b [Homo sapiens]	sp|Q92485|ASM3B_HUMAN	sp|Q92485|ASM3B_HUMAN Acid sphingomyelinase-like phosphodiesterase 3b OS=Homo sapiens GN=SMPDL3B PE=1 SV=2	9606.ENSP00000363001	sphingomyelin phosphodiesterase, acid-like 3B	_	KOG3770	_	_
ENSG00000131746	1.69139	0.55013	1.60288	5.15192e-08	6.22956e-06	up	yes	1.54879	1.48422	2.04115	0.654788	0.631295	0.364306	17	40475828	40501623	-	TNS4	protein_coding	GO:0006915|apoptotic process; GO:0008104|protein localization	GO:0005829|cytosol; GO:0005856|cytoskeleton; GO:0005925|focal adhesion	GO:0003779|actin binding	ko:K18080|TNS	--	4087	NP_116254.4	NP_116254.4 tensin-4 precursor [Homo sapiens]	sp|Q8IZW8|TENS4_HUMAN	sp|Q8IZW8|TENS4_HUMAN Tensin-4 OS=Homo sapiens GN=TNS4 PE=1 SV=3	9606.ENSP00000254051	tensin 4; May be involved in cell migration, cartilage development and in linking signal tra [...]	_	KOG1930	_	PF08416.10|PTB|Phosphotyrosine-binding domain|ENST00000254051|m.1057:582-706;PF00017.21|SH2|SH2 domain|ENST00000254051|m.1057:449-538
ENSG00000133083	0.867963	0.409654	1.06496	1.95432e-13	6.80802e-11	up	yes	0.813633	0.8254	0.964855	0.4232	0.403178	0.402583	13	35768652	36131382	-	DCLK1	protein_coding	GO:0001764|neuron migration; GO:0006468|protein phosphorylation; GO:0007399|nervous system development; GO:0007417|central nervous system development; GO:0009615|response to virus; GO:0016197|endosomal transport; GO:0018105|peptidyl-serine phosphorylation; GO:0018107|peptidyl-threonine phosphorylation; GO:0021952|central nervous system projection neuron axonogenesis; GO:0030900|forebrain developm…	GO:0005622|intracellular; GO:0005887|integral component of plasma membrane; GO:0014069|postsynaptic density	GO:0004672|protein kinase activity; GO:0004674|protein serine/threonine kinase activity; GO:0005524|ATP binding	ko:K08805|DCLK1_2	--	8394	XP_007958307.1	XP_007958307.1 PREDICTED: serine/threonine-protein kinase DCLK1 isoform X2 [Chlorocebus sabaeus]	sp|O15075|DCLK1_HUMAN	sp|O15075|DCLK1_HUMAN Serine/threonine-protein kinase DCLK1 OS=Homo sapiens GN=DCLK1 PE=1 SV=2	_	_	_	_	_	PF00069.22|Pkinase|Protein kinase domain|ENST00000360631|m.799:390-647;PF03607.14|DCX|Doublecortin|ENST00000360631|m.799:75-137;PF03607.14|DCX|Doublecortin|ENST00000360631|m.799:204-263;PF07714.14|Pkinase_Tyr|Protein tyrosine kinase|ENST00000360631|m.799:391-637
ENSG00000133687	1.05316	0.38397	1.4322	5.985e-10	1.16755e-07	up	yes	0.95917	0.998222	1.20209	0.48298	0.374637	0.294293	12	29500840	29784759	-	TMTC1	protein_coding	GO:0006396|RNA processing	GO:0005739|mitochondrion; GO:0016021|integral component of membrane	--	--	--	8846	NP_001180380.1	NP_001180380.1 transmembrane and TPR repeat-containing protein 1 isoform 1 [Homo sapiens]	sp|Q8IUR5|TMTC1_HUMAN	sp|Q8IUR5|TMTC1_HUMAN Transmembrane and TPR repeat-containing protein 1 OS=Homo sapiens GN=TMTC1 PE=1 SV=3	_	_	_	_	_	PF07719.14|TPR_2|Tetratricopeptide repeat|ENST00000539277|m.8799:546-579;PF07719.14|TPR_2|Tetratricopeptide repeat|ENST00000539277|m.8799:752-777;PF13181.3|TPR_8|Tetratricopeptide repeat|ENST00000539277|m.8799:546-578;PF13181.3|TPR_8|Tetratricopeptide repeat|ENST00000539277|m.8799:612-640;PF13181.3|TPR_8|Tetratricopeptide repeat|ENST00000539277|m.8799:645-677;PF13181.3|TPR_8|Tetratricopeptide rep…
ENSG00000134339	2.0794	0.0636171	4.8269	7.95511e-11	1.84748e-08	up	yes	1.61228	1.49134	3.13456	0.128482	0.0623692	0	11	18239223	18248668	-	SAA2	protein_coding	GO:0006953|acute-phase response; GO:0060326|cell chemotaxis	GO:0005615|extracellular space; GO:0034364|high-density lipoprotein particle; GO:0070062|extracellular exosome	GO:0042056|chemoattractant activity	ko:K17310|SAA	--	1022	XP_003254334.1	XP_003254334.1 PREDICTED: serum amyloid A-2 protein-like isoform X1 [Nomascus leucogenys]	sp|P0DJI9|SAA2_HUMAN	sp|P0DJI9|SAA2_HUMAN Serum amyloid A-2 protein OS=Homo sapiens GN=SAA2 PE=1 SV=1	_	_	_	_	_	_
ENSG00000135373	0.830108	0.186577	2.09548	2.29785e-11	5.89822e-09	up	yes	0.732375	0.835005	0.922945	0.217664	0.228932	0.113133	11	34621093	34663288	+	EHF	protein_coding	GO:0007275|multicellular organism development; GO:0008283|cell population proliferation; GO:0030855|epithelial cell differentiation; GO:0045893|positive regulation of transcription, DNA-templated; GO:0045944|positive regulation of transcription by RNA polymerase II; GO:0050673|epithelial cell proliferation	GO:0005634|nucleus; GO:0005654|nucleoplasm; GO:0005794|Golgi apparatus	GO:0000978|RNA polymerase II proximal promoter sequence-specific DNA binding; GO:0001228|DNA-binding transcription activator activity, RNA polymerase II-specific; GO:0003677|DNA binding; GO:0003700|DNA-binding transcription factor activity	ko:K17102|EHF	--	5399	XP_011518285.1	XP_011518285.1 ETS homologous factor isoform X2 [Homo sapiens]	sp|Q9NZC4|EHF_HUMAN	sp|Q9NZC4|EHF_HUMAN ETS homologous factor OS=Homo sapiens GN=EHF PE=2 SV=1	_	_	_	_	_	PF00178.19|Ets|Ets-domain|ENST00000257831|m.6164:208-288;PF02198.13|SAM_PNT|Sterile alpha motif (SAM)/Pointed domain|ENST00000257831|m.6164:38-114
ENSG00000136244	0.53727	0.067015	2.82904	5.64309e-12	1.65128e-09	up	yes	0.45045	0.537819	0.623541	0.102561	0.053935	0.0445495	7	22725884	22732002	+	IL6	protein_coding	GO:0001781|neutrophil apoptotic process; GO:0001878|response to yeast; GO:0002384|hepatic immune response; GO:0002446|neutrophil mediated immunity; GO:0002548|monocyte chemotaxis; GO:0002675|positive regulation of acute inflammatory response; GO:0002690|positive regulation of leukocyte chemotaxis; GO:0006469|negative regulation of protein kinase activity; GO:0006953|acute-phase response; GO:00069…	GO:0005576|extracellular region; GO:0005615|extracellular space; GO:0005788|endoplasmic reticulum lumen; GO:0005896|interleukin-6 receptor complex; GO:0009897|external side of plasma membrane	GO:0005125|cytokine activity; GO:0005138|interleukin-6 receptor binding; GO:0008083|growth factor activity	ko:K05405|IL6	ko01521|EGFR tyrosine kinase inhibitor resistance; ko01523|Antifolate resistance; ko04060|Cytokine-cytokine receptor interaction; ko04066|HIF-1 signaling pathway; ko04068|FoxO signaling pathway; ko04151|PI3K-Akt signaling pathway; ko04620|Toll-like receptor signaling pathway; ko04621|NOD-like receptor signaling pathway; ko04623|Cytosolic DNA-sensing pathway; ko04630|Jak-STAT signaling pathway; ko…	3319	XP_005249802.1	XP_005249802.1 interleukin-6 isoform X1 [Homo sapiens]	sp|P05231|IL6_HUMAN	sp|P05231|IL6_HUMAN Interleukin-6 OS=Homo sapiens GN=IL6 PE=1 SV=1	_	_	_	_	_	PF00489.14|IL6|Interleukin-6/G-CSF/MGF family|ENST00000464710|m.2715:109-153;PF00489.14|IL6|Interleukin-6/G-CSF/MGF family|ENST00000464710|m.2716:1-82
ENSG00000138271	3.85355	1.84262	1.06036	1.37158e-07	1.47556e-05	up	yes	3.95701	4.13395	3.4697	1.5989	1.77096	2.15799	3	151294086	151316820	-	GPR87	protein_coding	GO:0007194|negative regulation of adenylate cyclase activity	GO:0005887|integral component of plasma membrane	GO:0045028|G protein-coupled purinergic nucleotide receptor activity	ko:K08389|GPR87	--	1493	NP_076404.3	NP_076404.3 G-protein coupled receptor 87 [Homo sapiens]	sp|Q9BY21|GPR87_HUMAN	sp|Q9BY21|GPR87_HUMAN G-protein coupled receptor 87 OS=Homo sapiens GN=GPR87 PE=2 SV=1	9606.ENSP00000260843	G protein-coupled receptor 87; Receptor for lysophosphatidic acid (LPA). Necessary for TP53/ [...]	_	KOG3656	_	PF00001.18|7tm_1|7 transmembrane receptor (rhodopsin family)|ENST00000260843|m.2862:60-314
ENSG00000139531	4.4893	1.45158	1.62217	1.02018e-21	7.46309e-19	up	yes	4.63216	4.451	4.38473	1.27427	1.31232	1.76815	12	55997180	56006641	+	SUOX	protein_coding	GO:0042128|nitrate assimilation; GO:0070221|sulfide oxidation, using sulfide:quinone oxidoreductase	GO:0005758|mitochondrial intermembrane space; GO:0005759|mitochondrial matrix	GO:0008482|sulfite oxidase activity; GO:0020037|heme binding; GO:0030151|molybdenum ion binding; GO:0043546|molybdopterin cofactor binding	ko:K00387|SUOX	ko00920|Sulfur metabolism; ko01100|Metabolic pathways	2860	XP_016875394.1	XP_016875394.1 sulfite oxidase, mitochondrial isoform X1 [Homo sapiens]	sp|P51687|SUOX_HUMAN	sp|P51687|SUOX_HUMAN Sulfite oxidase, mitochondrial OS=Homo sapiens GN=SUOX PE=1 SV=2	_	_	_	_	_	PF00174.16|Oxidored_molyb|Oxidoreductase molybdopterin binding domain|ENST00000394109|m.2817:219-395;PF03404.13|Mo-co_dimer|Mo-co oxidoreductase dimerisation domain|ENST00000394109|m.2817:419-542;PF00173.25|Cyt-b5|Cytochrome b5-like Heme/Steroid binding domain|ENST00000394109|m.2817:86-160
ENSG00000141622	0.426236	0.0785072	2.30124	1.26103e-13	4.50705e-11	up	yes	0.321772	0.431946	0.524991	0.0776187	0.0979643	0.0599385	18	46326809	46463140	+	RNF165	protein_coding	GO:0000209|protein polyubiquitination; GO:0006511|ubiquitin-dependent protein catabolic process; GO:0008045|motor neuron axon guidance; GO:0010259|multicellular organism aging; GO:0030513|positive regulation of BMP signaling pathway; GO:0035136|forelimb morphogenesis; GO:0043161|proteasome-mediated ubiquitin-dependent protein catabolic process; GO:0060384|innervation; GO:0061061|muscle structure …	GO:0005634|nucleus; GO:0005737|cytoplasm; GO:0032991|protein-containing complex	GO:0008270|zinc ion binding; GO:0061630|ubiquitin protein ligase activity	ko:K17821|RNF165	--	7802	XP_019319692.1	XP_019319692.1 PREDICTED: RING finger protein 165 [Panthera pardus]	sp|Q6ZSG1|RN165_HUMAN	sp|Q6ZSG1|RN165_HUMAN E3 ubiquitin-protein ligase RNF165 OS=Homo sapiens GN=RNF165 PE=1 SV=1	_	_	_	_	_	PF13639.3|zf-RING_2|Ring finger domain|ENST00000269439|m.1187:378-420;PF13923.3|zf-C3HC4_2|Zinc finger, C3HC4 type (RING finger)|ENST00000269439|m.1187:378-419;PF17123.2|zf-RING_11|RING-like zinc finger|ENST00000269439|m.1187:379-406;PF13920.3|zf-C3HC4_3|Zinc finger, C3HC4 type (RING finger)|ENST00000269439|m.1187:376-424;PF00097.22|zf-C3HC4|Zinc finger, C3HC4 type (RING finger)|ENST00000269439|m…
ENSG00000147027	15.1963	6.81894	1.15494	2.33839e-18	1.22189e-15	up	yes	14.5763	14.8678	16.1448	7.48662	7.0089	5.9613	X	34627075	34657285	-	TMEM47	protein_coding	--	GO:0005886|plasma membrane; GO:0005911|cell-cell junction; GO:0005912|adherens junction; GO:0016021|integral component of membrane	--	--	--	4040	EDL29169.1	EDL29169.1 transmembrane protein 47, isoform CRA_a, partial [Mus musculus]	sp|Q1JPA3|TMM47_BOVIN	sp|Q1JPA3|TMM47_BOVIN Transmembrane protein 47 OS=Bos taurus GN=TMEM47 PE=2 SV=1	9361.ENSDNOP00000005036	transmembrane protein 47	_	KOG4671	_	_
ENSG00000148344	1.4827	0.574076	1.3537	0.000859591	0.0251032	up	yes	1.11332	1.75562	1.57917	0.843676	0.505297	0.373256	9	129738331	129753042	-	PTGES	protein_coding	GO:0001516|prostaglandin biosynthetic process; GO:0002526|acute inflammatory response; GO:0002544|chronic inflammatory response; GO:0006693|prostaglandin metabolic process; GO:0007165|signal transduction; GO:0008285|negative regulation of cell population proliferation; GO:0014070|response to organic cyclic compound; GO:0019371|cyclooxygenase pathway; GO:0032496|response to lipopolysaccharide; GO:…	GO:0005641|nuclear envelope lumen; GO:0005789|endoplasmic reticulum membrane; GO:0016020|membrane; GO:0016021|integral component of membrane; GO:0048471|perinuclear region of cytoplasm	GO:0043295|glutathione binding; GO:0050220|prostaglandin-E synthase activity	ko:K15729|PTGES	ko00590|Arachidonic acid metabolism; ko01100|Metabolic pathways	1868	EAW87905.1	EAW87905.1 hCG30600, isoform CRA_c [Homo sapiens]	sp|O14684|PTGES_HUMAN	sp|O14684|PTGES_HUMAN Prostaglandin E synthase OS=Homo sapiens GN=PTGES PE=1 SV=2	9606.ENSP00000342385	prostaglandin E synthase	_	_	NOG67817	_
ENSG00000149573	6.25422	2.84087	1.13573	7.12388e-13	2.26586e-10	up	yes	6.82152	5.69322	6.24791	3.05727	3.08279	2.38254	11	118253416	118264536	-	MPZL2	protein_coding	GO:0007156|homophilic cell adhesion via plasma membrane adhesion molecules; GO:0009653|anatomical structure morphogenesis	GO:0005856|cytoskeleton; GO:0016021|integral component of membrane	--	--	--	2622	NP_005788.1	NP_005788.1 myelin protein zero-like protein 2 precursor [Homo sapiens]	sp|O60487|MPZL2_HUMAN	sp|O60487|MPZL2_HUMAN Myelin protein zero-like protein 2 OS=Homo sapiens GN=MPZL2 PE=1 SV=1	_	_	_	_	_	PF07686.14|V-set|Immunoglobulin V-set domain|ENST00000278937|m.4140:79-190;PF00047.22|ig|Immunoglobulin domain|ENST00000278937|m.4140:88-178
ENSG00000150551	12.745	5.23419	1.28227	1.68775e-08	2.26545e-06	up	yes	13.6318	12.855	11.7483	4.46617	4.20538	7.03101	2	132643286	132671579	-	LYPD1	protein_coding	GO:0001662|behavioral fear response; GO:0001775|cell activation; GO:0006501|C-terminal protein lipidation; GO:0007271|synaptic transmission, cholinergic; GO:0035094|response to nicotine; GO:0095500|acetylcholine receptor signaling pathway; GO:1903077|negative regulation of protein localization to plasma membrane	GO:0005576|extracellular region; GO:0005886|plasma membrane; GO:0031225|anchored component of membrane	GO:0030550|acetylcholine receptor inhibitor activity; GO:0033130|acetylcholine receptor binding	--	--	3458	XP_008997248.1	XP_008997248.1 PREDICTED: ly6/PLAUR domain-containing protein 1 isoform X1 [Callithrix jacchus]	sp|Q8N2G4|LYPD1_HUMAN	sp|Q8N2G4|LYPD1_HUMAN Ly6/PLAUR domain-containing protein 1 OS=Homo sapiens GN=LYPD1 PE=2 SV=2	_	_	_	_	_	_
ENSG00000152760	0.267425	0.0753422	1.70077	0.000519685	0.0173596	up	yes	0.319197	0.162324	0.320753	0.0791365	0.0832332	0.0636568	1	66752459	66779047	+	DYNLT5	protein_coding	--	--	--	--	--	2262	NP_689878.2	NP_689878.2 tctex1 domain-containing protein 1 [Homo sapiens]	sp|Q8N7M0|TC1D1_HUMAN	sp|Q8N7M0|TC1D1_HUMAN Tctex1 domain-containing protein 1 OS=Homo sapiens GN=TCTEX1D1 PE=1 SV=2	9606.ENSP00000282670	Tctex1 domain containing 1	_	KOG4108	_	PF03645.10|Tctex-1|Tctex-1 family|ENST00000282670|m.9407:124-220
ENSG00000154556	0.0993928	0.0254939	1.62388	0.000945086	0.0272196	up	yes	0.108573	0.0703717	0.119233	0.0389348	0.0300303	0.00751652	4	185585444	185956652	-	SORBS2	protein_coding	GO:0007015|actin filament organization; GO:0061049|cell growth involved in cardiac muscle cell development	GO:0005634|nucleus; GO:0005925|focal adhesion; GO:0015629|actin cytoskeleton; GO:0016324|apical plasma membrane; GO:0030018|Z disc; GO:0030027|lamellipodium; GO:0048471|perinuclear region of cytoplasm	GO:0003723|RNA binding; GO:0005200|structural constituent of cytoskeleton; GO:0008093|cytoskeletal adaptor activity; GO:0008307|structural constituent of muscle	--	--	8469	NP_001257700.1	NP_001257700.1 sorbin and SH3 domain-containing protein 2 isoform 9 [Homo sapiens]	sp|O94875|SRBS2_HUMAN	sp|O94875|SRBS2_HUMAN Sorbin and SH3 domain-containing protein 2 OS=Homo sapiens GN=SORBS2 PE=1 SV=3	_	_	_	_	_	PF00018.25|SH3_1|SH3 domain|ENST00000698538|m.5380:612-656;PF00018.25|SH3_1|SH3 domain|ENST00000698538|m.5380:687-734;PF00018.25|SH3_1|SH3 domain|ENST00000698538|m.5380:820-866;PF14604.3|SH3_9|Variant SH3 domain|ENST00000698538|m.5380:613-661;PF14604.3|SH3_9|Variant SH3 domain|ENST00000698538|m.5380:688-738;PF14604.3|SH3_9|Variant SH3 domain|ENST00000698538|m.5380:821-871;PF07653.14|SH3_2|Variant…
ENSG00000158023	0.379681	0.147906	1.30323	0.000115459	0.00528597	up	yes	0.380828	0.399205	0.359009	0.105138	0.110581	0.227998	12	121918592	122003927	+	CFAP251	protein_coding	GO:0003341|cilium movement	GO:0005737|cytoplasm; GO:0005930|axoneme; GO:0031514|motile cilium	--	--	--	4675	AAH36233.1	AAH36233.1 WDR66 protein [Homo sapiens]	sp|Q8TBY9|CF251_HUMAN	sp|Q8TBY9|CF251_HUMAN Cilia- and flagella-associated protein 251 OS=Homo sapiens GN=WDR66 PE=2 SV=2	_	_	_	_	_	_
ENSG00000161249	2.34347	1.02569	1.1842	7.69972e-12	2.20892e-09	up	yes	2.73478	2.16619	2.12945	1.06267	1.12081	0.89359	19	35497220	35513658	-	DMKN	protein_coding	--	--	--	--	--	2811	XP_014202723.1	XP_014202723.1 protein GVQW1-like, partial [Pan paniscus]	sp|Q8N7I0|GVQW1_HUMAN	sp|Q8N7I0|GVQW1_HUMAN Protein GVQW1 OS=Homo sapiens GN=GVQW1 PE=2 SV=1	9544.ENSMMUP00000036583	annotation not avaliable	_	KOG1226	_	_
ENSG00000162692	0.197017	0.00366312	3.92139	4.97818e-07	4.63922e-05	up	yes	0.095218	0.18033	0.315503	0.0109894	0	0	1	100719742	100739045	+	VCAM1	protein_coding	GO:0001666|response to hypoxia; GO:0002526|acute inflammatory response; GO:0002544|chronic inflammatory response; GO:0007155|cell adhesion; GO:0007157|heterophilic cell-cell adhesion via plasma membrane cell adhesion molecules; GO:0007159|leukocyte cell-cell adhesion; GO:0007160|cell-matrix adhesion; GO:0007568|aging; GO:0007584|response to nutrient; GO:0009308|amine metabolic process; GO:0010043…	GO:0002102|podosome; GO:0005615|extracellular space; GO:0005769|early endosome; GO:0005783|endoplasmic reticulum; GO:0005794|Golgi apparatus; GO:0005886|plasma membrane; GO:0005902|microvillus; GO:0009897|external side of plasma membrane; GO:0009986|cell surface; GO:0016021|integral component of membrane; GO:0030175|filopodium; GO:0042383|sarcolemma; GO:0045177|apical part of cell; GO:0070062|ext…	GO:0005178|integrin binding; GO:0008131|primary amine oxidase activity; GO:0050839|cell adhesion molecule binding	ko:K06527|VCAM1,CD106	ko04064|NF-kappa B signaling pathway; ko04514|Cell adhesion molecules (CAMs); ko04668|TNF signaling pathway; ko04670|Leukocyte transendothelial migration; ko04933|AGE-RAGE signaling pathway in diabetic complications; ko05143|African trypanosomiasis; ko05144|Malaria; ko05166|HTLV-I infection; ko05418|Fluid shear stress and atherosclerosis	3865	XP_021103510.1	XP_021103510.1 vascular cell adhesion protein 1 isoform X1 [Heterocephalus glaber]	sp|P19320|VCAM1_HUMAN	sp|P19320|VCAM1_HUMAN Vascular cell adhesion protein 1 OS=Homo sapiens GN=VCAM1 PE=1 SV=1	_	_	_	_	_	_
ENSG00000162772	0.687253	0.267851	1.32737	1.06239e-05	0.000658637	up	yes	0.801329	0.710229	0.550202	0.334567	0.230746	0.23824	1	212565334	212620777	+	ATF3	protein_coding	GO:0006094|gluconeogenesis; GO:0006351|transcription, DNA-templated; GO:0030968|endoplasmic reticulum unfolded protein response; GO:0034198|cellular response to amino acid starvation; GO:0035914|skeletal muscle cell differentiation; GO:0070373|negative regulation of ERK1 and ERK2 cascade; GO:1903984|positive regulation of TRAIL-activated apoptotic signaling pathway; GO:1990440|positive regulation…	GO:0005730|nucleolus; GO:1990622|CHOP-ATF3 complex	GO:0000978|RNA polymerase II proximal promoter sequence-specific DNA binding; GO:0001227|DNA-binding transcription repressor activity, RNA polymerase II-specific; GO:0042803|protein homodimerization activity; GO:0046982|protein heterodimerization activity	ko:K09032|ATF3,LRF1	ko05166|HTLV-I infection	2103	AAP92420.1	AAP92420.1 activating transcription factor ATF3b [Mus musculus]	sp|Q2KII1|ATF3_BOVIN	sp|Q2KII1|ATF3_BOVIN Cyclic AMP-dependent transcription factor ATF-3 OS=Bos taurus GN=ATF3 PE=2 SV=1	9258.ENSOANP00000013525	activating transcription factor 3	_	KOG1414	_	_
ENSG00000163082	0.384492	0.0442598	2.86204	1.23851e-09	2.15723e-07	up	yes	0.310891	0.423539	0.419045	0.0711482	0.0187078	0.0429233	2	222424543	222562621	+	SGPP2	protein_coding	GO:0006670|sphingosine metabolic process; GO:0030148|sphingolipid biosynthetic process	GO:0005783|endoplasmic reticulum; GO:0005789|endoplasmic reticulum membrane; GO:0016021|integral component of membrane	GO:0042392|sphingosine-1-phosphate phosphatase activity; GO:0070780|dihydrosphingosine-1-phosphate phosphatase activity	ko:K04717|SGPP2	ko00600|Sphingolipid metabolism; ko04071|Sphingolipid signaling pathway	4983	NP_689599.2	NP_689599.2 sphingosine-1-phosphate phosphatase 2 isoform a [Homo sapiens]	sp|Q8IWX5|SGPP2_HUMAN	sp|Q8IWX5|SGPP2_HUMAN Sphingosine-1-phosphate phosphatase 2 OS=Homo sapiens GN=SGPP2 PE=2 SV=1	9606.ENSP00000315137	sphingosine-1-phosphate phosphotase 2; In vitro, has high phosphohydrolase activity against [...]	COG0671	KOG2822	_	PF01569.18|PAP2|PAP2 superfamily|ENST00000321276|m.4133:141-254;PF14378.3|PAP2_3|PAP2 superfamily|ENST00000321276|m.4133:172-250
ENSG00000164220	1.10527	0.369584	1.5549	0.000665992	0.0205572	up	yes	0.868343	1.17593	1.27153	0.591666	0.335082	0.182005	5	76615482	76623413	-	F2RL2	protein_coding	GO:0007596|blood coagulation; GO:0009611|response to wounding; GO:0030168|platelet activation; GO:0035025|positive regulation of Rho protein signal transduction; GO:0051482|positive regulation of cytosolic calcium ion concentration involved in phospholipase C-activating G protein-coupled signaling pathway	GO:0005576|extracellular region; GO:0005886|plasma membrane; GO:0005887|integral component of plasma membrane; GO:0016324|apical plasma membrane; GO:0032991|protein-containing complex	GO:0004435|phosphatidylinositol phospholipase C activity; GO:0004930|G protein-coupled receptor activity; GO:0015057|thrombin-activated receptor activity	ko:K04235|F2RL2,PAR3	ko04080|Neuroactive ligand-receptor interaction; ko04610|Complement and coagulation cascades	3398	NP_004092.1	NP_004092.1 proteinase-activated receptor 3 isoform 1 precursor [Homo sapiens]	sp|O00254|PAR3_HUMAN	sp|O00254|PAR3_HUMAN Proteinase-activated receptor 3 OS=Homo sapiens GN=F2RL2 PE=1 SV=1	_	_	_	_	_	PF00001.18|7tm_1|7 transmembrane receptor (rhodopsin family)|ENST00000296641|m.1238:112-291
ENSG00000166033	27.0628	12.8628	1.07252	0.000363448	0.0132279	up	yes	25.899	24.135	31.1543	16.6137	14.4079	7.56684	10	122458551	122514907	+	HTRA1	protein_coding	GO:0001558|regulation of cell growth; GO:0001890|placenta development; GO:0006508|proteolysis; GO:0022617|extracellular matrix disassembly; GO:0030512|negative regulation of transforming growth factor beta receptor signaling pathway; GO:0030514|negative regulation of BMP signaling pathway; GO:0050679|positive regulation of epithelial cell proliferation; GO:0050687|negative regulation of defense r…	GO:0005576|extracellular region; GO:0005615|extracellular space; GO:0005829|cytosol; GO:0005886|plasma membrane; GO:0031012|extracellular matrix; GO:0070062|extracellular exosome	GO:0004252|serine-type endopeptidase activity; GO:0005520|insulin-like growth factor binding; GO:0008236|serine-type peptidase activity; GO:0042802|identical protein binding	ko:K08784|HTRA1,PRSS11	--	2091	XP_016775034.1	XP_016775034.1 serine protease HTRA1 [Pan troglodytes]	sp|Q92743|HTRA1_HUMAN	sp|Q92743|HTRA1_HUMAN Serine protease HTRA1 OS=Homo sapiens GN=HTRA1 PE=1 SV=1	_	_	_	_	_	PF13365.3|Trypsin_2|Trypsin-like peptidase domain|ENST00000368984|m.846:237-375;PF00089.23|Trypsin|Trypsin|ENST00000368984|m.846:238-394;PF00595.21|PDZ|PDZ domain (Also known as DHR or GLGF)|ENST00000368984|m.846:435-487;PF13180.3|PDZ_2|PDZ domain|ENST00000368984|m.846:415-487;PF00219.15|IGFBP|Insulin-like growth factor binding protein|ENST00000368984|m.846:70-122;PF07648.12|Kazal_2|Kazal-type se…
ENSG00000166741	28.3162	6.73112	2.07108	5.31126e-21	3.70043e-18	up	yes	27.3971	27.8423	29.7092	8.51845	6.81384	4.86107	11	114257787	114313536	+	NNMT	protein_coding	GO:0010243|response to organonitrogen compound; GO:0031100|animal organ regeneration; GO:0032259|methylation; GO:0034356|NAD biosynthesis via nicotinamide riboside salvage pathway; GO:0042493|response to drug	GO:0005829|cytosol	GO:0008112|nicotinamide N-methyltransferase activity; GO:0030760|pyridine N-methyltransferase activity	ko:K00541|NNMT	ko00760|Nicotinate and nicotinamide metabolism; ko01100|Metabolic pathways	2012	NP_006160.1	NP_006160.1 nicotinamide N-methyltransferase [Homo sapiens]	sp|P40261|NNMT_HUMAN	sp|P40261|NNMT_HUMAN Nicotinamide N-methyltransferase OS=Homo sapiens GN=NNMT PE=1 SV=1	9606.ENSP00000299964	nicotinamide N-methyltransferase; Catalyzes the N-methylation of nicotinamide and other pyri [...]	_	_	NOG71857	PF01234.14|NNMT_PNMT_TEMT|NNMT/PNMT/TEMT family|ENST00000299964|m.3747:2-259
ENSG00000166828	1.90028	0.627111	1.58417	0.000252542	0.00998634	up	yes	1.43946	1.56862	2.69277	0.955919	0.556324	0.369089	16	23182745	23216883	+	SCNN1G	protein_coding	GO:0006814|sodium ion transport; GO:0007588|excretion; GO:0034220|ion transmembrane transport; GO:0035725|sodium ion transmembrane transport; GO:0050891|multicellular organismal water homeostasis; GO:0050896|response to stimulus; GO:0050909|sensory perception of taste; GO:0055078|sodium ion homeostasis	GO:0005654|nucleoplasm; GO:0005730|nucleolus; GO:0005886|plasma membrane; GO:0005887|integral component of plasma membrane; GO:0009897|external side of plasma membrane; GO:0016324|apical plasma membrane; GO:0034706|sodium channel complex; GO:0070062|extracellular exosome	GO:0005216|ion channel activity; GO:0005272|sodium channel activity; GO:0015280|ligand-gated sodium channel activity; GO:0050699|WW domain binding	ko:K04827|SCNN1G	ko04742|Taste transduction; ko04960|Aldosterone-regulated sodium reabsorption	3477	XP_005591514.1	XP_005591514.1 PREDICTED: amiloride-sensitive sodium channel subunit gamma [Macaca fascicularis]	sp|P51170|SCNNG_HUMAN	sp|P51170|SCNNG_HUMAN Amiloride-sensitive sodium channel subunit gamma OS=Homo sapiens GN=SCNN1G PE=1 SV=4	9544.ENSMMUP00000007522	sodium channel, nonvoltage-gated 1, gamma	_	KOG4294	_	PF00858.21|ASC|Amiloride-sensitive sodium channel|ENST00000300061|m.7416:32-551
ENSG00000166839	1.31281	0.606499	1.10143	0.000246872	0.00981516	up	yes	1.77778	1.06604	1.0946	0.655228	0.698461	0.465808	15	64911902	64958691	+	ANKDD1A	protein_coding	GO:0007165|signal transduction	--	--	--	--	3351	XP_008951534.1	XP_008951534.1 ankyrin repeat and death domain-containing protein 1A isoform X4 [Pan paniscus]	sp|Q495B1|AKD1A_HUMAN	sp|Q495B1|AKD1A_HUMAN Ankyrin repeat and death domain-containing protein 1A OS=Homo sapiens GN=ANKDD1A PE=2 SV=2	_	_	_	_	_	PF12796.4|Ank_2|Ankyrin repeats (3 copies)|ENST00000620154|m.7527:28-118;PF12796.4|Ank_2|Ankyrin repeats (3 copies)|ENST00000620154|m.7527:117-188;PF12796.4|Ank_2|Ankyrin repeats (3 copies)|ENST00000620154|m.7527:190-251;PF12796.4|Ank_2|Ankyrin repeats (3 copies)|ENST00000620154|m.7527:237-320;PF12796.4|Ank_2|Ankyrin repeats (3 copies)|ENST00000620154|m.7527:261-353;PF12796.4|Ank_2|Ankyrin repeat…
ENSG00000167191	1.92162	0.939791	1.02413	2.94402e-09	4.58233e-07	up	yes	1.91627	2.00285	1.84575	1.04564	1.00871	0.76503	16	19856691	19886167	-	GPRC5B	protein_coding	GO:0043123|positive regulation of I-kappaB kinase/NF-kappaB signaling; GO:0045666|positive regulation of neuron differentiation; GO:0050729|positive regulation of inflammatory response; GO:0060907|positive regulation of macrophage cytokine production; GO:0061098|positive regulation of protein tyrosine kinase activity; GO:0090263|positive regulation of canonical Wnt signaling pathway	GO:0005615|extracellular space; GO:0005634|nucleus; GO:0005730|nucleolus; GO:0005829|cytosol; GO:0005886|plasma membrane; GO:0009986|cell surface; GO:0016021|integral component of membrane; GO:0030659|cytoplasmic vesicle membrane; GO:0043231|intracellular membrane-bounded organelle; GO:0070062|extracellular exosome	GO:0001664|G protein-coupled receptor binding; GO:0004930|G protein-coupled receptor activity; GO:0019901|protein kinase binding; GO:0030295|protein kinase activator activity	ko:K04619|GPRC5B	--	5144	NP_001306363.1	NP_001306363.1 G-protein coupled receptor family C group 5 member B [Macaca fascicularis]	sp|Q9NZH0|GPC5B_HUMAN	sp|Q9NZH0|GPC5B_HUMAN G-protein coupled receptor family C group 5 member B OS=Homo sapiens GN=GPRC5B PE=2 SV=2	_	_	_	_	_	PF00003.19|7tm_3|7 transmembrane sweet-taste receptor of 3 GCPR|ENST00000300571|m.6973:113-334
ENSG00000167244	14.8141	5.16624	1.51796	8.21511e-08	9.4642e-06	up	yes	14.9584	14.2294	15.2544	7.60002	4.18426	3.71444	11	2129112	2158391	-	IGF2	protein_coding	GO:0000122|negative regulation of transcription by RNA polymerase II; GO:0001501|skeletal system development; GO:0001503|ossification; GO:0001701|in utero embryonic development; GO:0001892|embryonic placenta development; GO:0001934|positive regulation of protein phosphorylation; GO:0002576|platelet degranulation; GO:0006006|glucose metabolic process; GO:0006349|regulation of gene expression by ge…	GO:0005576|extracellular region; GO:0005886|plasma membrane; GO:0031093|platelet alpha granule lumen; GO:0070062|extracellular exosome	GO:0005158|insulin receptor binding; GO:0005159|insulin-like growth factor receptor binding; GO:0005179|hormone activity; GO:0008083|growth factor activity; GO:0043539|protein serine/threonine kinase activator activity; GO:0048018|receptor ligand activity	ko:K13769|IGF2	ko05205|Proteoglycans in cancer	5580	NP_001121070.1	NP_001121070.1 insulin-like growth factor II isoform 2 [Homo sapiens]	sp|P01344|IGF2_HUMAN	sp|P01344|IGF2_HUMAN Insulin-like growth factor II OS=Homo sapiens GN=IGF2 PE=1 SV=1	_	_	_	_	_	PF08365.8|IGF2_C|Insulin-like growth factor II E-peptide|ENST00000416167|m.2965:112-166;PF00049.15|Insulin|Insulin/IGF/Relaxin family|ENST00000416167|m.2965:31-58;PF00049.15|Insulin|Insulin/IGF/Relaxin family|ENST00000416167|m.2965:59-84
ENSG00000168209	92.9519	39.1132	1.24861	2.07389e-07	2.09263e-05	up	yes	88.3719	87.4642	103.019	46.2519	44.8721	26.2158	10	72273919	72276036	+	DDIT4	protein_coding	GO:0001666|response to hypoxia; GO:0001764|neuron migration; GO:0007420|brain development; GO:0008283|cell population proliferation; GO:0010801|negative regulation of peptidyl-threonine phosphorylation; GO:0030182|neuron differentiation; GO:0032007|negative regulation of TOR signaling; GO:0032984|protein-containing complex disassembly; GO:0033137|negative regulation of peptidyl-serine phosphoryla…	GO:0005622|intracellular; GO:0005737|cytoplasm; GO:0005739|mitochondrion; GO:0005829|cytosol	GO:0071889|14-3-3 protein binding	ko:K08270|DDIT4,REDD1	ko04140|Autophagy - animal; ko04150|mTOR signaling pathway; ko04151|PI3K-Akt signaling pathway; ko05206|MicroRNAs in cancer	1966	NP_061931.1	NP_061931.1 DNA damage-inducible transcript 4 protein [Homo sapiens]	sp|Q9NX09|DDIT4_HUMAN	sp|Q9NX09|DDIT4_HUMAN DNA damage-inducible transcript 4 protein OS=Homo sapiens GN=DDIT4 PE=1 SV=1	9606.ENSP00000307305	DNA-damage-inducible transcript 4; Inhibits cell growth by regulating the FRAP1 pathway upst [...]	_	_	NOG78982	PF07809.8|RTP801_C|RTP801 C-terminal region|ENST00000471240|m.6189:8-127
ENSG00000168497	3.27424	1.56768	1.05776	1.30355e-09	2.2177e-07	up	yes	3.09558	3.18353	3.54361	1.63248	1.73989	1.33066	2	191834310	191847088	-	CAVIN2	protein_coding	GO:0097320|plasma membrane tubulation	GO:0005737|cytoplasm; GO:0005829|cytosol; GO:0005901|caveola; GO:0045121|membrane raft	GO:0001786|phosphatidylserine binding; GO:0005080|protein kinase C binding; GO:0005543|phospholipid binding	--	--	3054	NP_004648.1	NP_004648.1 caveolae-associated protein 2 [Homo sapiens]	sp|O95810|CAVN2_HUMAN	sp|O95810|CAVN2_HUMAN Caveolae-associated protein 2 OS=Homo sapiens GN=CAVIN2 PE=1 SV=3	9606.ENSP00000305675	serum deprivation response; May play a role in targeting PRKCA to caveolae (By similarity)	_	_	NOG43691	PF15237.3|PTRF_SDPR|PTRF/SDPR family|ENST00000304141|m.1780:106-348
ENSG00000169174	22.0644	10.9576	1.00913	0.00116888	0.0322676	up	yes	18.6231	21.5044	26.0657	14.3984	12.1077	6.3668	1	55039447	55064852	+	PCSK9	protein_coding	GO:0006915|apoptotic process; GO:0008203|cholesterol metabolic process; GO:0032802|low-density lipoprotein particle receptor catabolic process; GO:0043523|regulation of neuron apoptotic process	GO:0005576|extracellular region; GO:0005737|cytoplasm; GO:0005764|lysosome; GO:0005769|early endosome; GO:0005770|late endosome; GO:0005783|endoplasmic reticulum; GO:0005794|Golgi apparatus; GO:0009986|cell surface	GO:0004252|serine-type endopeptidase activity; GO:0030169|low-density lipoprotein particle binding; GO:0034185|apolipoprotein binding; GO:0034189|very-low-density lipoprotein particle binding; GO:0043621|protein self-association	ko:K13050|PCSK9	--	3891	BAC85910.1	BAC85910.1 unnamed protein product [Homo sapiens]	sp|A8T650|PCSK9_GORGO	sp|A8T650|PCSK9_GORGO Proprotein convertase subtilisin/kexin type 9 OS=Gorilla gorilla gorilla GN=PCSK9 PE=2 SV=1	_	_	_	_	_	PF00082.19|Peptidase_S8|Subtilase family|ENST00000490692|m.8781:13-167
ENSG00000169418	0.302235	0.0781745	1.8242	0.00023596	0.00948441	up	yes	0.308827	0.244221	0.353657	0.129763	0.0658874	0.0388728	1	153678688	153693992	+	NPR1	protein_coding	GO:0006182|cGMP biosynthetic process; GO:0007166|cell surface receptor signaling pathway; GO:0007168|receptor guanylyl cyclase signaling pathway; GO:0007589|body fluid secretion; GO:0008217|regulation of blood pressure; GO:0016525|negative regulation of angiogenesis; GO:0030308|negative regulation of cell growth; GO:0035556|intracellular signal transduction; GO:0035810|positive regulation of urin…	GO:0005886|plasma membrane; GO:0005887|integral component of plasma membrane; GO:0008074|guanylate cyclase complex, soluble; GO:0043235|receptor complex	GO:0004383|guanylate cyclase activity; GO:0004672|protein kinase activity; GO:0005524|ATP binding; GO:0005525|GTP binding; GO:0008528|G protein-coupled peptide receptor activity; GO:0016941|natriuretic peptide receptor activity; GO:0017046|peptide hormone binding; GO:0019901|protein kinase binding; GO:0042562|hormone binding	ko:K12323|ANPRA,NPR1	ko00230|Purine metabolism; ko04022|cGMP-PKG signaling pathway; ko04024|cAMP signaling pathway; ko04270|Vascular smooth muscle contraction; ko04921|Oxytocin signaling pathway; ko04923|Regulation of lipolysis in adipocytes; ko04924|Renin secretion; ko04925|Aldosterone synthesis and secretion	4185	XP_007975240.1	XP_007975240.1 PREDICTED: atrial natriuretic peptide receptor 1 isoform X1 [Chlorocebus sabaeus]	sp|P16066|ANPRA_HUMAN	sp|P16066|ANPRA_HUMAN Atrial natriuretic peptide receptor 1 OS=Homo sapiens GN=NPR1 PE=1 SV=1	9606.ENSP00000357669	natriuretic peptide receptor A/guanylate cyclase A (atrionatriuretic peptide receptor A); Re [...]	COG0515;COG2114	KOG1023	_	PF00211.17|Guanylate_cyc|Adenylate and Guanylate cyclase catalytic domain|ENST00000368680|m.3675:867-1052;PF01094.25|ANF_receptor|Receptor family ligand binding region|ENST00000368680|m.3675:55-416;PF07714.14|Pkinase_Tyr|Protein tyrosine kinase|ENST00000368680|m.3675:559-799;PF00069.22|Pkinase|Protein kinase domain|ENST00000368680|m.3675:552-797
ENSG00000170542	1.69112	0.80384	1.06367	2.09203e-06	0.000161097	up	yes	1.68266	1.49389	1.8968	0.898523	0.88316	0.629838	6	2887270	2903309	-	SERPINB9	protein_coding	GO:0002448|mast cell mediated immunity; GO:0006955|immune response; GO:0009617|response to bacterium; GO:0010628|positive regulation of gene expression; GO:0010951|negative regulation of endopeptidase activity; GO:0033668|negative regulation by symbiont of host apoptotic process; GO:0042270|protection from natural killer cell mediated cytotoxicity; GO:0043066|negative regulation of apoptotic proc…	GO:0005615|extracellular space; GO:0005622|intracellular; GO:0005634|nucleus; GO:0005737|cytoplasm; GO:0005829|cytosol; GO:0016020|membrane; GO:0070062|extracellular exosome	GO:0002020|protease binding; GO:0004867|serine-type endopeptidase inhibitor activity; GO:0043027|cysteine-type endopeptidase inhibitor activity involved in apoptotic process	ko:K13963|SERPINB	ko05146|Amoebiasis	4143	NP_004146.1	NP_004146.1 serpin B9 [Homo sapiens]	sp|P50453|SPB9_HUMAN	sp|P50453|SPB9_HUMAN Serpin B9 OS=Homo sapiens GN=SERPINB9 PE=1 SV=1	9606.ENSP00000370074	serpin peptidase inhibitor, clade B (ovalbumin), member 9; Granzyme B inhibitor	COG4826	KOG2392	_	PF00079.17|Serpin|Serpin (serine protease inhibitor)|ENST00000380698|m.8172:47-415
ENSG00000172985	3.64685	1.55842	1.22129	4.5449e-15	1.90103e-12	up	yes	3.7632	3.22133	3.95602	1.70992	1.38312	1.58222	2	109129205	109504634	+	SH3RF3	protein_coding	--	--	GO:0046872|metal ion binding	ko:K12171|SH3RF,POSH	--	5948	NP_001092759.1	NP_001092759.1 E3 ubiquitin-protein ligase SH3RF3 precursor [Homo sapiens]	sp|Q8TEJ3|SH3R3_HUMAN	sp|Q8TEJ3|SH3R3_HUMAN SH3 domain-containing RING finger protein 3 OS=Homo sapiens GN=SH3RF3 PE=1 SV=2	9606.ENSP00000309186	SH3 domain containing ring finger 3	_	KOG2177	_	PF14604.3|SH3_9|Variant SH3 domain|ENST00000309415|m.5523:201-249;PF14604.3|SH3_9|Variant SH3 domain|ENST00000309415|m.5523:471-521;PF14604.3|SH3_9|Variant SH3 domain|ENST00000309415|m.5523:831-880;PF00018.25|SH3_1|SH3 domain|ENST00000309415|m.5523:200-245;PF00018.25|SH3_1|SH3 domain|ENST00000309415|m.5523:262-310;PF00018.25|SH3_1|SH3 domain|ENST00000309415|m.5523:471-516;PF00018.25|SH3_1|SH3 dom…
ENSG00000173432	6.64817	0.25888	4.63009	6.92327e-22	5.33128e-19	up	yes	4.86243	5.71623	9.36586	0.438157	0.197503	0.14098	11	18266260	18269977	+	SAA1	protein_coding	GO:0006953|acute-phase response; GO:0060326|cell chemotaxis	GO:0005615|extracellular space; GO:0034364|high-density lipoprotein particle; GO:0070062|extracellular exosome	GO:0042056|chemoattractant activity	ko:K17310|SAA	--	904	NP_001186673.1	NP_001186673.1 SAA2-SAA2 protein precursor [Homo sapiens]	sp|P0DJI9|SAA2_HUMAN	sp|P0DJI9|SAA2_HUMAN Serum amyloid A-2 protein OS=Homo sapiens GN=SAA2 PE=1 SV=1	_	_	_	_	_	_
ENSG00000176020	1.89407	0.0964845	4.16037	7.04004e-07	6.3582e-05	up	yes	2.78863	0.157757	2.73583	0.0853432	0.114242	0.0898684	3	49716829	49719684	-	AMIGO3	protein_coding	GO:0007157|heterophilic cell-cell adhesion via plasma membrane cell adhesion molecules; GO:0051965|positive regulation of synapse assembly	GO:0016021|integral component of membrane	--	--	--	2856	NP_942015.1	NP_942015.1 amphoterin-induced protein 3 precursor [Homo sapiens]	sp|Q86WK7|AMGO3_HUMAN	sp|Q86WK7|AMGO3_HUMAN Amphoterin-induced protein 3 OS=Homo sapiens GN=AMIGO3 PE=2 SV=1	9606.ENSP00000323096	adhesion molecule with Ig-like domain 3; May mediate heterophilic cell-cell interaction. May [...]	_	KOG4237	_	PF13855.3|LRR_8|Leucine rich repeat|ENST00000320431|m.6919:65-97;PF13855.3|LRR_8|Leucine rich repeat|ENST00000320431|m.6919:86-145;PF13855.3|LRR_8|Leucine rich repeat|ENST00000320431|m.6919:135-180
ENSG00000176771	6.66566	1.79361	1.88803	1.05236e-86	7.69854e-83	up	yes	6.39597	6.71111	6.88991	1.88709	1.74826	1.74547	2	132671788	133568463	-	NCKAP5	protein_coding	--	--	--	--	--	7608	NP_997246.2	NP_997246.2 nck-associated protein 5 isoform 1 [Homo sapiens]	sp|O14513|NCKP5_HUMAN	sp|O14513|NCKP5_HUMAN Nck-associated protein 5 OS=Homo sapiens GN=NCKAP5 PE=1 SV=2	_	_	_	_	_	PF15246.3|NCKAP5|Nck-associated protein 5, Peripheral clock protein|ENST00000409261|m.6980:1469-1776
ENSG00000178397	1.35791	0.00595868	6.42149	5.50569e-13	1.83077e-10	up	yes	1.24495	1.6747	1.15407	0	0	0.017876	7	6329411	6348981	-	FAM220A	protein_coding	GO:0000122|negative regulation of transcription by RNA polymerase II; GO:0006470|protein dephosphorylation; GO:0032092|positive regulation of protein binding	GO:0005634|nucleus	GO:0097677|STAT family protein binding	--	--	2220	NP_001032240.1	NP_001032240.1 protein FAM220A [Homo sapiens]	sp|Q7Z4H9|F220A_HUMAN	sp|Q7Z4H9|F220A_HUMAN Protein FAM220A OS=Homo sapiens GN=FAM220A PE=2 SV=1	9606.ENSP00000317289	STAT3-interacting protein as a repressor ; May negatively regulate STAT3 (By similarity)	_	_	NOG42505	PF15487.3|FAM220|FAM220 family|ENST00000313324|m.2213:2-252
ENSG00000179674	0.760952	0.174268	2.06484	0.000153667	0.00667153	up	yes	0.493062	0.901441	0.888353	0.206283	0.216962	0.0995594	3	160677160	160678448	+	ARL14	protein_coding	GO:0007264|small GTPase mediated signal transduction	GO:0031410|cytoplasmic vesicle	GO:0005525|GTP binding	ko:K17200|ARL14,ARF7	--	1289	XP_011814464.1	XP_011814464.1 PREDICTED: ADP-ribosylation factor-like protein 14 [Colobus angolensis palliatus]	sp|Q8N4G2|ARL14_HUMAN	sp|Q8N4G2|ARL14_HUMAN ADP-ribosylation factor-like protein 14 OS=Homo sapiens GN=ARL14 PE=1 SV=2	9606.ENSP00000323847	ADP-ribosylation factor-like 14	COG1100	KOG0070	_	PF00025.18|Arf|ADP-ribosylation factor family|ENST00000320767|m.3332:10-172;PF00071.19|Ras|Ras family|ENST00000320767|m.3332:16-172;PF08477.10|Roc|Ras of Complex, Roc, domain of DAPkinase|ENST00000320767|m.3332:16-127;PF04670.9|Gtr1_RagA|Gtr1/RagA G protein conserved region|ENST00000320767|m.3332:15-128;PF09439.7|SRPRB|Signal recognition particle receptor beta subunit|ENST00000320767|m.3332:12-13…
ENSG00000180875	1.02918	0.39976	1.34259	1.99495e-07	2.02695e-05	up	yes	1.09864	0.800669	1.18823	0.451017	0.379492	0.36877	1	240489573	240612155	-	GREM2	protein_coding	GO:0010172|embryonic body morphogenesis; GO:0019221|cytokine-mediated signaling pathway; GO:0030509|BMP signaling pathway; GO:0038098|sequestering of BMP from receptor via BMP binding; GO:0048263|determination of dorsal identity; GO:0060300|regulation of cytokine activity	GO:0005576|extracellular region; GO:0005615|extracellular space	GO:0005125|cytokine activity; GO:0008201|heparin binding; GO:0036122|BMP binding; GO:0042803|protein homodimerization activity	--	--	4176	XP_019602408.1	XP_019602408.1 PREDICTED: gremlin-2 [Rhinolophus sinicus]	sp|Q9H772|GREM2_HUMAN	sp|Q9H772|GREM2_HUMAN Gremlin-2 OS=Homo sapiens GN=GREM2 PE=1 SV=1	_	_	_	_	_	PF03045.12|DAN|DAN domain|ENST00000318160|m.1706:51-159;PF00007.19|Cys_knot|Cystine-knot domain|ENST00000318160|m.1706:72-165
ENSG00000182326	0.119228	0.0352161	1.51501	0.000484746	0.0164938	up	yes	0.0885911	0.122927	0.146166	0.0267127	0.0505721	0.0283635	12	6988259	7071032	+	C1S	protein_coding	GO:0001867|complement activation, lectin pathway; GO:0006956|complement activation; GO:0006958|complement activation, classical pathway; GO:0030449|regulation of complement activation	GO:0005576|extracellular region; GO:0070062|extracellular exosome; GO:0072562|blood microparticle	GO:0004252|serine-type endopeptidase activity; GO:0005509|calcium ion binding; GO:0042802|identical protein binding	ko:K01331|C1S	ko04610|Complement and coagulation cascades; ko05133|Pertussis; ko05150|Staphylococcus aureus infection; ko05322|Systemic lupus erythematosus	5813	BAG51482.1	BAG51482.1 unnamed protein product [Homo sapiens]	sp|P09871|C1S_HUMAN	sp|P09871|C1S_HUMAN Complement C1s subcomponent OS=Homo sapiens GN=C1S PE=1 SV=1	9606.ENSP00000328173	complement component 1, s subcomponent; C1s B chain is a serine protease that combines with [...]	COG5640	KOG3627	_	PF00089.23|Trypsin|Trypsin|ENST00000698563|m.7301:46-283
ENSG00000182795	0.613518	0.164773	1.83495	5.18813e-06	0.000354708	up	yes	0.606558	0.409521	0.824476	0.165149	0.220301	0.108868	1	207018522	207032756	-	C1orf116	protein_coding	--	GO:0005737|cytoplasm; GO:0005829|cytosol; GO:0005886|plasma membrane; GO:0070062|extracellular exosome	--	--	--	5501	XP_001166144.2	XP_001166144.2 specifically androgen-regulated gene protein isoform X1 [Pan troglodytes]	sp|Q9BW04|SARG_HUMAN	sp|Q9BW04|SARG_HUMAN Specifically androgen-regulated gene protein OS=Homo sapiens GN=SARG PE=1 SV=2	9606.ENSP00000352447	Specifically androgen-regulated gene protein ; Putative androgen-specific receptor	_	_	NOG28428	PF15385.3|SARG|Specifically androgen-regulated gene protein|ENST00000359470|m.9247:119-687
ENSG00000183506	0.801871	0.352296	1.16408	0.00100367	0.0284588	up	yes	0.988541	0.831271	0.585801	0.483247	0.224509	0.349133	22	21473000	21517533	-	PI4KAP2	transcribed_unitary_pseudogene	GO:0030036|actin cytoskeleton organization; GO:0048015|phosphatidylinositol-mediated signaling	GO:0005737|cytoplasm; GO:0005886|plasma membrane	GO:0004430|1-phosphatidylinositol 4-kinase activity	ko:K00888|PI4KA	ko00562|Inositol phosphate metabolism; ko01100|Metabolic pathways; ko04070|Phosphatidylinositol signaling system	3872	BAC86726.1	BAC86726.1 unnamed protein product [Homo sapiens]	sp|A4QPH2|PI4P2_HUMAN	sp|A4QPH2|PI4P2_HUMAN Putative phosphatidylinositol 4-kinase alpha-like protein P2 OS=Homo sapiens GN=PI4KAP2 PE=5 SV=3	_	_	_	_	_	PF00454.24|PI3_PI4_kinase|Phosphatidylinositol 3- and 4-kinase|ENST00000480319|m.7356:312-382
ENSG00000184588	1.14544	0.143339	2.91364	3.54811e-40	1.29781e-36	up	yes	1.21658	1.03298	1.18675	0.173693	0.146147	0.110177	1	65792514	66374579	+	PDE4B	protein_coding	GO:0001780|neutrophil homeostasis; GO:0006198|cAMP catabolic process; GO:0030593|neutrophil chemotaxis; GO:0032729|positive regulation of interferon-gamma production; GO:0032743|positive regulation of interleukin-2 production; GO:0035690|cellular response to drug; GO:0050852|T cell receptor signaling pathway; GO:0050900|leukocyte migration; GO:0071222|cellular response to lipopolysaccharide; GO:0…	GO:0000930|gamma-tubulin complex; GO:0005813|centrosome; GO:0005829|cytosol; GO:0008021|synaptic vesicle; GO:0014069|postsynaptic density; GO:0016020|membrane; GO:0030018|Z disc; GO:0043197|dendritic spine; GO:0060076|excitatory synapse; GO:0071944|cell periphery	GO:0004115|3',5'-cyclic-AMP phosphodiesterase activity; GO:0030552|cAMP binding; GO:0043015|gamma-tubulin binding; GO:0044325|ion channel binding; GO:0046872|metal ion binding	ko:K13293|PDE4	ko00230|Purine metabolism; ko04024|cAMP signaling pathway; ko05032|Morphine addiction	4546	BAD92318.1	BAD92318.1 phosphodiesterase 4B, cAMP-specific (phosphodiesterase E4 dunce homolog, Drosophila) variant, partial [Homo sapiens]	sp|Q07343|PDE4B_HUMAN	sp|Q07343|PDE4B_HUMAN cAMP-specific 3',5'-cyclic phosphodiesterase 4B OS=Homo sapiens GN=PDE4B PE=1 SV=1	_	_	_	_	_	PF00233.16|PDEase_I|3'5'-cyclic nucleotide phosphodiesterase|ENST00000423207|m.9285:390-631
ENSG00000184792	5.90386	2.48262	1.24644	4.5476e-15	1.90103e-12	up	yes	6.25902	4.89143	6.56111	2.32875	2.67772	2.44138	22	30693782	30907824	+	OSBP2	protein_coding	GO:0006869|lipid transport; GO:0007286|spermatid development	GO:0016020|membrane; GO:0097440|apical dendrite	GO:0015485|cholesterol binding	ko:K20462|OSBP2,ORP4	--	4261	NP_110385.1	NP_110385.1 oxysterol-binding protein 2 isoform a [Homo sapiens]	sp|Q969R2|OSBP2_HUMAN	sp|Q969R2|OSBP2_HUMAN Oxysterol-binding protein 2 OS=Homo sapiens GN=OSBP2 PE=1 SV=2	9606.ENSP00000332576	oxysterol binding protein 2; Binds 7-ketocholesterol	_	KOG1737	_	PF01237.15|Oxysterol_BP|Oxysterol-binding protein|ENST00000332585|m.9031:534-914;PF00169.26|PH|PH domain|ENST00000332585|m.9031:197-284;PF15409.3|PH_8|Pleckstrin homology domain|ENST00000332585|m.9031:200-284
ENSG00000187908	0.280201	0.00475393	4.29788	1.18661e-18	6.43011e-16	up	yes	0.254223	0.263061	0.323319	0.00472708	0.0049718	0.00456292	10	122560665	122643736	+	DMBT1	protein_coding	GO:0006898|receptor-mediated endocytosis; GO:0007275|multicellular organism development; GO:0015031|protein transport; GO:0016032|viral process; GO:0030855|epithelial cell differentiation; GO:0043152|induction of bacterial agglutination; GO:0044267|cellular protein metabolic process; GO:0045087|innate immune response; GO:0050829|defense response to Gram-negative bacterium; GO:0050830|defense resp…	GO:0005576|extracellular region; GO:0005615|extracellular space; GO:0005737|cytoplasm; GO:0019898|extrinsic component of membrane; GO:0030670|phagocytic vesicle membrane; GO:0042589|zymogen granule membrane; GO:0070062|extracellular exosome	GO:0001530|lipopolysaccharide binding; GO:0003677|DNA binding; GO:0005044|scavenger receptor activity; GO:0008329|signaling pattern recognition receptor activity; GO:0035375|zymogen binding; GO:0038187|pattern recognition receptor activity; GO:0048306|calcium-dependent protein binding; GO:0070891|lipoteichoic acid binding; GO:1904399|heparan sulfate binding	ko:K13912|DMBT1	ko04970|Salivary secretion	7984	XP_011537690.1	XP_011537690.1 deleted in malignant brain tumors 1 protein isoform X1 [Homo sapiens]	sp|Q9UGM3|DMBT1_HUMAN	sp|Q9UGM3|DMBT1_HUMAN Deleted in malignant brain tumors 1 protein OS=Homo sapiens GN=DMBT1 PE=1 SV=2	9606.ENSP00000357905	deleted in malignant brain tumors 1; May be considered as a candidate tumor suppressor gene [...]	_	KOG3714	NOG83796	PF00530.15|SRCR|Scavenger receptor cysteine-rich domain|ENST00000338354|m.956:110-207;PF00530.15|SRCR|Scavenger receptor cysteine-rich domain|ENST00000338354|m.956:242-339;PF00530.15|SRCR|Scavenger receptor cysteine-rich domain|ENST00000338354|m.956:371-468;PF00530.15|SRCR|Scavenger receptor cysteine-rich domain|ENST00000338354|m.956:502-599;PF00530.15|SRCR|Scavenger receptor cysteine-rich domain…
ENSG00000188283	0.746483	0.349705	1.07249	1.14854e-05	0.000703108	up	yes	0.669981	0.777397	0.792071	0.444796	0.27405	0.330268	19	37217926	37248740	+	ZNF383	protein_coding	GO:0006351|transcription, DNA-templated; GO:0006355|regulation of transcription, DNA-templated	GO:0005634|nucleus; GO:0005737|cytoplasm; GO:0031965|nuclear membrane	GO:0003677|DNA binding; GO:0003700|DNA-binding transcription factor activity; GO:0046872|metal ion binding	ko:K09228|KRAB	--	6760	NP_689817.1	NP_689817.1 zinc finger protein 383 [Homo sapiens]	sp|Q8NA42|ZN383_HUMAN	sp|Q8NA42|ZN383_HUMAN Zinc finger protein 383 OS=Homo sapiens GN=ZNF383 PE=2 SV=1	9606.ENSP00000340132	zinc finger protein 383; May function as a transcriptional repressor, suppressing transcript [...]	COG5048	KOG1721	_	PF13465.3|zf-H2C2_2|Zinc-finger double domain|ENST00000352998|m.1623:436-461;PF00096.23|zf-C2H2|Zinc finger, C2H2 type|ENST00000352998|m.1623:170-192;PF00096.23|zf-C2H2|Zinc finger, C2H2 type|ENST00000352998|m.1623:254-276;PF00096.23|zf-C2H2|Zinc finger, C2H2 type|ENST00000352998|m.1623:282-304;PF00096.23|zf-C2H2|Zinc finger, C2H2 type|ENST00000352998|m.1623:310-332;PF00096.23|zf-C2H2|Zinc finger…
ENSG00000197172	3.7609	0.721968	2.36506	9.88246e-27	1.4459e-23	up	yes	4.09799	3.74082	3.44389	0.568469	0.82688	0.770553	X	152766136	152769716	-	MAGEA6	protein_coding	--	--	--	--	--	1762	NP_005354.1	NP_005354.1 melanoma-associated antigen 6 [Homo sapiens]	sp|P43360|MAGA6_HUMAN	sp|P43360|MAGA6_HUMAN Melanoma-associated antigen 6 OS=Homo sapiens GN=MAGEA6 PE=1 SV=1	9606.ENSP00000329199	melanoma antigen family A, 6; Not known, though may play a role in tumor or aspects of tumor [...]	_	KOG4562	_	PF12440.5|MAGE_N|Melanoma associated antigen family N terminal|ENST00000616035|m.10303:5-96;PF01454.16|MAGE|MAGE family|ENST00000616035|m.10303:198-281
ENSG00000198492	28.0237	10.1172	1.46893	0.000212935	0.00870238	up	yes	35.6798	35.7832	12.6082	8.83001	13.262	8.25951	1	28736621	28769775	+	YTHDF2	protein_coding	GO:0006959|humoral immune response; GO:0043488|regulation of mRNA stability; GO:0048598|embryonic morphogenesis; GO:0061157|mRNA destabilization; GO:1903679|positive regulation of cap-independent translational initiation	GO:0000932|P-body; GO:0005634|nucleus; GO:0005829|cytosol	GO:0003723|RNA binding; GO:1990247|N6-methyladenosine-containing RNA binding	ko:K20102|YTHDF	--	2825	NP_057342.2	NP_057342.2 YTH domain-containing family protein 2 isoform 1 [Homo sapiens]	sp|Q9Y5A9|YTHD2_HUMAN	sp|Q9Y5A9|YTHD2_HUMAN YTH domain-containing family protein 2 OS=Homo sapiens GN=YTHDF2 PE=1 SV=2	9544.ENSMMUP00000014948	YTH domain family, member 2	_	KOG1901	_	PF04146.12|YTH|YT521-B-like domain|ENST00000542507|m.4822:411-544
ENSG00000198585	7.91741	2.09285	1.91451	0.00051914	0.0173596	up	yes	11.4013	10.428	1.92296	2.63856	2.00593	1.63405	3	131381671	131388830	+	NUDT16	protein_coding	GO:0006382|adenosine to inosine editing; GO:0006402|mRNA catabolic process; GO:0008284|positive regulation of cell population proliferation; GO:0016077|snoRNA catabolic process; GO:0034656|nucleobase-containing small molecule catabolic process; GO:0035863|dITP catabolic process; GO:0046709|IDP catabolic process; GO:0090068|positive regulation of cell cycle process; GO:1901639|XDP catabolic proces…	GO:0005634|nucleus; GO:0005654|nucleoplasm; GO:0005730|nucleolus; GO:0005737|cytoplasm	GO:0000287|magnesium ion binding; GO:0003729|mRNA binding; GO:0005525|GTP binding; GO:0008235|metalloexopeptidase activity; GO:0030145|manganese ion binding; GO:0030515|snoRNA binding; GO:0035870|dITP diphosphatase activity; GO:0042802|identical protein binding; GO:0042803|protein homodimerization activity; GO:0050072|m7G(5')pppN diphosphatase activity; GO:0050897|cobalt ion binding; GO:0097383|d…	ko:K16855|NUDT16	ko00230|Purine metabolism; ko03018|RNA degradation	6108	NP_689608.2	NP_689608.2 U8 snoRNA-decapping enzyme isoform 2 [Homo sapiens]	sp|Q96DE0|NUD16_HUMAN	sp|Q96DE0|NUD16_HUMAN U8 snoRNA-decapping enzyme OS=Homo sapiens GN=NUDT16 PE=1 SV=2	_	_	_	_	_	PF00293.25|NUDIX|NUDIX domain|ENST00000521288|m.1706:55-122
ENSG00000198732	0.523645	0.195954	1.37356	0.000727294	0.0219856	up	yes	0.500052	0.423357	0.647525	0.187652	0.282715	0.117493	14	69854131	70032366	+	SMOC1	protein_coding	GO:0001654|eye development; GO:0007165|signal transduction; GO:0030154|cell differentiation; GO:0045667|regulation of osteoblast differentiation; GO:0060173|limb development	GO:0005604|basement membrane	GO:0005509|calcium ion binding	--	--	3679	XP_001110348.2	XP_001110348.2 PREDICTED: SPARC-related modular calcium-binding protein 1 isoform X5 [Macaca mulatta]	sp|Q9H4F8|SMOC1_HUMAN	sp|Q9H4F8|SMOC1_HUMAN SPARC-related modular calcium-binding protein 1 OS=Homo sapiens GN=SMOC1 PE=1 SV=1	9544.ENSMMUP00000022946	SPARC related modular calcium binding 1	_	KOG4578	_	PF00086.15|Thyroglobulin_1|Thyroglobulin type-1 repeat|ENST00000361956|m.7699:95-158;PF00086.15|Thyroglobulin_1|Thyroglobulin type-1 repeat|ENST00000361956|m.7699:227-292;PF16597.2|Thyroglob_assoc|Thyroglobulin_1 repeat associated disordered domain|ENST00000361956|m.7699:159-217;PF10591.6|SPARC_Ca_bdg|Secreted protein acidic and rich in cysteine Ca binding region|ENST00000361956|m.7699:359-424;PF…
ENSG00000203497	1.89049	0.5417	1.78442	0.00013204	0.00594422	up	yes	1.95391	1.89707	1.82049	0.862374	0.277144	0.485581	10	110869741	110872253	-	PDCD4-AS1	lncRNA	--	--	--	ko:K01064|WNT9	ko04150|mTOR signaling pathway; ko04310|Wnt signaling pathway; ko04390|Hippo signaling pathway; ko04550|Signaling pathways regulating pluripotency of stem cells; ko04916|Melanogenesis; ko05166|HTLV-I infection; ko05200|Pathways in cancer; ko05205|Proteoglycans in cancer; ko05217|Basal cell carcinoma; ko05224|Breast cancer	925	BAC04924.1	BAC04924.1 unnamed protein product [Homo sapiens]	sp|Q8N7I0|GVQW1_HUMAN	sp|Q8N7I0|GVQW1_HUMAN Protein GVQW1 OS=Homo sapiens GN=GVQW1 PE=2 SV=1	_	_	_	_	_	_
ENSG00000211460	23.0062	8.77752	1.38912	7.43106e-10	1.37625e-07	up	yes	16.4131	27.4094	25.1961	8.11711	8.34112	9.87432	2	121737103	121767853	+	TSN	protein_coding	GO:0006310|DNA recombination; GO:0030422|production of siRNA involved in RNA interference	GO:0005634|nucleus; GO:0005829|cytosol	GO:0003677|DNA binding; GO:0003697|single-stranded DNA binding; GO:0003729|mRNA binding; GO:0004519|endonuclease activity; GO:0042802|identical protein binding; GO:0043565|sequence-specific DNA binding; GO:0044877|protein-containing complex binding	--	--	3328	XP_022446297.1	XP_022446297.1 translin isoform X2 [Delphinapterus leucas]	sp|Q15631|TSN_HUMAN	sp|Q15631|TSN_HUMAN Translin OS=Homo sapiens GN=TSN PE=1 SV=1	9615.ENSCAFP00000007016	translin	_	KOG3067	_	PF01997.13|Translin|Translin family|ENST00000536142|m.6263:19-127
ENSG00000215182	0.0830704	0.00762668	2.40056	2.20549e-09	3.65328e-07	up	yes	0.070575	0.0924182	0.0862179	0.0139695	0.0040071	0.00490341	11	1157953	1201138	+	MUC5AC	protein_coding	GO:0002223|stimulatory C-type lectin receptor signaling pathway; GO:0016266|O-glycan processing; GO:0048015|phosphatidylinositol-mediated signaling	GO:0005615|extracellular space; GO:0005737|cytoplasm; GO:0005796|Golgi lumen; GO:0005886|plasma membrane; GO:0070062|extracellular exosome; GO:0070701|mucus layer	GO:0005201|extracellular matrix structural constituent	ko:K21125|MUC5AC	ko04657|IL-17 signaling pathway	17448	NP_001291288.1	NP_001291288.1 mucin-5AC precursor [Homo sapiens]	sp|P98088|MUC5A_HUMAN	sp|P98088|MUC5A_HUMAN Mucin-5AC OS=Homo sapiens GN=MUC5AC PE=1 SV=4	9796.ENSECAP00000015740	mucin 5B, oligomeric mucus/gel-forming	_	KOG1216	_	PF13330.3|Mucin2_WxxW|Mucin-2 protein WxxW repeating region|ENST00000621226|m.2660:362-384;PF13330.3|Mucin2_WxxW|Mucin-2 protein WxxW repeating region|ENST00000621226|m.2660:815-860;PF13330.3|Mucin2_WxxW|Mucin-2 protein WxxW repeating region|ENST00000621226|m.2660:1404-1490;PF13330.3|Mucin2_WxxW|Mucin-2 protein WxxW repeating region|ENST00000621226|m.2660:1598-1685;PF13330.3|Mucin2_WxxW|Mucin-2 p…
ENSG00000221955	0.330447	0.133648	1.24489	0.000321993	0.0119875	up	yes	0.30222	0.41178	0.277343	0.103135	0.129335	0.168475	3	125082636	125212864	-	SLC12A8	protein_coding	--	GO:0016021|integral component of membrane	GO:0015379|potassium:chloride symporter activity	ko:K14428|SLC12A8,CCC9	--	3485	AAM73657.1	AAM73657.1 solute carrier family 12 member 8, partial [Homo sapiens]	sp|A0AV02|S12A8_HUMAN	sp|A0AV02|S12A8_HUMAN Solute carrier family 12 member 8 OS=Homo sapiens GN=SLC12A8 PE=2 SV=4	9606.ENSP00000377112	solute carrier family 12 (potassium/chloride transporters), member 8; Cation/chloride cotran [...]	COG0531	KOG2083	_	PF00324.18|AA_permease|Amino acid permease|ENST00000469902|m.790:76-440
ENSG00000221978	31.4268	15.5339	1.01611	4.30016e-19	2.41983e-16	up	yes	29.5944	31.4007	33.2852	17.0445	14.5956	14.9615	1	1385711	1399335	-	CCNL2	protein_coding	GO:0006351|transcription, DNA-templated; GO:0045737|positive regulation of cyclin-dependent protein serine/threonine kinase activity; GO:0045944|positive regulation of transcription by RNA polymerase II; GO:1901409|positive regulation of phosphorylation of RNA polymerase II C-terminal domain	GO:0000307|cyclin-dependent protein kinase holoenzyme complex; GO:0005634|nucleus; GO:0005654|nucleoplasm; GO:0016607|nuclear speck; GO:0043231|intracellular membrane-bounded organelle	GO:0016538|cyclin-dependent protein serine/threonine kinase regulator activity	--	--	4452	NP_112199.2	NP_112199.2 cyclin-L2 isoform A [Homo sapiens]	sp|Q96S94|CCNL2_HUMAN	sp|Q96S94|CCNL2_HUMAN Cyclin-L2 OS=Homo sapiens GN=CCNL2 PE=1 SV=1	_	_	_	_	_	PF00134.20|Cyclin_N|Cyclin, N-terminal domain|ENST00000496007|m.526:72-192;PF02984.16|Cyclin_C|Cyclin, C-terminal domain|ENST00000496007|m.527:8-66
ENSG00000226953	5.79179	1.69369	1.76784	1.85891e-08	2.40687e-06	up	yes	6.05896	6.14093	5.17549	0.971077	2.01617	2.09383	2	133264968	133285445	+	NCKAP5-AS2	lncRNA	--	--	--	--	--	1188	_	_	_	_	_	_	_	_	_	_
ENSG00000227467	0.97137	0.416374	1.20268	1.26134e-05	0.000763051	up	yes	0.989005	1.04533	0.879779	0.470297	0.447081	0.331743	11	72570660	72573229	+	LINC01537	lncRNA	--	--	--	--	--	2450	EAX09874.1	EAX09874.1 hCG1820769 [Homo sapiens]	sp|Q8N7I0|GVQW1_HUMAN	sp|Q8N7I0|GVQW1_HUMAN Protein GVQW1 OS=Homo sapiens GN=GVQW1 PE=2 SV=1	9544.ENSMMUP00000023687	annotation not avaliable	_	KOG0576	_	_
ENSG00000230715	6.22717	0.202854	4.87295	2.27041e-05	0.00127274	up	yes	0.14785	10.1209	8.41279	0.164949	0.231318	0.212295	7	128652841	128653243	+	ENSG00000230715	processed_pseudogene	--	--	--	--	--	403	XP_009444271.3	XP_009444271.3 uncharacterized protein LOC101059109 [Pan troglodytes]	_	_	_	_	_	_	_	PF15788.2|DUF4705|Domain of unknown function (DUF4705)|ENST00000471258|m.541:7-53;PF15788.2|DUF4705|Domain of unknown function (DUF4705)|ENST00000471258|m.541:49-65;PF15788.2|DUF4705|Domain of unknown function (DUF4705)|ENST00000471258|m.541:82-106;PF15788.2|DUF4705|Domain of unknown function (DUF4705)|ENST00000471258|m.541:115-128
ENSG00000236345	1.19531	0.434731	1.4384	0.00041223	0.0144984	up	yes	1.07258	1.39837	1.11497	0.618944	0.260394	0.424853	6	63805797	63822699	+	SCAT8	lncRNA	GO:0006351|transcription, DNA-templated; GO:0006355|regulation of transcription, DNA-templated	GO:0005634|nucleus	GO:0003677|DNA binding; GO:0046872|metal ion binding	ko:K12581|CNOT7_8,CAF1,POP2	ko03018|RNA degradation	1560	EAW88498.1	EAW88498.1 hCG2045482 [Homo sapiens]	sp|Q8WTZ3|YS049_HUMAN	sp|Q8WTZ3|YS049_HUMAN Zinc finger protein ENSP00000375192 OS=Homo sapiens PE=2 SV=1	_	_	_	_	_	_
ENSG00000243649	2.42977	0.984562	1.29461	0.000317518	0.011851	up	yes	1.9405	2.18296	3.16586	1.46414	0.829198	0.660344	6	31945650	31952086	+	CFB	protein_coding	GO:0006956|complement activation; GO:0006957|complement activation, alternative pathway; GO:0030449|regulation of complement activation	GO:0005576|extracellular region; GO:0005615|extracellular space; GO:0005886|plasma membrane; GO:0070062|extracellular exosome; GO:0072562|blood microparticle	GO:0001848|complement binding; GO:0004252|serine-type endopeptidase activity	ko:K01335|CFB	ko04610|Complement and coagulation cascades; ko05150|Staphylococcus aureus infection	4139	AAK30167.1	AAK30167.1 factor B [Homo sapiens]	sp|P00751|CFAB_HUMAN	sp|P00751|CFAB_HUMAN Complement factor B OS=Homo sapiens GN=CFB PE=1 SV=2	9606.ENSP00000410815	cDNA FLJ55673, highly similar to Complement factor B (EC 3.4.21.47)	_	KOG3627	_	PF00092.25|VWA|von Willebrand factor type A domain|ENST00000698632|m.2410:17-177;PF00089.23|Trypsin|Trypsin|ENST00000698632|m.2410:193-254;PF13519.3|VWA_2|von Willebrand factor type A domain|ENST00000698632|m.2410:18-100;PF00084.17|Sushi|Sushi repeat (SCR repeat)|ENST00000698632|m.2411:37-92;PF00089.23|Trypsin|Trypsin|ENST00000698632|m.2412:35-148;PF00084.17|Sushi|Sushi repeat (SCR repeat)|ENST00…
ENSG00000249196	1.07541	0.513041	1.05324	0.00195905	0.0484001	up	yes	1.25936	0.918882	1.04799	0.331739	0.595204	0.612182	12	129109629	129113294	+	TMEM132D-AS1	lncRNA	--	--	--	--	--	2271	EAW98501.1	EAW98501.1 hCG2015600 [Homo sapiens]	_	_	_	_	_	_	_	_
ENSG00000251537	0.219886	0	4.52285	2.38299e-10	5.12727e-08	up	yes	0.248535	0.15052	0.260604	0	0	0	17	15571491	15651653	-	ENSG00000251537	protein_coding	--	--	--	ko:K10266|FBXW10	--	5514	BAD93136.1	BAD93136.1 Hypothetical protein DKFZp434O1826 variant, partial [Homo sapiens]	sp|O95170|CDRT1_HUMAN	sp|O95170|CDRT1_HUMAN CMT1A duplicated region transcript 1 protein OS=Homo sapiens GN=CDRT1 PE=2 SV=3	_	_	_	_	_	PF13765.3|PRY|SPRY-associated domain|ENST00000455584|m.7923:389-437;PF00400.29|WD40|WD domain, G-beta repeat|ENST00000455584|m.7923:772-805;PF00400.29|WD40|WD domain, G-beta repeat|ENST00000455584|m.7923:810-845;PF00400.29|WD40|WD domain, G-beta repeat|ENST00000455584|m.7923:889-923;PF00643.21|zf-B_box|B-box zinc finger|ENST00000455584|m.7923:143-179
ENSG00000254602	0.351998	0.0613933	2.34212	2.58342e-06	0.000191384	up	yes	0.314278	0.323733	0.417984	0.0412502	0.0433856	0.099544	11	57638024	57652790	+	MIR130AHG	lncRNA	GO:0006226|dUMP biosynthetic process; GO:0046081|dUTP catabolic process	--	GO:0000287|magnesium ion binding; GO:0004170|dUTP diphosphatase activity	--	--	2790	BAB85007.1	BAB85007.1 FLJ00254 protein, partial [Homo sapiens]	sp|Q6ZN92|DUTL_HUMAN	sp|Q6ZN92|DUTL_HUMAN Putative inactive deoxyuridine 5'-triphosphate nucleotidohydrolase-like protein FLJ16323 OS=Homo sapiens PE=5 SV=1	9796.ENSECAP00000002407	annotation not avaliable	_	KOG3370	_	_
ENSG00000257379	40.1496	7.32552	2.45277	8.02409e-09	1.15098e-06	up	yes	42.5163	38.1437	39.7888	3.83643	13.1435	4.99659	12	53441741	53467528	+	ENSG00000257379	lncRNA	GO:0039694|viral RNA genome replication; GO:0043161|proteasome-mediated ubiquitin-dependent protein catabolic process; GO:0045087|innate immune response; GO:0050687|negative regulation of defense response to virus; GO:0051607|defense response to virus; GO:0075522|IRES-dependent viral translational initiation	GO:0005634|nucleus; GO:0005654|nucleoplasm; GO:0005737|cytoplasm; GO:0005829|cytosol; GO:0005925|focal adhesion; GO:0016020|membrane; GO:0070062|extracellular exosome; GO:1990904|ribonucleoprotein complex	GO:0003677|DNA binding; GO:0003723|RNA binding; GO:0019899|enzyme binding; GO:0031625|ubiquitin protein ligase binding; GO:1990829|C-rich single-stranded DNA binding	ko:K13162|PCBP2	ko04216|Ferroptosis	1571	BAG59482.1	BAG59482.1 unnamed protein product [Homo sapiens]	sp|Q61990|PCBP2_MOUSE	sp|Q61990|PCBP2_MOUSE Poly(rC)-binding protein 2 OS=Mus musculus GN=Pcbp2 PE=1 SV=1	10141.ENSCPOP00000000867	annotation not avaliable	_	KOG2190	_	PF00013.26|KH_1|KH domain|ENST00000547717|m.2063:15-76;PF00013.26|KH_1|KH domain|ENST00000547717|m.2063:99-162;PF07650.14|KH_2|KH domain|ENST00000547717|m.2063:78-132
ENSG00000258653	0.638828	0.149318	2.02593	8.69007e-08	9.93316e-06	up	yes	0.747145	0.506999	0.662339	0.113939	0.119838	0.214176	14	73851971	73932278	+	ENSG00000258653	protein_coding	GO:0006351|transcription, DNA-templated; GO:0006355|regulation of transcription, DNA-templated	GO:0005634|nucleus	GO:0003677|DNA binding; GO:0046872|metal ion binding	--	--	3695	XP_008976145.1	XP_008976145.1 zinc finger protein 410 isoform X5 [Pan paniscus]	sp|Q86VK4|ZN410_HUMAN	sp|Q86VK4|ZN410_HUMAN Zinc finger protein 410 OS=Homo sapiens GN=ZNF410 PE=1 SV=2	_	_	_	_	_	PF16884.2|ADH_N_2|N-terminal domain of oxidoreductase|ENST00000556551|m.8118:6-117
ENSG00000259316	1.94821	0.227606	3.04289	1.43851e-10	3.23798e-08	up	yes	1.74019	2.55386	1.55058	0.155047	0.404138	0.123634	15	64181180	64381440	-	ENSG00000259316	protein_coding	GO:0006468|protein phosphorylation; GO:0006897|endocytosis; GO:0008360|regulation of cell shape; GO:0016055|Wnt signaling pathway; GO:0018105|peptidyl-serine phosphorylation; GO:0046777|protein autophosphorylation	GO:0005634|nucleus; GO:0005737|cytoplasm	GO:0000287|magnesium ion binding; GO:0004674|protein serine/threonine kinase activity; GO:0005524|ATP binding; GO:0042277|peptide binding; GO:0051219|phosphoprotein binding	ko:K08958|CSNK1G	ko04340|Hedgehog signaling pathway	1973	XP_008951527.1	XP_008951527.1 casein kinase I isoform X5 [Pan paniscus]	sp|Q62761|KC1G1_RAT	sp|Q62761|KC1G1_RAT Casein kinase I isoform gamma-1 OS=Rattus norvegicus GN=Csnk1g1 PE=2 SV=1	_	_	_	_	_	PF00069.22|Pkinase|Protein kinase domain|ENST00000634251|m.7483:78-243;PF07714.14|Pkinase_Tyr|Protein tyrosine kinase|ENST00000634251|m.7483:127-249;PF12605.5|CK1gamma_C|Casein kinase 1 gamma C terminal|ENST00000634251|m.7483:314-351
ENSG00000261115	3.14356	1.29897	1.26855	5.25024e-34	1.53632e-30	up	yes	3.06775	3.31539	3.04754	1.21207	1.32451	1.36034	7	141074064	141480380	+	TMEM178B	protein_coding	--	GO:0016021|integral component of membrane	--	--	--	10726	NP_001182207.1	NP_001182207.1 transmembrane protein 178B precursor [Homo sapiens]	sp|H3BS89|T178B_HUMAN	sp|H3BS89|T178B_HUMAN Transmembrane protein 178B OS=Homo sapiens GN=TMEM178B PE=2 SV=1	_	_	_	_	_	PF13903.3|Claudin_2|PMP-22/EMP/MP20/Claudin tight junction|ENST00000565468|m.1517:17-267
ENSG00000270108	2.97139	1.36377	1.11785	0.000506513	0.0170363	up	yes	2.77049	3.09305	3.05064	1.20425	1.18215	1.7049	14	103687576	103688127	+	ENSG00000270108	lncRNA	--	--	--	--	--	552	_	_	_	_	_	_	_	_	_	_
ENSG00000271092	1.01856	0.0113636	5.58932	1.11565e-05	0.000685841	up	yes	1.38755	1.65667	0.0114496	0.0112994	0.0118844	0.010907	1	95117923	95247225	+	TLCD4-RWDD3	protein_coding	GO:0032088|negative regulation of NF-kappaB transcription factor activity; GO:0033235|positive regulation of protein sumoylation; GO:1902073|positive regulation of hypoxia-inducible factor-1alpha signaling pathway	GO:0005634|nucleus; GO:0005737|cytoplasm	--	--	--	1491	NP_001186620.1	NP_001186620.1 TMEM56-RWDD3 protein [Homo sapiens]	sp|Q9Y3V2|RWDD3_HUMAN	sp|Q9Y3V2|RWDD3_HUMAN RWD domain-containing protein 3 OS=Homo sapiens GN=RWDD3 PE=1 SV=4	9606.ENSP00000359221	RWD domain containing 3; Enhances the sumoylation of a number of proteins including HIF1A, P [...]	_	_	NOG41957	PF03798.13|TRAM_LAG1_CLN8|TLC domain|ENST00000604534|m.111:48-158;PF05773.19|RWD|RWD domain|ENST00000604534|m.112:6-67
ENSG00000285043	36.1362	12.7287	1.50462	0.000180611	0.00765139	up	yes	36.1967	44.3322	27.8798	8.43454	8.0213	21.7303	16	30053123	30070414	+	ENSG00000285043	protein_coding	GO:0002576|platelet degranulation; GO:0006000|fructose metabolic process; GO:0006094|gluconeogenesis; GO:0006096|glycolytic process; GO:0006754|ATP biosynthetic process; GO:0006941|striated muscle contraction; GO:0007015|actin filament organization; GO:0008360|regulation of cell shape; GO:0030388|fructose 1,6-bisphosphate metabolic process; GO:0043312|neutrophil degranulation; GO:0046716|muscle c…	GO:0005576|extracellular region; GO:0005615|extracellular space; GO:0005634|nucleus; GO:0005829|cytosol; GO:0015629|actin cytoskeleton; GO:0016020|membrane; GO:0031093|platelet alpha granule lumen; GO:0031430|M band; GO:0031674|I band; GO:0034774|secretory granule lumen; GO:0070062|extracellular exosome; GO:1904724|tertiary granule lumen; GO:1904813|ficolin-1-rich granule lumen	GO:0003723|RNA binding; GO:0003779|actin binding; GO:0004332|fructose-bisphosphate aldolase activity; GO:0008092|cytoskeletal protein binding; GO:0015631|tubulin binding; GO:0042802|identical protein binding; GO:0045296|cadherin binding; GO:0070061|fructose binding	ko:K01623|ALDO	ko00010|Glycolysis / Gluconeogenesis; ko00030|Pentose phosphate pathway; ko00051|Fructose and mannose metabolism; ko01100|Metabolic pathways; ko01200|Carbon metabolism; ko01230|Biosynthesis of amino acids	2448	XP_003281983.1	XP_003281983.1 PREDICTED: fructose-bisphosphate aldolase A isoform X3 [Nomascus leucogenys]	sp|P04075|ALDOA_HUMAN	sp|P04075|ALDOA_HUMAN Fructose-bisphosphate aldolase A OS=Homo sapiens GN=ALDOA PE=1 SV=2	_	_	_	_	_	PF00274.16|Glycolytic|Fructose-bisphosphate aldolase class-I|ENST00000566897|m.8531:15-364
ENSG00000285972	2.13599	1.01674	1.06358	1.49113e-07	1.58092e-05	up	yes	2.14085	2.06259	2.20453	1.01687	1.13169	0.901658	10	84167228	84172093	-	CERNA2	lncRNA	--	GO:0019031|viral envelope; GO:0070062|extracellular exosome	--	--	--	1874	XP_011741830.1	XP_011741830.1 endogenous retrovirus group 3 member 1 Env polyprotein-like isoform X1 [Macaca nemestrina]	sp|Q14264|ENR1_HUMAN	sp|Q14264|ENR1_HUMAN Endogenous retrovirus group 3 member 1 Env polyprotein OS=Homo sapiens GN=ERV3-1 PE=2 SV=2	_	_	_	_	_	_
ENSG00000286051	3.05686	0.962119	1.65756	5.61113e-08	6.72922e-06	up	yes	2.98123	2.74938	3.43996	0.779896	0.844395	1.26207	X	152769764	152792268	+	MAGEA6-DT	lncRNA	--	--	--	--	--	966	BAH12393.1	BAH12393.1 unnamed protein product [Homo sapiens]	_	_	_	_	_	_	_	_
