# Supplementary material for: PKIB facilitates bladder cancer proliferation and metastasis through mediation of HSP27 phosphorylation by PKA
Source: Cell Death Dis. 2025 Jul 1;16(1):470. doi: 10.1038/s41419-025-07814-7 (PMC12219054; doi:10.1038/s41419-025-07814-7)
Supplement: Supplementary file 4 — Supplementary Table S8 [file 41419_2025_7814_MOESM4_ESM.xlsx]

## Sheet: Candidate transcription factors
Genes	TF Classification	CR	P value	MEME	FC	P value2
POU3F3	TF	0.859725	7.7879e-109		6.64742	0.407786
TRIM6	cofactor	0.711078	5.99876e-58		1.33465	0.256012
TOX3	TF	0.649898	1.54088e-45		3.3325	0.0158454
CCDC169-SOHLH2	TF	0.637758	2.07969e-43		0.457423	0.131619
TCF7L2	TF	0.584355	4.46873e-35		1.34502	0.290451
ELF5	TF	0.579266	2.31941e-34	MEME	0.846774	0.556264
RFX3	TF	0.572099	2.24709e-33		1.05965	0.675586
NFYA	TF	0.546752	4.49641e-30	MEME	1.32749	0.120783
LHX4	TF	0.546621	4.6681e-30		2.28635	0.0354302
FOXD4L5	TF	0.515552	2.23449e-26		0.974958	0.957074
FOXD4L4	TF	0.478367	1.92413e-22		1.38911	0.551894
GLIS3	TF	0.473539	5.76429e-22	MEME	1.1838	0.505016
MYCN	TF	0.448802	1.22248e-19	MEME	5.93231	0.0348802
JARID2	TF	0.447352	1.65126e-19		1.87409	0.049229
SATB1	TF	0.442034	4.91387e-19		0.500998	0.000378198
NR1H4	TF	0.416646	6.93612e-17	MEME	0.605993	0.380021
ZNF595	TF	0.414462	1.04151e-16		1.04507	0.758261
ZNF766	TF	0.388695	1.01437e-14		1.69771	0.00307603
KLF6	TF	0.38681	1.39624e-14	MEME	0.346282	0.000500053
ZNF480	TF	0.382066	3.09255e-14		1.88308	2.29846e-05
HSF2	TF	0.358288	1.37649e-12		1.60493	0.116525
FOSL2	TF	0.347584	6.87672e-12		0.701671	0.0264324
ZNF398	TF	0.346414	8.16832e-12		1.58483	0.00108883
LCORL	TF	0.344177	1.13304e-11		1.19466	0.107207
ZNF737	TF	0.327672	1.16978e-10		2.86045	0.00357691
PLK1	cofactor	0.326195	1.4319e-10		5.28155	4.87835e-05
ZNF423	TF	0.325661	1.54025e-10		0.557159	0.0873351
CDK2	cofactor	0.317393	4.67216e-10		2.27616	5.05479e-06
NFIB	TF	0.314497	6.83631e-10	MEME	0.3918	0.000679685
ZNF92	TF	0.304212	2.55754e-09		2.83104	2.94227e-08
HDAC2	cofactor	0.300782	3.92669e-09		1.94992	5.54561e-06
PKIB					2.84988	0.00936063

## Sheet: BLCA_FPKM2 
GENE	TCGA.FD.A3SM.01A.11R.A22U.07	TCGA.K4.A4AC.01A.21R.A26T.07	TCGA.2F.A9KR.01A.11R.A38B.07	TCGA.XF.A9SY.01A.21R.A42T.07	TCGA.FD.A5BT.01A.11R.A26T.07	TCGA.YC.A8S6.01A.31R.A38B.07	TCGA.2F.A9KW.01A.11R.A38B.07	TCGA.FD.A6TG.01A.11R.A32O.07	TCGA.FD.A5BZ.01A.11R.A28M.07	TCGA.DK.A3IM.01A.11R.A20F.07	TCGA.CU.A72E.01A.12R.A33J.07	TCGA.ZF.AA4X.01A.11R.A38B.07	TCGA.4Z.AA7S.01A.11R.A39I.07	TCGA.DK.A2I4.01A.11R.A21D.07	TCGA.4Z.AA89.01A.11R.A39I.07	TCGA.KQ.A41O.01A.12R.A352.07	TCGA.E7.A7XN.01A.11R.A352.07	TCGA.XF.A9SM.01A.11R.A42T.07	TCGA.DK.A3IS.01A.21R.A21D.07	TCGA.DK.AA6T.01A.11R.A39I.07	TCGA.XF.AAN0.01A.11R.A42T.07	TCGA.GC.A3YS.01A.11R.A23N.07	TCGA.CF.A47S.01A.11R.A23W.07	TCGA.E7.A8O8.01A.11R.A36F.07	TCGA.KQ.A41R.01A.21R.A352.07	TCGA.GC.A3I6.01A.11R.A20F.07	TCGA.DK.A2I1.01A.11R.A180.07	TCGA.K4.AAQO.01A.11R.A38B.07	TCGA.ZF.A9R1.01A.11R.A39I.07	TCGA.XF.AAN8.01A.11R.A42T.07	TCGA.4Z.AA82.01A.11R.A39I.07	TCGA.FD.A3SS.01A.12R.A22U.07	TCGA.BT.A0YX.01A.11R.A10U.07	TCGA.DK.A3IN.01A.11R.A20F.07	TCGA.DK.A3WW.01A.22R.A23N.07	TCGA.ZF.AA4N.01A.11R.A38B.07	TCGA.FJ.A871.01A.11R.A352.07	TCGA.CF.A1HR.01A.11R.A13Y.07	TCGA.ZF.AA5P.01A.11R.A39I.07	TCGA.G2.AA3D.01A.11R.A39I.07	TCGA.ZF.AA54.01A.11R.A39I.07	TCGA.GC.A3OO.01A.11R.A22U.07	TCGA.XF.A9SW.01A.11R.A42T.07	TCGA.BT.A20P.01A.11R.A14Y.07	TCGA.FD.A6TA.01A.12R.A33J.07	TCGA.GV.A6ZA.01A.12R.A33J.07	TCGA.CF.A5UA.01A.11R.A28M.07	TCGA.SY.A9G5.01A.11R.A38B.07	TCGA.4Z.AA7O.01A.31R.A39I.07
POU3F3	0.0037229	0.00478226	0.117507	0	0	0	0	0	0.0156048	0	0.0130026	0	0.0130321	0	0.0212702	0.00479777	0	0	0	0.00970039	0.0157246	0.00850849	0	0.00439429	0	0	0.00355661	0.0536321	0	0	0	0	0.0341787	0	0	0	0.00749347	0.0319598	0.0937673	0.117818	0.02938	0	0.00869898	0	0.0654196	0.0490609	0.0251395	0	0
TRIM6	1.76879	2.46445	0.846404	3.21433	0.307996	0.608109	6.27371	0.706725	3.61546	0.609404	1.2053	3.15248	2.87199	8.21983	1.11617	0.16885	1.94285	2.50657	0.281077	0.335292	0.422957	1.06409	0.231623	0.0662784	4.96639	2.60275	2.80736	3.28473	1.90778	0.347498	4.58235	3.35052	2.35202	3.08304	0.152713	0.404013	0.824125	2.23615	1.54392	3.20458	0.461598	0.803317	5.19355	0.357453	1.70145	0.414836	0.55823	1.29158	0.20797
TOX3	0.0036711	0	0.347615	0.00542314	0.0197252	5.55771	3.97314	4.87847	3.64688	0	0.0641083	2.60715	11.0003	0.00288793	10.3298	1.92079	0	0.00468213	29.3406	0.301311	0.151957	0.0209753	8.45281	3.58352	14.162	0.00774934	15.5822	11.4762	7.80721	0	0	0.11879	0.00421289	4.49554	0.0115944	0	0.0369461	0.945453	3.46273	1.72874	0	4.21282	0.497521	4.55166	2.43647	25.5657	2.27239	0.00509192	2.76768
CCDC169-SOHLH2	0.00900503	0.0231349	0.0218637	0	0	0	0.0121218	0	0	0.00728419	0	0.164243	0	0	0	0.0116049	0	0.02297	0	0	0.00760702	0.041161	0.0489825	0	0.0315949	0	0.043014	0	0.0110252	0	0	0.0149428	0	0.00873798	0.00948013	0.0125402	0	0	0.0226806	0.113992	0.0236883	0.134879	0.0210413	0	0	0.0215763	0	0	0.0148231
TCF7L2	4.45359	1.55281	5.26569	4.96471	2.29744	5.74162	8.05048	2.49913	7.10099	8.30094	4.03243	3.73722	8.2142	5.93238	7.02407	7.53361	5.55339	4.62047	6.42696	0.902013	4.99517	3.78912	2.42252	3.62672	6.10588	8.23189	8.90977	9.43997	6.57071	3.10466	8.98873	3.52433	4.2519	6.68927	3.94391	4.93553	2.45198	5.21547	3.88357	4.69965	3.25375	5.19167	6.83844	4.28101	6.64219	3.71689	4.69637	5.56473	6.78273
ELF5	0.89182	0.0369545	4.14597	0.0303558	0	1.42887	21.6199	2.74828	1.44702	0.00997321	4.6255	3.09203	1.266	0.439691	8.47646	0.921563	0.0193906	0.0209664	1.61308	1.40816	18.0357	0.0234816	4.01495	0.659727	2.02594	0.59426	0.510406	3.97752	3.51215	0	0.351274	4.69536	1.10833	1.10863	0.0043266	0.0228927	0.0909938	10.743	1.52679	2.52839	0.00540551	4.55523	0.604986	1.80317	1.24992	1.72817	0.370025	0.245116	1.15006
RFX3	0.573807	0.435454	0.447661	1.03331	0.231012	1.07729	0.652207	0.372267	0.466706	0.834674	0.14583	0.787942	0.930029	0.927506	0.89517	0.649972	0.955755	0.592638	0.564682	0.710932	0.568539	0.767191	0.551383	1.17501	0.77455	0.724307	0.254341	0.513258	0.483876	0.652947	0.563341	0.74774	0.42318	0.61616	0.891324	0.785255	0.687319	0.522877	0.574759	0.481454	0.724269	0.81545	0.548671	0.874521	0.536452	0.782519	0.180523	0.392209	0.39197
NFYA	11.951	6.63622	19.8149	13.4021	2.14177	7.844	6.03441	5.87858	9.59482	10.8001	7.7522	14.0488	15.1212	14.2242	15.298	13.0282	7.00264	8.02912	9.67835	11.6237	7.84398	16.3648	7.83196	7.14466	10.5593	5.80558	6.04658	10.4851	6.65146	3.54632	8.5272	7.61167	6.73503	9.9648	7.44893	10.9467	9.60837	7.64818	5.15103	9.9691	10.747	8.83355	5.78655	9.81528	15.4009	10.0327	9.0977	6.18422	11.9503
LHX4	0.249873	0.0743724	0.451309	0.157554	0.0450261	0.0668585	0.0943443	0.277874	0.0936665	0.209518	0.127713	0.639154	0.4089	0.220539	0.126222	0.208133	0.183312	0.209868	0.175519	0.158798	0.234249	0.174107	0.0861918	0.136678	0.25125	0.173676	0.0611337	0.303299	0.212658	0.0331164	0.319989	0.42475	0.08043	0.109404	0.0834083	0.114575	0.0521347	0.126437	0.0690747	0.189014	0.0961916	0.291408	0.256328	0.137279	0.16064	0.379666	0.0651604	0.0845321	0.29093
FOXD4L5	0.00594059	0	0	0.00877575	0.00797986	0	0	0	0	0.00480536	0	0.0541753	0	0.00467327	0	0	0.00700719	0	0.00488821	0	0.0100367	0.0610961	0	0	0.0312646	0	0	0.00778002	0.00727327	0.0107601	0.0145074	0.0295732	0.00681732	0	0	0.0165455	0	0.00849965	0	0	0	0.00684459	0.0138809	0.0232718	0	0.00711691	0.0267432	0.00823978	0.0293363
FOXD4L4	0.0165644	0	0	0	0	0	0	0	0.0115718	0.00669949	0	0.0283236	0	0.00651533	0	0	0.00976922	0	0.00681499	0	0.034982	0	0	0	0.0145294	0.00874147	0.0158245	0	0	0.0150014	0.0101129	0	0.019009	0	0	0	0	0	0	0	0	0	0	0.0648897	0	0.0198444	0.0186423	0	0
GLIS3	0.768622	0.139582	0.131912	1.01978	0.774891	0.57715	2.27365	0.494829	2.00717	0.303761	0.549733	1.62668	0.070854	1.54242	0.198572	0.137975	0.0791646	0.509513	0.0867824	0.133237	0.24028	0.794325	0.222518	0.0396091	0.2551	0.441883	1.0564	0.602714	0.330639	1.74819	2.15216	1.18131	1.32034	1.18464	0.173274	2.4367	0.155995	0.20577	1.57569	0.0829359	1.19802	0.556022	1.13135	0.187797	0.609116	0.0995481	0.0665416	1.00404	0.447168
MYCN	0.0851774	0.00911791	0.241273	0.0524285	0.438598	1.22194	24.7758	3.39816	2.42977	1.09666	0.0929656	2.37079	1.38316	0.106093	0.324432	0.018295	0.0251176	0.208218	0.163539	0.212691	0.07795	0.243336	2.59459	0.276481	0.622609	0.187293	39.2217	7.16718	0.286785	0.0257133	0.216678	0.600705	0.0651654	0.860953	0.0298905	0.0197694	0.457188	0.132025	4.76443	0.952445	0.606843	0.155387	0.928792	0.152935	1.51595	3.01029	0.0798853	0.0787624	1.75262
JARID2	2.87403	8.30269	9.02812	9.99273	1.38586	6.69034	3.28184	4.31957	3.76244	20.8562	5.40229	5.70887	6.45629	8.99771	4.10069	3.68007	5.50519	24.1275	5.81368	3.84029	2.72613	6.90528	3.01306	3.68952	25.204	9.73863	4.9105	5.46494	4.2744	4.87753	9.26067	6.68747	7.47024	8.21146	5.88323	10.6087	8.9863	2.93908	4.59379	9.14204	6.60316	4.38332	2.81965	4.0777	9.04804	5.83418	3.87732	10.379	2.80518
SATB1	3.34704	1.45084	4.08327	0.866799	0.344138	1.95272	1.24225	3.35592	3.7527	1.76038	1.50092	6.28994	5.41623	2.21692	3.79504	8.44395	1.4086	1.72685	3.04425	1.41941	2.36549	2.05875	4.813	0.081289	11.1465	2.10795	2.98963	6.65087	3.04896	1.41207	0.723192	0.325699	2.13547	3.01522	1.2427	0.983992	0.170503	2.98761	4.86897	3.49067	1.15764	1.76313	1.96645	1.32466	2.83182	6.01469	1.05721	2.41674	3.59139
NR1H4	0.00533795	0.0137138	0.00648011	0.0078855	0	0.981992	0.122153	0.0101408	0	0	0.0652515	1.49081	0	0.00839837	0.00762438	0	0	0	0	0.0904057	0.347212	0.0548982	0.441341	0	0.224744	0.0112679	0.122388	0.251668	0.00653543	0	0.0130357	0.031002	0	3.53252	0	0.0297341	0.0698377	0.152748	3.03173	0.0946005	0.00702092	1.49451	0.324291	0	0.490644	8.21749	0.0780983	0	0
ZNF595	1.282	1.17629	3.16394	0.645155	0.384788	1.22847	2.44003	1.35603	1.37129	2.09302	2.41917	1.61129	1.78631	1.30404	1.94516	0.738321	1.16875	1.79678	1.4413	0.581203	0.757686	2.65091	1.64246	0.559829	3.02339	1.75952	1.07669	2.31241	1.55235	1.47149	1.37043	2.21695	3.27653	1.53562	0.711899	0.104633	1.05391	1.31018	2.55476	1.71202	0.87707	0.871104	1.84341	2.42829	1.7202	3.84808	0.808615	0.775103	3.71814
ZNF766	3.28343	1.65281	3.36241	1.74825	2.00572	2.67306	2.57261	3.75509	5.03086	2.55617	2.12821	3.7831	3.99285	1.84413	3.3951	3.64733	1.77015	4.19412	2.76185	3.96602	3.84573	2.9464	2.87625	2.86507	3.11858	2.88881	2.87698	4.60678	3.19073	1.24964	3.57262	4.28274	1.63839	2.64853	1.95365	2.04778	2.49101	4.14304	2.36553	5.47283	2.85481	3.10131	2.31811	2.49065	5.10874	3.44491	3.74349	2.96513	2.99255
KLF6	20.6174	28.3043	11.8881	67.9007	29.3962	41.8142	37.724	20.41	55.7171	106.691	29.3659	17.0379	53.282	36.9632	24.713	6.25383	50.047	34.549	18.3166	8.50532	66.1566	18.41	24.4473	14.6695	9.53175	34.3795	13.4165	41.4692	13.7024	76.148	64.4594	58.9665	34.3664	35.9454	48.6838	47.552	24.5795	21.5742	43.7787	33.6549	44.0421	23.8172	39.0362	45.852	16.6936	45.1865	8.41062	39.6843	41.0694
ZNF480	3.65109	1.37364	6.81074	2.82091	2.72411	7.15475	5.50085	6.02928	7.00089	2.23357	4.49846	4.81505	5.74867	3.68037	6.09323	10.9559	2.1443	4.06235	4.02248	3.93069	2.50354	7.22713	5.98915	5.88729	10.5456	3.9382	6.30468	5.12171	5.40533	1.30741	3.55345	3.44122	2.93207	3.70587	2.72196	2.4518	2.08322	5.49163	3.68411	5.68542	2.85822	3.83705	2.02571	8.46052	7.24277	8.23109	9.10362	3.54915	4.28119
HSF2	6.62352	6.1112	4.09921	4.46316	1.33137	4.45307	4.01174	3.11657	4.48868	9.17292	3.14531	6.95822	6.07762	4.01677	4.17868	5.35584	2.52362	5.13485	5.24205	4.39916	3.7648	7.01427	2.34612	3.5177	4.48475	4.30703	2.67081	6.00674	2.99604	3.07045	3.55554	6.17605	3.7966	3.42248	5.71367	6.59657	2.82735	3.8533	4.67418	4.75038	3.08375	5.1585	5.41442	5.79727	6.91114	4.56942	3.51565	3.233	3.39802
FOSL2	39.5321	32.2574	216.602	21.1195	26.8061	61.2193	29.7424	38.4725	54.6425	51.3137	34.8035	42.8314	41.5178	31.194	77.2096	21.4272	28.8899	29.9475	41.7553	4.94214	37.2054	27.6371	28.6328	9.7776	65.9238	33.5613	29.7688	42.0596	28.9569	52.2105	38.2281	29.453	60.1913	25.9521	43.3756	54.1532	13.5595	43.9968	46.6739	52.7149	17.3682	34.2077	38.4162	53.2557	53.6661	48.2906	18.0474	33.9824	43.8679
ZNF398	3.58319	2.77267	5.91614	1.6485	2.0452	3.60167	3.43645	4.96892	2.60999	2.90339	4.50878	8.64669	6.30007	3.04485	5.25336	3.62877	3.56297	2.36689	5.06917	5.87505	5.64316	2.40714	3.7867	2.80395	7.43373	3.14619	5.56406	5.00498	2.53039	2.48087	4.03551	5.14939	3.93307	3.91302	1.58357	2.79297	2.64921	3.64383	4.35456	4.00178	3.76389	3.08224	3.35044	3.11398	9.18267	3.99236	3.50278	4.62225	4.11669
LCORL	0.857924	0.603052	1.6427	0.611928	0.333858	0.916626	1.52164	0.522883	0.851425	1.10053	1.13811	1.39982	1.41352	1.20932	1.28588	1.31678	0.668849	0.894613	1.49369	1.04815	0.665635	0.997201	0.728038	0.641051	0.820349	1.00265	0.453772	0.711272	1.05715	0.346802	0.732844	0.653769	0.840872	0.864638	1.03305	0.699916	0.600316	0.727015	0.6399	1.27946	0.816042	0.786963	0.873265	1.40637	0.418076	1.90342	1.47525	0.490286	1.24554
ZNF737	6.32518	0.221226	2.79394	0.177318	0.112165	3.5232	2.76086	5.0663	1.63333	0.472807	1.81815	12.5169	8.12951	0.328436	5.52355	0.48424	0.104649	0.585733	1.3527	2.32527	2.57021	0.709673	3.31849	1.44759	2.85645	0.572851	4.14311	11.1201	2.37691	0.198506	0.662726	1.57179	0.634834	3.03842	0.0988944	0.0436055	0.66703	3.21824	0.47977	5.04064	0.761925	1.75578	0.451189	3.64929	9.2129	12.4231	0.281926	1.43325	4.22658
PLK1	7.53129	20.495	4.72447	18.6401	9.39212	4.76086	17.6017	8.44013	4.17436	23.6025	8.72386	11.1948	8.65202	6.76401	6.48424	3.20524	16.0781	32.9385	19.7631	11.3283	18.8404	11.8784	1.33599	4.68519	3.39661	21.582	6.28672	5.7218	6.39898	0.463845	20.5951	13.2538	9.38638	16.3553	9.39509	13.9028	22.2504	5.25177	2.72658	15.526	13.3353	10.4924	2.18498	9.08961	6.76576	14.9958	5.73366	14.4448	12.4866
ZNF423	0.634324	0.0711981	0.807432	0.285059	0.540473	1.59721	2.07803	1.07052	1.41689	0.0381924	0.284995	0.0351015	0.469485	0.444095	0.976398	0.0238097	0.0387424	0.335127	0.479724	0.294187	0.294803	0.382368	0.996034	0.66149	0.14405	0.2275	0.513818	0.951715	0.814325	1.37203	0.295778	0.124335	0.141347	0.58165	0.0756398	0.0514571	0.595	0.408262	1.09871	0.753601	0.291606	0.44939	1.49177	0.518696	0.516118	1.5715	0.399689	0.455574	0.297364
CDK2	7.01018	9.93712	11.2739	14.6719	4.49805	13.9207	80.8103	11.421	16.8389	17.8749	6.31557	26.6391	22.1762	17.7641	9.93158	15.0182	9.1136	27.9536	14.1983	35.7158	9.90851	45.5331	7.11292	8.76706	6.97269	25.4807	8.57296	16.4173	22.3803	5.27482	16.2334	17.5552	6.73299	23.3478	11.5244	13.0978	14.3392	24.4438	14.5503	21.6267	14.8287	13.0772	15.571	12.1702	10.4951	26.5813	35.5884	24.0846	13.9675
NFIB	1.62665	1.69914	0.912714	8.34292	4.7193	3.6259	2.53725	2.6464	1.94385	2.62307	0.658003	6.9926	5.29649	3.1134	1.24199	4.26729	1.01322	3.75271	2.47605	1.54248	9.79094	2.29039	1.1858	2.10039	3.11864	3.73035	4.7828	6.10569	1.48184	7.34032	1.00383	7.1387	0.300367	2.75284	2.14151	3.51283	0.288166	3.83789	6.61888	1.51211	2.01474	7.92984	10.7581	2.68723	2.35309	2.19076	1.64486	0.662731	1.547
ZNF92	3.11854	1.9523	3.46022	3.32502	0.607519	2.60058	4.27577	4.00627	2.65252	1.78666	2.0158	3.26719	4.33225	3.25997	3.35012	3.97825	1.55078	1.9451	3.17623	5.63863	2.24345	3.01676	2.01098	2.30291	2.03887	2.50329	2.25076	2.72736	4.69379	1.00016	2.65202	2.05511	0.983711	2.80152	1.69967	2.59983	1.12203	3.00973	2.5365	4.36708	1.64624	1.50873	1.41313	2.49277	3.668	4.36607	1.68089	2.07887	2.18147
HDAC2	8.07771	8.70211	6.19806	9.22931	2.78726	10.5948	9.74306	5.86529	5.07891	9.44262	8.44445	10.992	12.071	7.55262	12.1775	7.16008	6.26465	8.11297	10.2964	4.42453	4.64497	11.0502	8.19898	5.8487	5.77556	5.59802	7.40878	7.99125	7.24112	4.57623	7.46087	4.75941	6.46503	8.83155	9.84323	8.11807	10.3571	6.09317	4.91927	9.4844	6.03971	9.17753	5.61043	5.29268	14.7779	9.75305	8.28032	8.18016	11.4384
[truncated: 319 more columns]
